# Supplementary material for: Trait analysis reveals DOG1 determines initial depth of seed dormancy, but not changes during dormancy cycling that result in seedling emergence timing
Source: New Phytol. 2019 Sep 18;225(5):2035–47. doi: 10.1111/nph.16081 (PMC7027856; doi:10.1111/nph.16081)
Supplement: Supplementary file 2 — Table S1 Details of genes shown in nine clusters identified by RNA‐Seq analysis (Fig. 1). [file NPH-225-2035-s002.xlsx]

## Sheet: Title Sheet
New Phytologist Supporting Information
Article title: Trait analysis reveals DOG1 determines initial depth of seed dormancy, but not changes during dormancy cycling that result in seedling emergence timing
Steven Footitt, Peter G. Walley, James R. Lynn, Angela J. Hambidge, Steven Penfield and William E. Finch-Savage
Article acceptance date: 20 July 2019
Table S1: Details of genes shown in 9 clusters identified by RNAseq analysis (Fig. 1).

## Sheet: gene expression data
cluster number			Burren sample average expression (mean-centred)												CVI sample average expression (mean centred)												cluster number
	GENE ID	TAIR 10 Name	BOCT	BNOV	BDEC	BJAN	BFEB	BMAR	BAPR	BMAY	BJUN	BJUL	BAUG		COCT	CNOV	CDEC	CJAN	CFEB	CMAR	CAPR	CMAY	CJUN	CJUL	CAUG	CSEP
1	AT5G63950	CHR24	0.632561	0.387214	0.699948	1.7253	1.93088	0.801149	0.328789	0.220102	0.529379	0.571838	0.575377		1.77767	1.49524	1.004	1.10004	0.976084	1.42716	1.48318	0.548673	1.20477	1.42745	0.939101	1.21409	1
1	AT2G22088	AT2G22088	0.744469	0.233476	0.424088	1.10979	1.13796	0.523652	1.68264	1.18527	0.553969	2.82337	1.31861		0.765829	2.23988	1.2756	1.78714	0.644745	0.854107	0.740431	0.646543	0.637965	0.480335	0.237625	0.952508	1
1	AT5G54530	AT5G54530	0.620088	1.64937	1.34743	0.932226	1.31184	0.674725	0.630703	0.635499	0.479407	0.660874	1.1804		0.399448	2.17758	0.970916	0.962601	0.895331	2.03935	1.47768	0.369281	0.969571	1.78943	0.290177	0.536073	1
1	AT2G42150	AT2G42150	0.670316	0.82508	1.06884	0.659889	0.833876	1.25858	1.15172	0.69215	0.748274	0.277758	0.290585		1.96888	1.83454	0.969553	1.40751	1.20789	1.76919	1.58323	1.51713	0.954256	0.60026	0.138818	0.571668	1
1	AT1G67060	AT1G67060	1.17146	1.51858	1.12373	2.17293	1.97544	1.08204	0.253348	0.336653	0.489988	0.613804	1.29088		0.752476	2.00002	0.605109	1.26342	1.46326	0.860064	0.891645	0.159863	0.466323	0.743208	1.243	0.522751	1
1	AT5G65450	UBP17	1.03522	0.9147	1.38557	1.40688	1.41281	0.933367	0.381274	0.204857	0.474046	0.556881	0.900919		0.548162	1.73375	1.10299	1.72045	1.45067	1.62198	0.910224	1.02636	0.865592	0.687698	0.612556	1.11305	1
1	AT2G32010	CVL1	0.588262	1.19588	1.95365	1.25422	1.65639	1.70803	0.825971	0.476109	0.592134	0.554862	0.513639		0.956225	2.51488	0.817937	1.17832	0.684429	1.81235	1.19069	0.381236	0.667934	0.741383	0.368963	0.366513	1
1	AT2G40960	AT2G40960	0.530277	0.758479	1.17005	1.07764	1.78105	0.792174	0.483531	0.476504	1.0682	0.946087	0.965085		0.783616	1.40833	0.962049	1.17937	0.841113	1.87802	1.31453	0.300204	0.922509	1.62911	1.02483	0.707263	1
1	AT2G16900	AT2G16900	1.30588	1.56779	1.10782	1.56391	1.74178	0.69816	0.435965	0.248582	0.285715	0.555221	0.61027		1.45337	1.21496	1.09541	0.99993	1.13744	0.859424	0.799581	0.490201	1.99259	1.41961	0.831306	0.585095	1
1	AT3G62630	AT3G62630	1.70749	0.567817	1.51267	1.04746	1.50424	1.14083	0.566319	0.168114	0.177772	0.20335	0.452993		1.15556	1.32981	0.886699	1.38708	1.21942	1.42546	0.813698	1.57539	1.28483	1.85941	0.470949	0.542631	1
1	AT3G11230	AT3G11230	0.668433	1.4605	1.84635	1.26032	0.811525	1.01759	0.999571	0.483415	0.304215	0.594441	0.447987		1.52443	1.44853	1.06133	1.24949	1.21166	1.19482	1.21965	0.629505	0.87818	0.974765	0.889181	0.824106	1
1	AT3G55390	AT3G55390	0.798248	0.798081	1.75759	1.01471	2.11582	1.39879	0.577692	0.427406	0.785485	0.8438	1.11552		1.09739	1.20569	0.444846	0.741442	0.294076	0.956129	0.832583	1.09177	1.71937	1.2548	0.754754	0.97401	1
1	AT5G07180	ERL2	1.31482	0.825568	0.715133	0.700166	0.561457	1.32127	0.867689	0.551409	0.625208	1.48708	2.03954		1.90204	1.98454	0.849017	1.1429	1.20826	1.56745	1.0111	0.501471	0.531632	0.619757	0.446424	0.226064	1
1	AT4G11810	AT4G11810	0.063618	0.851024	1.89092	0.914563	1.12639	0.284115	0.397793	0.300516	0.593892	0.331827	0.629794		0.7453	1.48922	0.887996	1.41021	1.39775	1.52398	1.33832	1.05721	1.08117	1.17148	2.04188	1.47103	1
1	AT1G07260	UGT71C3	0.873868	1.45048	2.57371	1.24696	1.22877	1.54463	0.692325	0.353325	0.433426	0.320066	0.366812		1.29794	0.985894	1.02181	1.20241	1.24036	1.47381	1.23927	0.943607	0.666306	0.694714	0.570477	0.579045	1
1	AT4G22290	AT4G22290	1.50314	0.971936	1.41827	1.38375	1.12361	0.886329	0.440388	0.41893	0.518048	0.699066	0.637239		1.21412	1.7853	1.2056	1.54762	1.31552	1.77925	1.14177	0.793773	0.926502	0.737511	0.295367	0.256959	1
1	AT5G65925	AT5G65925	0.233966	1.34484	0.768543	1.13796	1.30668	0.665999	0.510249	0.38651	0.585434	0.283297	0.517079		0.597052	1.67405	1.29922	0.897622	1.66735	1.33839	1.63276	1.84492	1.11528	0.871657	1.39943	0.92171	1
1	AT1G54355	AT1G54355	0.652117	0.907752	0.741941	0.704377	1.02485	0.721333	0.924003	0.372346	0.206128	0.968785	0.833053		1.42734	0.974797	1.87294	1.39389	1.21795	1.57144	1.39115	1.04158	1.22797	0.80654	0.819265	1.19846	1
1	AT4G16845	VRN2	0.824174	0.833242	0.687407	0.928932	1.13766	0.772767	0.503537	0.251289	0.343177	0.975577	0.807493		1.7793	1.12809	1.42869	1.58761	1.3399	1.14119	0.773451	0.956673	1.09328	1.08901	1.17854	1.43903	1
1	AT5G38750	AT5G38750	0.216888	0.691567	1.88784	1.58427	1.82957	1.07237	0.59767	0.384516	0.287578	0.532911	0.679639		0.947497	1.04867	0.963012	1.18392	1.08078	1.10677	1.47822	1.47677	1.10361	0.58552	0.693228	1.56718	1
1	AT1G68530	CUT1	0.376194	2.13706	0.862372	1.05541	0.889679	0.500804	0.469868	0.231137	0.22947	0.119095	0.222964		1.13105	1.92154	1.72831	1.5293	1.97687	1.01619	0.941571	1.89078	0.923363	0.504268	1.48545	0.857251	1
1	AT1G02810	PME7	1.08524	1.2684	1.14837	1.1021	0.882522	1.73613	1.28679	0.620332	0.726661	0.125167	0.250361		0.809283	1.60212	0.817213	1.19561	1.00324	1.99017	1.65406	0.605818	0.898429	0.764335	0.785923	0.641734	1
1	AT4G16850	AT4G16850	1.00972	1.44002	0.652201	0.862825	0.716948	1.01788	1.07121	0.163251	0.186837	0.960856	0.954104		1.19665	1.19066	1.73154	1.46345	1.57122	0.92364	1.18638	0.997467	0.884532	0.851423	1.0838	0.883384	1
1	AT3G52470	AT3G52470	2.36395	1.48152	0.282613	0.621432	0.545675	0.450897	0.300499	0.373642	0.236749	0.117162	0.197627		1.19534	2.51469	1.13813	1.1267	1.237	1.68933	1.13726	1.88875	0.990317	1.10203	1.25426	0.754415	1
1	AT2G30570	PSBW	0.550018	1.43161	1.54652	1.08512	1.8598	0.553268	0.354807	0.582688	0.118511	0.370403	0.266017		1.23709	1.90083	2.6907	0.949057	1.02901	0.957639	0.557756	0.374407	1.59342	1.41199	1.14777	0.431576	1
1	AT3G23070	ATCFM3A	0.707672	0.812338	1.15175	1.35215	1.47032	0.395778	0.219721	0.117573	0.237497	0.458275	0.422362		1.14021	1.55129	1.6447	1.60351	1.65886	1.6318	1.45427	0.900957	1.11371	0.977657	0.843301	1.13431	1
1	AT5G65610	AT5G65610	1.10063	1.37081	1.12779	0.993047	0.828405	1.19764	0.845008	0.420319	0.238616	1.4686	1.11991		1.30473	0.848681	0.885967	1.2199	1.37728	0.869263	1.09901	1.14458	0.842785	0.564255	1.31328	0.819513	1
1	AT5G07842	CPuORF16	0.91878	1.39858	1.00397	1.83682	2.35489	0.742903	0.940044	0.441864	0.144673	0.760631	0.980767		0.941386	1.11294	1.04401	0.925394	0.668022	1.01605	1.16113	1.06536	1.147	0.551563	1.09884	0.744375	1
1	AT2G20840	SCAMP1	1.01165	0.637431	0.998187	1.29682	1.33747	1.04544	0.423923	0.245936	0.569314	0.777378	0.871445		0.944509	1.73158	1.00427	1.61095	1.16328	1.40468	0.924149	0.630315	0.906522	1.04475	1.43855	0.981453	1
1	AT1G22740	RABG3B	0.621969	1.04116	1.66038	0.951081	1.44607	1.23137	0.645695	0.38323	0.51315	0.138212	0.178631		1.32688	1.86428	1.09388	1.4567	2.16404	1.40253	1.1626	0.91879	0.794249	0.522013	0.630411	0.852676	1
1	AT4G00750	AT4G00750	0.921505	0.456586	0.768743	1.06361	1.27957	0.818419	0.28395	0.17826	0.161312	0.193821	0.106028		2.50455	2.62622	0.406912	0.799218	0.813651	1.03804	1.45655	1.50509	1.4763	1.51658	1.95201	0.673061	1
1	AT2G30942	AT2G30942	0.267997	0.546196	1.1693	0.988552	1.81904	0.853772	0.40271	0.284012	0.397023	0.6315	0.713017		0.977122	1.36962	0.695303	2.50287	2.37858	1.4694	0.957694	0.729651	0.887289	1.23524	0.99092	0.733188	1
1	AT1G67830	FXG1	0.994035	0.955161	1.12616	0.951465	0.869159	0.627685	0.526459	0.345762	0.562414	0.175807	0.366305		0.899255	1.2577	1.81029	1.43963	1.54971	1.62758	1.20868	0.596767	1.55603	1.74026	0.932286	0.88139	1
1	AT1G05810	ARA	1.35732	2.00792	1.72211	0.969222	1.04486	0.517381	0.361638	0.201428	0.292897	0.24269	0.176817		2.55907	1.67204	0.873727	0.995969	1.29179	0.933795	0.795705	1.59448	0.836859	0.667567	1.03462	0.850097	1
1	AT1G06650	AT1G06650	1.06508	1.67467	1.60623	1.15859	1.37182	0.702039	0.545245	0.57089	0.419755	0.325941	0.311779		1.84491	1.56546	1.89888	1.47028	1.14389	0.913419	0.877439	0.848509	0.909534	0.648289	0.590406	0.536945	1
1	AT3G46980	ANTR4	0.662273	1.27386	0.69403	0.677266	0.680504	0.717415	0.900231	0.216672	0.285677	0.679493	0.839199		1.52756	1.02919	1.47443	1.41125	1.8304	1.32563	1.25195	1.44959	1.18797	0.847782	0.91302	1.1246	1
1	AT3G45780	PHOT1	1.00317	1.28332	1.49256	1.03037	1.32684	0.526783	0.355302	0.301629	0.749464	0.527554	0.646007		1.55714	2.21053	0.671415	0.730388	0.83494	1.12768	1.06562	0.711217	1.0661	0.756039	2.09961	0.926334	1
1	AT1G72880	AT1G72880	0.909234	0.938699	1.20158	1.35793	1.63989	1.15523	0.822115	0.152527	0.234496	0.901708	1.0166		0.986408	1.15975	1.46352	1.3183	1.52569	1.21873	1.21827	0.743607	0.688167	0.742728	0.798013	0.806799	1
1	AT3G49790	AT3G49790	2.30783	1.06119	1.23093	0.95103	2.40788	0.713378	0.360555	0.342322	0.433451	0.489792	0.68806		1.65873	1.64061	1.00161	0.604267	0.948429	0.867061	0.527159	0.794766	1.01453	1.4728	0.786603	0.697008	1
1	AT2G48070	RPH1	0.831343	0.70631	0.711487	1.11	1.2463	0.737844	0.278185	0.40034	0.690407	0.726521	0.994517		1.08566	1.00601	1.06247	1.15594	1.10263	1.34772	1.05944	0.827282	1.73136	2.13666	0.911067	1.14052	1
1	AT3G26690	NUDT13	0.410056	1.52243	1.52994	2.27458	1.54016	0.842087	0.46129	0.415382	0.430565	0.333399	0.566624		1.54085	0.906124	0.797713	1.05764	0.961144	1.04306	1.08557	2.18173	0.831521	0.589881	1.09727	0.580999	1
1	AT3G53530	NAKR3	0.918191	1.20493	1.84448	0.861265	1.23337	1.34742	0.971052	0.342585	0.261852	0.403123	0.409744		1.89128	1.10818	0.668643	1.01392	0.987792	1.22821	1.40479	1.33635	1.18126	1.55833	0.311416	0.511809	1
1	AT3G03520	NPC3	0.330444	1.15974	1.38213	0.867561	1.43508	1.05725	0.910838	0.768107	0.668053	0.39425	0.289949		1.45923	1.26695	1.74215	1.19456	1.26879	1.37589	1.27415	1.07644	0.758873	0.454409	0.860448	1.00471	1
1	AT4G15800	RALFL33	1.43818	0.770271	0.799142	0.975829	0.718327	0.761977	0.850392	0.45516	0.388824	0.592444	0.541658		2.55479	1.98312	0.511482	1.0601	1.06343	1.37088	0.898403	1.12278	0.94074	1.34024	1.53665	0.32518	1
1	AT3G53610	RABE1A	1.13729	1.33395	1.45649	1.79902	1.67865	1.25083	0.512617	0.271273	0.486932	0.56848	0.797451		0.632931	1.18455	1.14813	1.56219	1.28049	1.22299	0.931693	0.367775	0.734141	0.818726	0.926286	0.897129	1
1	AT1G04295	AT1G04295	1.41526	1.99747	1.7188	1.00474	1.088	1.30994	1.02039	0.45555	0.326111	0.690892	0.89958		0.824211	0.898475	1.22025	1.28579	0.801611	0.96973	0.972079	0.960851	0.909205	0.828314	0.578004	0.824743	1
1	AT2G23760	BLH4	0.457144	0.607674	1.2514	1.27523	2.05574	0.70594	0.45108	0.294638	0.819885	0.591261	0.545726		0.820473	2.96926	0.850714	1.35437	0.994225	1.51416	1.19947	1.08036	0.948914	0.732135	0.721662	0.758536	1
1	AT1G62790	AT1G62790	2.03259	1.27401	0.499217	0.665463	0.431467	0.77152	0.574353	0.382423	0.311432	0.180604	0.308312		1.8067	2.16615	1.4106	1.29825	1.86577	0.705793	0.527005	1.63744	0.86512	0.854033	1.04949	1.38226	1
1	AT1G09421	AT1G09421	0.882379	1.18645	1.10819	0.924806	1.02752	1.03156	0.917427	0.437964	0.136582	0.69616	0.509968		1.9321	0.835153	1.57386	1.50306	1.53122	1.15398	1.16671	0.870871	1.06595	0.861261	0.801916	0.844915	1
1	AT3G50350	AT3G50350	1.58989	1.93946	1.6884	0.86612	0.511274	0.928667	0.70721	0.288649	0.420859	0.251368	0.816928		0.436188	1.0196	1.73035	2.34697	1.18691	1.40985	1.25112	0.394355	1.03873	0.669338	0.493656	1.01411	1
1	AT1G75730	AT1G75730	0.415594	0.962726	1.30452	1.11814	1.03248	0.672967	0.530556	0.378128	0.772527	0.789331	1.08982		1.45548	2.45825	1.44736	1.36221	1.12842	0.994038	0.803597	1.30657	0.619945	0.890311	0.839921	0.627104	1
1	AT3G27060	TSO2	2.41317	0.664617	0.786831	1.01806	0.972148	0.624165	0.333107	0.352387	0.364348	0.366887	0.496532		1.10863	4.16361	0.859343	1.17492	0.512518	1.44906	0.930489	0.84745	0.516746	0.933046	0.937816	1.17412	1
1	AT5G38050	AT5G38050	0.886805	1.65838	0.999776	0.87128	0.76109	1.19421	1.16433	0.193388	0.132486	0.803038	0.811525		1.2029	0.733256	1.68809	1.2554	1.30447	0.819748	0.983372	1.23259	1.23125	1.12842	0.838555	1.10565	1
1	AT5G17230	PSY1	1.38545	0.426476	2.33653	0.687412	1.37833	1.42866	0.602635	0.349604	0.721469	0.595388	0.698434		0.625267	1.55132	0.809223	1.29708	1.08763	2.54927	1.51289	0.832165	0.525184	0.686925	0.34685	0.565819	1
1	AT4G28330	AT4G28330	0.430881	0.763842	2.26056	0.704585	0.898753	0.859733	0.460694	0.352608	0.470473	0.601104	0.732109		0.639786	1.85298	0.511257	1.87166	1.82749	1.36237	1.35848	1.43844	0.982552	0.722885	0.95886	0.937899	1
1	AT3G63210	MARD1	0.99363	0.339112	1.08376	0.705301	1.30239	0.474404	0.382982	0.491918	0.480669	0.401388	0.463026		0.686156	1.88275	0.90034	1.03978	0.810303	1.72032	1.20154	0.926287	2.09913	2.57535	1.02184	1.01762	1
1	AT2G34780	MEE22	0.798162	0.536508	1.03089	0.922544	1.13198	0.868624	0.937956	0.186304	0.288191	1.04329	1.02673		0.701126	1.22825	1.03954	1.10689	1.26751	1.62838	1.4499	1.37339	1.02588	1.16603	1.036	1.20593	1
1	AT3G27420	AT3G27420	0.88786	1.25813	1.19895	0.827121	0.798608	1.3674	1.28094	0.18481	0.14248	0.973125	0.891777		0.817547	0.678335	1.02663	1.28349	1.38267	1.50086	1.27511	1.13477	1.17715	0.88748	0.893851	1.13092	1
1	AT4G19490	VPS54	0.515213	0.725772	1.00538	1.03098	1.30672	0.952929	1.08452	0.216238	0.294609	1.1451	1.10432		0.807077	0.769148	1.07356	1.09343	1.05583	1.30523	1.1947	1.32426	1.21061	1.03648	1.14326	1.60463	1
1	AT1G06680	PSBP1	0.264717	1.25132	0.571231	0.811579	1.55	0.584416	0.337417	0.666506	0.631015	1.02326	0.692623		1.64157	2.49587	1.85435	0.730145	1.3325	1.0275	0.696877	0.179686	0.675631	1.84297	1.69144	0.447373	1
1	AT3G24220	NCED6	0.208079	1.05068	1.86885	1.16698	1.41701	1.21878	0.528816	0.472531	0.626993	1.27875	1.15236		0.229171	2.08727	0.32906	0.87771	1.13542	1.57898	1.05776	0.921017	0.697754	0.905357	1.20355	0.987149	1
1	AT1G23780	SKIP22	0.909103	1.17557	1.53275	1.18335	1.19577	1.04659	1.28204	0.192044	0.231545	0.931766	0.815502		0.970098	0.986037	1.32881	1.15095	1.24651	1.04873	1.01652	1.30264	1.03317	0.767298	0.755251	0.897979	1
1	AT3G52340	SPP3B	0.692742	1.3973	1.72278	1.08759	0.970892	1.15813	0.806508	0.431458	0.531879	0.298036	0.228095		2.20464	1.19761	1.19452	1.66653	1.41532	1.6688	1.39791	0.65388	0.713599	0.57302	0.47271	0.516074	1
1	AT1G06520	GPAT1	1.6975	1.0356	1.92549	1.07003	1.56834	0.973277	1.487	0.764806	0.893299	0.421533	0.673025		1.49037	1.26657	0.296534	0.543947	0.369035	0.893896	0.78088	1.15405	0.991429	0.524488	1.04498	1.13392	1
1	AT1G65000	AT1G65000	0.679114	0.944264	1.02156	0.974562	0.891223	0.766904	0.974395	0.237727	0.171235	0.639872	0.76911		1.03605	1.14823	1.7172	1.64094	1.95374	1.24393	1.06458	1.20731	1.06876	1.04679	0.835413	0.96711	1
1	AT5G51110	AT5G51110	1.53277	0.492682	1.02441	0.51778	0.631604	0.359155	0.253225	0.212141	0.404336	0.504565	0.565196		1.93234	2.15858	1.07516	1.43311	1.29189	1.91279	1.27698	0.757486	1.32314	1.73095	0.871265	0.738449	1
1	AT3G16990	TENA_E	0.722789	1.26905	0.973342	0.826671	0.677747	1.16366	1.08409	0.220797	0.255159	0.854557	0.721869		1.66347	0.888009	1.82951	1.21327	1.66393	1.44537	1.30633	0.884174	0.932195	0.823458	0.986226	0.594334	1
1	AT4G25570	CYB561A	0.673213	1.05162	1.10659	1.36862	1.35568	0.748667	0.354915	0.292329	0.662618	0.382711	0.558752		1.10453	1.78716	1.52074	1.49594	1.51838	1.53779	1.23674	0.340751	0.684737	1.22433	1.40312	0.590056	1
1	AT2G22670	IAA8	2.03864	0.834437	1.10388	2.6946	1.6645	0.611876	0.347242	0.311677	0.243295	0.561709	0.684137		1.60614	0.741794	2.07756	1.22124	1.42524	0.834738	0.592555	0.235204	0.771371	1.67501	0.414151	0.309009	1
1	AT4G30650	AT4G30650	3.16634	0.600738	0.836081	1.22188	1.2596	0.734706	0.067219	0.096909	0.040392	0.123405	0.110793		0.181988	3.58392	2.524	1.19255	0.436973	0.85038	0.600491	0.210513	0.730019	1.14019	1.2095	2.08143	1
1	AT5G14640	ASK5	1.85512	0.770523	1.35487	1.26677	1.15543	1.42364	0.571877	0.317354	0.614246	0.404672	1.00278		0.36401	1.29961	1.04084	1.59083	1.2171	1.9921	1.47759	0.189504	0.935591	1.50468	0.352865	0.297998	1
1	AT3G52880	ATMDAR1	1.80385	1.01879	1.29627	1.69979	1.34092	0.703037	0.430803	0.440978	0.886123	1.08482	1.42012		0.436507	1.11429	1.92434	1.3463	1.23841	0.926444	0.763401	0.239519	0.567916	0.831831	0.841207	0.644324	1
1	AT3G13720	PRA1F3	0.953848	1.21049	1.35089	1.32724	1.28199	1.00038	0.546446	0.474771	0.374298	0.288268	0.381314		2.17664	2.01983	1.58535	1.25048	1.53562	1.07829	0.895319	0.43822	0.973686	1.15831	0.427985	0.270329	1
1	AT5G24610	AT5G24610	2.16929	1.61661	1.08453	1.35389	1.27744	1.05985	0.577801	0.470675	0.212282	0.373379	0.282372		1.22156	1.67108	1.89201	1.43463	1.5031	1.22395	1.14387	0.477867	0.626126	0.551084	0.415066	0.361549	1
1	AT2G38940	PHT1-4	0.203839	0.662988	0.838401	0.919037	1.39222	1.34008	0.65667	0.371372	1.04752	0.704325	1.06692		0.532009	2.67141	0.440171	0.757316	0.572518	1.71582	1.22977	0.825662	1.0132	1.16249	1.62093	1.25533	1
1	AT2G41560	ACA4	1.71619	0.366508	0.811647	0.888315	0.730014	0.38723	0.145612	0.118937	0.323616	0.319435	0.638911		1.26893	2.11863	1.73778	1.51044	1.45493	1.74154	1.58537	0.372179	1.32148	1.26859	1.06967	1.10403	1
1	AT5G45550	MOB1A	1.553	1.35777	1.44165	1.95368	1.5809	0.866501	0.723407	0.160283	0.131741	0.868508	1.03491		0.973404	1.1266	1.12968	1.0227	1.4909	0.700233	0.782381	1.20471	0.552277	0.699094	0.817038	0.828619	1
1	AT5G05950	MEE60	0.612263	0.96433	0.596731	0.914651	1.01101	0.446604	0.240606	0.396919	0.504963	0.695867	0.65008		0.971177	1.92895	1.61763	1.53996	1.30667	1.1223	0.795352	0.866103	1.31871	1.31722	1.6731	1.50879	1
1	AT3G05685	AT3G05685	0.680125	1.47348	1.17283	1.03128	1.14253	1.29375	1.15593	0.164453	0.125881	0.813727	0.967971		0.614267	0.745556	1.25656	1.17139	1.32979	1.21666	1.1525	1.05729	1.20169	0.863061	0.966308	1.40299	1
1	AT4G09760	F17A8.110	1.88519	1.08038	2.14426	0.83556	0.585256	0.370795	0.087715	0.078461	0.120689	0.134882	0.221536		0.998874	4.72515	1.28565	1.88757	1.11476	1.88859	1.03432	0.333595	0.45832	0.2297	0.734679	0.76407	1
1	AT1G50420	SCL3	0.929696	0.44815	1.57714	1.12205	2.30791	0.602645	0.444255	0.222955	0.599673	0.69772	0.645941		0.919692	1.53332	0.473416	0.853507	1.14559	2.00442	0.695135	1.45738	0.717833	1.01067	1.26303	1.32788	1
1	AT3G06980	RH50	0.327671	0.493899	0.879777	1.58388	2.13091	0.574962	0.310493	0.304855	0.723456	0.567619	0.461516		0.684258	2.21289	1.05974	1.30415	1.16565	2.21745	1.64829	0.658589	0.78157	0.813456	1.07999	1.01492	1
1	AT4G13510	AMT1-1	0.576706	0.950091	1.94251	1.14493	1.6802	0.711459	0.586142	0.291956	0.635529	0.338488	0.604971		0.934473	2.15984	0.593209	1.62559	1.02769	1.63451	0.855201	0.765532	1.5564	0.876339	0.888917	0.61932	1
1	AT5G51760	AHG1	0.478564	1.80281	1.26382	1.19705	1.337	1.26101	0.984708	1.83314	0.895094	0.53396	0.555117		0.82198	0.960517	2.20847	0.893272	1.35434	0.948121	0.921906	0.584621	0.584742	0.519419	0.455389	0.605718	1
1	AT3G22750	AT3G22750	0.532232	1.12761	1.70446	1.53123	1.33267	0.99185	0.598661	0.569676	0.724666	1.08885	1.07296		1.68028	2.5754	0.798598	0.830024	0.701593	1.0697	0.927833	0.66736	0.563232	0.407577	0.841971	0.661574	1
1	AT5G54390	AHL	0.785466	1.19865	0.85931	0.591334	0.451471	0.732861	0.727109	0.616107	0.533021	0.37508	0.345333		2.18913	2.47225	1.4348	1.24404	0.914362	1.118	1.19238	1.1885	1.2963	0.937167	1.02533	0.771993	1
1	AT5G22880	H2B	1.11725	0.670356	1.2435	1.0823	1.47686	2.41765	1.33711	0.299229	0.594058	0.593382	0.703884		1.74912	0.602704	0.518834	0.947057	0.66979	1.22311	1.09482	1.40636	0.961827	0.530919	0.837837	0.922059	1
1	AT5G08130	BIM1	0.67031	0.362226	1.07988	1.96654	2.12769	1.01044	0.690193	0.697309	0.748946	0.945892	0.637229		0.60486	1.11007	0.31572	0.790859	0.767453	1.44032	1.08199	2.44719	0.989461	0.927639	0.610966	0.97683	1
1	AT4G09000	GRF1	1.95708	0.785372	1.02755	0.640177	0.412135	0.912094	0.283016	0.610736	0.654996	0.891424	0.709202		1.07122	2.24408	1.2268	1.06897	1.31527	0.931653	1.39831	1.24685	0.718593	0.934283	0.931795	1.02839	1
1	AT3G26165	CYP71B18	0.472921	1.25913	0.972575	0.773102	0.872695	0.767917	0.971961	0.914713	0.762997	0.473492	0.305369		1.36479	1.86776	1.04712	0.924792	0.88937	1.18726	1.21397	1.45137	1.16275	0.833507	1.08828	1.42215	1
1	AT5G59690	AT5G59690	0.324608	0.521155	1.27597	1.24494	1.94909	1.82424	0.66116	0.000311	0.001622	0.481134	0.546071		1.05718	1.24083	1.20884	1.35388	1.25318	1.70609	1.61181	1.10073	0.948619	0.658141	0.945774	1.08462	1
1	AT5G67330	NRAMP4	0.995907	0.776547	1.32274	2.04469	1.49881	0.509399	0.435656	0.39873	0.885053	0.770775	0.863351		0.275434	2.96178	1.55281	2.1445	1.1187	0.821705	0.616365	0.364979	0.418935	0.556329	0.950407	0.716399	1
1	AT2G13665	AT2G13665	0.579213	1.09799	1.71311	1.23312	1.5575	1.2833	1.0118	0.038144	0.07051	1.53012	1.75124		0.914716	0.924385	1.09851	0.769607	0.942804	1.01183	1.07315	0.905457	1.43359	0.505402	0.696791	0.857729	1
1	AT3G02470	SAMDC1	1.42528	1.11903	1.67077	1.32447	1.83731	1.39053	0.369486	0.279879	0.633632	0.655495	0.862865		0.753809	1.41898	1.4023	1.08556	1.07887	1.2812	1.21961	0.38483	0.445328	0.590206	1.04795	0.72261	1
1	AT5G17190	AT5G17190	1.96984	1.07405	1.18441	1.20874	1.1386	1.12809	0.680074	0.304635	0.353822	0.597062	0.769563		1.70536	1.71697	1.87537	1.28248	1.2815	1.08322	1.04369	0.506922	0.603315	0.595797	0.418542	0.477944	1
1	AT4G11040	AT4G11040	1.46601	0.591733	2.22117	1.17979	1.75993	0.740569	0.207223	0.104682	0.535841	1.14516	2.01421		0.541465	2.17572	0.823083	1.21483	1.07308	1.44248	0.78423	0.490469	0.550448	0.425921	0.609611	0.90235	1
1	AT2G31980	CYS2	0.660362	0.652437	1.27306	1.27893	1.51848	0.623447	0.457292	0.270494	0.495279	0.300433	0.38383		1.62991	2.86523	1.18799	1.62929	1.41342	2.18068	1.33205	0.545615	0.52806	0.806332	0.647569	0.31981	1
2	AT5G47640	NFYB2	0.271706	1.89974	1.23004	1.01317	0.830808	0.99835	1.51842	0.983006	1.04289	0.583293	0.75463		0.241747	1.16223	1.96824	2.3231	2.00471	1.7894	0.710225	0.349678	0.184819	0.19493	0.496536	0.44833	2
2	AT5G49070	KCS20	0.132625	0.654189	1.19985	1.6261	2.44657	1.01608	0.968451	0.652254	0.90806	0.594707	1.33189		0.164273	1.37822	1.18154	2.13612	1.48076	2.16005	0.984335	0.184523	0.097309	0.234855	0.815634	0.651592	2
2	AT3G15620	UVR3	0.244825	1.40173	1.55446	1.8857	1.924	0.664548	0.262819	0.290295	0.5229	0.286241	0.35412		0.36367	1.5073	1.96054	2.40595	2.11448	2.11015	1.25884	0.084368	0.458205	0.417494	0.473553	0.453815	2
2	AT3G53100	AT3G53100	0.256723	0.8951	1.25601	2.3071	1.72615	0.799061	1.18443	1.14881	0.576537	0.583945	0.479494		0.24386	0.847833	2.23451	2.15835	1.80556	1.24608	0.817215	0.577364	0.322673	0.374946	0.605818	0.55244	2
2	AT2G23180	CYP96A1	0.161459	0.528878	2.06259	1.31586	1.60216	1.92789	0.619959	0.249794	0.262516	0.019964	0.01254		0.328182	2.16505	1.50357	1.82429	2.20088	2.6456	1.99399	0.722502	0.320028	0.044845	0.165777	0.321686	2
2	AT1G52150	ATHB-15	0.949552	0.581027	1.40176	3.05321	2.98495	0.614919	0.278234	0.19649	0.29697	0.293686	0.360118		0.681283	1.25618	1.54908	1.44811	1.81098	1.32173	0.870164	0.269226	0.794595	0.936236	0.522037	0.529475	2
2	AT5G22830	MRS2-11	0.309009	1.61692	1.38207	1.52517	1.21422	1.18372	0.902573	0.933463	0.805634	0.6442	0.683854		0.319671	1.00743	2.11779	1.55853	1.83449	1.56946	1.10553	0.259245	0.57449	0.429504	0.512164	0.510855	2
2	AT5G45680	FKBP13	0.297354	1.62061	2.17515	1.66332	1.71557	0.833428	0.367636	0.322186	0.233066	0.014503	0.013366		0.729286	1.64569	3.95218	2.11276	1.95085	1.57604	0.999504	0.202763	0.213485	0.037723	0.288735	0.03479	2
2	AT5G09672	CPuORF21	0.067933	1.49035	4.63356	0.683391	1.03918	0.572544	0.339589	0.666278	0.094943	0.507968	0.483028		0.203389	1.34179	2.50014	0.128734	3.1505	1.22102	0.628295	0.745342	0.316271	0.269965	1.4898	0.425989	2
2	AT1G67070	PMI2	0.076471	1.56423	1.29368	1.9476	1.24694	1.61867	0.664831	0.262013	0.098236	0.048738	0.102037		1.37552	2.41708	1.94655	1.72834	3.1445	1.58488	0.861666	0.315485	0.211284	0.082404	0.264443	0.14441	2
2	AT5G07070	CIPK2	0.251996	1.13778	1.95994	2.42647	1.00496	1.42832	0.84749	0.594576	0.649912	0.452891	0.387688		1.49551	1.35301	1.57736	1.52981	1.38237	1.22512	0.898691	0.628286	0.492363	0.432258	0.500359	0.342848	2
2	AT3G60510	AT3G60510	0.168333	1.16257	1.53066	2.22822	2.30848	1.15084	0.861755	0.465684	0.699653	0.934946	0.773221		0.29557	0.962645	1.24397	1.35221	1.50879	1.31342	0.896365	0.321335	0.538922	0.508315	1.02559	0.7485	2
2	AT3G15900	AT3G15900	0.35478	1.23963	1.29131	1.08428	1.8116	1.13165	0.599525	0.395105	0.554236	0.153697	0.293558		0.781848	1.77039	1.72629	1.5399	1.48299	1.7689	1.21208	0.295467	1.10293	0.97167	0.949138	0.489021	2
2	AT2G25690	AT2G25690	0.58738	0.982113	1.36799	1.46816	1.43097	2.06115	0.812758	0.526567	0.752905	0.526888	0.579138		0.650615	1.24272	1.79188	1.51347	2.27507	1.1033	1.14203	0.593303	0.46821	0.374562	0.452068	0.296754	2
2	AT2G29390	SMO2-1	0.060244	1.5274	1.76846	1.27978	1.41172	0.720454	0.985423	0.623623	0.831342	0.576351	0.641074		1.00093	1.12327	2.7321	1.91949	1.63277	1.10632	0.827864	0.422898	0.592882	0.261753	0.614593	0.339255	2
2	AT3G57760	AT3G57760	0.245523	1.07441	2.14174	1.3692	1.47851	0.837424	1.03136	0.935226	0.710475	0.733375	0.755717		0.638775	1.31397	1.13895	1.18917	1.26836	1.68881	1.27252	0.663907	0.349588	0.454622	0.931373	0.777001	2
2	AT5G09670	AT5G09670	0.048649	1.86165	1.30523	2.42728	1.8741	1.27244	0.802659	0.33263	1.0362	0.569116	0.683007		0.354073	1.67118	1.25171	2.9796	1.03452	1.3491	0.825439	0.233549	0.341567	0.231711	0.155215	0.359375	2
2	AT2G32150	AT2G32150	0.106648	2.65229	1.39497	1.26603	1.82876	0.498766	0.285943	0.137607	0.101929	0.090071	0.094554		1.19527	2.57252	1.64922	1.7926	1.29872	0.975609	0.883098	0.327053	0.215113	0.189582	2.91863	0.52501	2
2	AT2G23348	AT2G23348	0.244559	1.47074	1.05955	1.1105	0.716373	0.9093	1.1533	0.695017	0.522493	1.06085	0.908186		0.44795	1.21068	1.78419	2.27652	2.53753	1.2888	1.06648	0.439791	0.287844	0.252345	0.58275	0.974258	2
2	AT3G60670	AT3G60670	0.127588	0.540127	1.06111	1.10112	1.94742	1.74793	1.18712	0.707677	1.01952	0.365338	0.409852		0.4988	1.61984	0.980502	1.36779	1.49997	1.91947	1.80965	0.934815	0.542142	0.283466	0.860157	0.468593	2
2	AT1G75170	AT1G75170	0.104594	1.21543	2.09409	1.59548	1.06113	1.1324	0.879128	0.860639	1.52905	1.08221	0.812378		0.779095	1.12327	2.13179	1.35583	1.45975	1.1058	0.779986	0.310172	0.336927	0.342889	0.673927	0.234046	2
2	AT1G67792	AT1G67792	0.531493	1.77825	1.19366	1.33358	1.19109	1.10806	0.931699	0.284426	0.202532	0.772953	0.815542		0.687919	0.711747	1.7601	1.6352	2.05034	1.155	1.03751	0.976524	0.70855	0.497121	0.748597	0.8881	2
2	AT1G12290	AT1G12290	0.185763	1.00226	1.29251	1.14634	1.4451	1.2066	0.856222	0.583134	0.810369	0.6919	0.587254		0.597628	1.49917	1.77079	2.49627	2.14767	1.42348	1.092	0.464467	0.25154	0.201488	0.448606	0.799438	2
2	AT5G10946	AT5G10946	0.331638	1.46867	2.12129	1.69665	1.43802	0.609395	0.524768	0.719675	0.887767	0.901195	0.733916		0.415557	1.92865	1.06534	1.76156	1.60219	1.22439	0.89035	0.312902	0.520413	0.363057	0.902627	0.579993	2
2	AT3G15270	SPL5	0.24428	0.96531	2.59777	1.54849	2.31974	1.78666	1.16413	0.347507	0.660497	0.361707	0.430923		1.14666	1.38044	1.1997	1.30196	1.28115	1.61481	1.3832	0.278563	0.218758	0.141915	0.371535	0.254311	2
2	AT2G26540	UROS	0.606602	1.2303	1.13443	1.82363	2.20365	1.50027	1.00133	0.800123	0.591029	0.438702	0.353169		1.43411	0.92256	1.06063	0.956243	1.2677	1.31018	1.02307	0.792558	0.787796	0.686334	0.47301	0.602573	2
2	AT2G29660	AT2G29660	0.15432	1.19863	1.66208	2.01635	2.20317	1.08223	1.03531	0.829543	0.728774	0.751321	0.701942		0.123474	1.32534	1.17391	1.81598	1.13113	1.49927	1.09786	0.600307	0.421147	0.261481	0.566329	0.620101	2
2	AT3G54990	SMZ	0.450351	0.997565	1.94749	2.02727	2.78331	1.0514	0.437412	0.276648	0.899652	0.248812	0.213009		0.871628	1.587	1.28871	1.39784	1.08747	2.02949	1.3699	0.417311	0.328529	0.259905	0.687619	0.341681	2
2	AT4G10845	AT4G10845	0.32437	1.79218	1.39917	1.71119	1.27648	1.54089	1.19292	0.506186	0.44156	0.615737	0.737277		0.63133	1.38855	1.24978	1.75107	2.10454	1.51217	1.39315	0.324993	0.221152	0.156553	0.259128	0.469622	2
2	AT1G49832	AT1G49832	0.361146	0.861108	1.55467	1.35479	1.28792	1.40917	0.707516	0.644097	0.453504	0.634884	0.575596		0.913542	1.40328	1.12375	2.58866	1.64001	1.40879	1.35358	0.431288	0.480884	0.491433	0.668322	0.652059	2
2	AT1G11440	AT1G11440	0.241523	0.788099	2.49437	1.70791	2.10622	1.7601	0.994023	0.630523	0.82578	0.358985	0.353121		0.679757	1.0678	1.29788	1.38936	1.19323	1.27702	1.16386	0.65464	0.515621	0.339114	0.606574	0.554496	2
2	AT2G37290	AT2G37290	0.085142	0.831818	1.18531	1.04255	1.57846	0.986907	0.636618	0.417857	0.677008	0.341822	0.266231		0.560615	1.49982	2.04293	2.02345	2.60629	2.01446	1.36205	0.472702	0.461709	0.2907	0.830469	0.785064	2
2	AT4G12000	AT4G12000	0.411446	1.49163	1.39867	1.3267	1.06458	1.04194	1.17157	0.654838	0.537274	0.8047	0.585721		0.94341	2.00636	1.7113	1.31386	1.37881	1.15441	1.1303	0.656562	0.317391	0.305663	0.949996	0.642879	2
2	AT3G23260	AT3G23260	0.162944	1.5458	2.02678	1.52641	1.78764	1.50124	1.17645	0.82761	1.0134	0.29156	0.497826		0.38547	1.06488	1.16376	1.92422	1.62729	1.75894	1.2738	0.282068	0.201808	0.1628	0.389316	0.407988	2
2	AT1G72210	BHLH96	1.10593	1.03163	2.27509	1.73643	1.81102	1.30913	0.835618	0.48641	0.41791	0.237094	0.229561		0.594919	0.969062	0.896382	2.2221	2.38654	1.72502	1.05269	0.495825	0.318066	0.273856	0.306295	0.283425	2
2	AT1G08165	AT1G08165	0.234128	1.52147	1.47549	1.07792	1.26273	1.86875	1.09801	0.74564	1.11733	0.3718	0.615025		0.531566	1.33611	1.65852	1.28547	2.2373	1.38544	0.912471	0.119952	0.280345	0.33674	0.84034	0.687465	2
2	AT3G07250	AT3G07250	0.039628	0.954671	1.31519	1.34605	1.89179	1.23955	1.05794	0.77384	1.334	0.803881	0.673466		0.458453	1.19336	1.88682	0.980897	1.85857	1.55018	1.2651	0.303879	0.391151	0.405183	0.918058	0.358345	2
2	AT1G06002	AT1G06002	0.154883	0.644103	2.07953	1.11724	1.81225	1.05078	0.48009	0.303712	0.386746	0.283123	0.23867		0.641165	1.58977	1.25226	1.49113	1.41626	2.41783	1.50293	0.676372	0.94238	0.866523	0.937577	0.714672	2
2	AT4G03280	PETC	0.29203	2.75209	2.14513	1.40174	0.884258	0.522497	0.500043	0.419571	0.484879	0.204154	0.24		0.794957	1.87379	1.93976	1.26183	1.15502	1.25805	1.16318	0.472002	0.669863	0.412079	1.53667	0.616405	2
2	AT5G53490	AT5G53490	0.506386	1.5554	1.50663	1.59797	2.17583	0.698515	0.500559	0.524288	0.661876	0.380935	0.418612		0.786349	1.36311	1.8426	1.70454	1.60785	1.27891	0.950432	0.359978	0.542758	0.661251	0.833844	0.541371	2
2	AT5G57910	AT5G57910	0.423863	1.77833	2.24558	1.36839	1.04113	0.796328	0.676848	0.597174	0.560066	0.295606	0.376074		0.787795	1.55182	2.04102	1.53795	1.5489	1.1315	0.899141	0.459213	0.53775	0.694253	1.00614	0.645122	2
2	AT4G02005	AT4G02005	0.259411	1.42549	1.67247	1.48768	1.42399	1.36268	0.587605	0.228744	0.24108	1.00408	0.953536		0.813934	1.52282	1.35847	2.20637	2.03561	1.59092	1.19284	0.297321	0.214063	0.171305	0.395385	0.5542	2
2	AT5G39530	AT5G39530	0.121759	1.68162	1.79995	1.05278	1.18339	1.19633	0.87251	0.948378	0.762926	0.353641	0.315039		0.932278	1.64505	1.77372	1.51306	1.59083	1.4894	1.26654	0.412635	0.537338	0.290047	0.700962	0.559821	2
2	AT1G61970	AT1G61970	0.325786	1.27584	1.49389	1.28804	1.15776	1.08057	0.764521	0.624083	0.847851	0.710543	0.649341		0.388316	1.28681	1.07388	2.47012	1.7561	1.91358	1.37797	0.429595	0.366563	0.300013	0.639706	0.779133	2
2	AT5G46040	NPF5.3	0.003838	0.627397	0.664348	2.54478	3.73609	0.616095	0.300619	0.190869	0.491567	0.046362	0.489011		0.094144	1.55659	1.67306	1.02964	1.72086	1.60179	1.24376	0.779792	0.61025	0.407727	1.55001	1.02138	2
2	AT4G01995	AT4G01995	0.397849	0.786299	1.31521	2.1937	2.6288	1.08451	0.774112	0.665322	0.473672	0.427886	0.362094		0.386176	0.991378	1.34729	1.59063	1.79121	1.5149	1.07064	0.695266	0.588572	0.47678	0.606049	0.831664	2
2	AT1G05570	CALS1	0.308851	0.736431	1.33799	2.63744	2.68592	0.90392	0.353454	0.29741	0.465236	0.63686	0.698807		0.057713	1.07258	1.27371	1.82915	1.90162	2.39927	1.55631	0.274109	0.442527	0.382131	0.370403	0.378171	2
2	AT1G52990	AT1G52990	0.048448	0.647993	1.09982	1.48983	1.92825	1.58203	0.890341	0.422912	0.4138	0.035082	0.003307		0.233034	1.95044	1.7836	1.68603	2.34075	3.61934	2.11687	0.236215	0.15368	0.07231	0.133224	0.11268	2
2	AT1G73210	AT1G73210	0.636351	1.49475	1.69603	1.79727	1.4781	1.31492	0.61679	0.240105	0.182036	0.168228	0.162583		1.48301	2.9241	2.24875	1.26946	1.26285	1.62736	1.21574	0.346431	0.171975	0.333073	0.173807	0.156291	2
2	AT5G66470	AT5G66470	0.539709	0.415964	0.861327	1.59648	2.44423	0.936172	0.383463	0.456595	1.05598	0.834836	0.880198		0.396324	1.43429	0.973259	1.61956	1.76828	2.15207	1.19456	0.376052	0.572203	0.585137	0.705821	0.817495	2
2	AT3G51350	AT3G51350	0.24776	0.580573	1.02064	1.8229	2.85384	1.88485	1.20377	0.827891	0.699044	0.569204	0.455432		0.239426	0.601144	1.36313	0.976663	1.41455	1.75479	1.49341	0.764776	0.662335	0.47892	0.449916	0.635036	2
2	AT5G35375	AT5G35375	0.058436	0.824027	2.34269	1.63316	1.65565	1.50575	0.769742	0.45947	0.610621	0.193815	0.11967		0.207748	1.98024	1.3029	2.62881	1.68234	2.20619	1.58837	0.290517	0.235151	0.110154	0.283557	0.310995	2
2	AT2G29740	UGT71C2	0.185287	0.837667	1.3232	1.59954	1.85451	1.12434	1.06527	0.584184	0.890469	0.216826	0.503911		0.101583	0.900959	1.77553	1.03375	1.41251	1.65821	1.62929	1.51863	0.353583	0.219799	0.827505	1.38345	2
2	AT3G16570	RALF23	0.110105	1.99146	2.70819	1.31074	0.980144	0.751597	0.470523	0.394539	0.841197	0.722807	0.694371		0.387723	1.55193	1.45566	0.892987	2.08855	0.839327	0.749924	1.21178	0.312041	0.166061	1.06703	1.30131	2
2	AT2G26030	AT2G26030	0.248963	1.92362	1.74713	1.99837	1.57007	1.08078	0.696915	0.544369	0.580658	0.533795	0.664825		0.839577	1.36584	1.19667	1.61023	1.59859	1.26336	0.931796	0.547894	0.375724	0.325867	0.729869	0.625096	2
2	AT5G56210	WIP2	0.123826	1.34562	1.73416	1.65336	1.78261	1.47041	0.972283	0.7013	1.26626	0.648305	0.62532		0.475023	1.09668	1.34812	1.3942	1.61291	1.34608	1.07991	0.237637	0.372453	0.355729	0.761443	0.596337	2
2	AT5G07220	BAG3	0.28733	1.07284	2.30759	1.35389	2.06661	1.35177	0.794813	0.466837	0.586868	0.39867	0.398528		0.636863	1.40392	0.875224	1.21351	1.95578	1.32828	1.05609	1.23918	0.295185	0.257903	0.85173	0.800592	2
2	ATMG00110	CCB206	0.135563	0.711468	2.29528	1.95442	1.63251	0.476969	0.214311	0.459219	1.34652	1.76062	0.757597		0.135882	1.95142	0.957403	1.65212	1.40963	1.49755	0.866509	0.444054	0.564422	0.151879	0.567255	1.0574	2
2	AT1G27590	AT1G27590	0.243433	1.02695	1.56973	1.60676	1.7848	1.24146	0.6104	0.426967	0.463161	0.427519	0.465136		0.435344	1.50961	1.1789	2.12342	1.90519	1.9989	1.51304	0.667247	0.363858	0.353082	0.407926	0.677168	2
2	AT2G30615	AT2G30615	0.182987	0.933617	1.27358	1.97412	2.07533	1.13433	1.00681	0.64556	0.965948	0.460179	0.349771		0.467495	1.17246	1.8541	1.41763	1.65239	1.37247	1.29567	0.387767	0.404804	0.254266	0.93162	0.7871	2
2	AT3G53090	UPL7	0.295054	0.625348	1.02398	3.15486	2.59755	0.626461	0.468229	0.462233	0.546856	0.50537	0.431798		0.432937	0.936526	2.0038	2.02478	1.77926	1.28756	0.930409	0.817766	0.483152	0.455726	0.5673	0.543047	2
2	AT4G23820	AT4G23820	0.933782	1.10534	1.71263	1.62638	1.90643	1.05959	0.583188	0.303393	0.789117	0.389313	0.508096		0.637616	1.91809	0.762995	1.49616	0.991789	1.86477	1.28821	0.383284	0.656762	0.653379	0.807713	0.621979	2
2	AT1G08980	AMI1	0.067699	1.43798	2.30947	2.17927	2.04944	0.442216	0.339004	0.328066	0.463993	0.37556	0.303434		0.153156	2.53214	1.61827	1.45781	1.52706	1.61954	0.98857	0.35745	0.302501	0.319797	1.28888	0.538696	2
2	AT1G79270	ECT8	0.233352	0.79485	1.58809	2.22055	2.31704	1.30245	0.729455	0.457291	0.815966	0.528359	0.422465		0.510915	1.78825	1.26984	1.21347	1.37634	1.79049	1.38326	0.407074	0.398579	0.358272	0.717329	0.376304	2
2	AT4G27410	NAC072	0.163792	1.39883	1.6792	1.25379	1.27341	1.35514	1.01395	0.908441	0.702275	0.38851	0.393231		0.654371	1.17467	2.56639	0.87776	1.6554	0.865019	0.779024	0.878085	0.593161	0.837543	0.925886	0.662106	2
2	AT3G59410	GCN2	0.324125	0.857699	1.30967	1.90849	2.20265	1.12507	0.905753	0.774287	1.00629	0.895285	0.80661		0.324687	0.850387	1.28464	1.57441	1.50309	1.52335	1.20665	0.437811	0.437675	0.308246	0.684797	0.748321	2
2	AT1G22770	GI	0.079116	1.16337	2.12606	1.60061	1.97888	1.65785	1.03517	0.711383	0.809299	0.506166	0.665289		0.151972	1.59655	1.38539	1.26722	1.15248	1.37484	1.1391	0.606146	0.596604	0.2821	0.537087	0.577318	2
2	AT4G19170	CCD4	0.144867	2.06672	2.09812	1.38004	1.55351	1.83312	1.71442	0.742479	0.691084	0.098249	0.057945		0.869295	2.16713	1.12609	1.67264	1.64232	1.66357	1.1757	0.179945	0.058741	0.018366	0.021353	0.024301	2
2	AT4G05020	NDB2	0.4853	0.781154	1.34824	1.72348	2.1875	1.50008	0.95607	0.694148	1.13205	0.713565	0.733488		0.667058	1.35364	0.95797	1.11762	1.19531	1.39007	1.14652	0.688407	0.429199	0.338812	0.791089	0.669251	2
2	AT1G01250	ERF023	0.061533	1.48939	2.19896	1.7146	1.39215	2.66295	1.32801	0.4572	0.288372	0.073205	0.065885		0.494599	1.79797	1.57965	1.94332	1.80547	1.9732	1.25947	0.080563	0.107525	0.064278	0.119626	0.042075	2
2	AT1G10570	ULP1C	0.217217	1.09673	1.49967	2.13064	2.0189	0.934691	0.581268	0.420929	0.985315	0.598834	0.449589		0.279525	1.27886	1.11946	2.2053	1.71806	1.77472	1.17384	0.316144	0.353612	0.27233	0.71836	0.856017	2
2	AT5G03210	AT5G03210	0.261277	1.66126	1.32778	2.29462	2.05101	1.87601	1.01554	0.568996	0.602421	0.120412	0.365798		0.517587	1.72989	2.34318	1.38336	1.13877	1.52285	0.856804	0.104523	0.198348	0.122445	0.759262	0.177866	2
2	AT1G04920	SPS3	0.368219	0.912079	1.56875	2.06093	2.3476	1.45747	0.793466	0.702899	1.13231	0.509922	0.512484		0.597703	1.61712	1.01576	1.13624	1.09053	1.72756	1.10432	0.298581	0.397876	0.594989	0.62277	0.430421	2
2	AT4G11800	AT4G11800	0.295513	1.0026	1.51896	1.85711	2.13885	0.813506	0.611321	0.400031	0.597555	0.747847	0.632282		0.376498	1.42455	1.18599	1.94606	1.90048	1.74031	1.25449	0.533555	0.370598	0.275633	0.769925	0.606339	2
2	AT5G49910	HSP70-7	1.41616	1.28464	0.947004	1.49319	2.58999	0.88452	0.75971	1.00822	0.3869	0.242107	0.471539		0.493467	0.979877	2.14846	0.961488	1.36607	1.20006	0.893999	0.476326	0.442677	1.00907	0.811392	0.733136	2
2	AT4G38380	DTX45	0.500582	0.840598	1.61469	2.64035	2.42306	1.03303	0.564482	0.353511	0.752163	0.405513	0.432712		0.517507	1.35755	1.10386	1.89772	1.44879	1.48116	0.926744	0.499292	0.56596	0.421639	0.551464	0.667628	2
2	AT1G73500	MKK9	0.371615	1.28017	2.22179	1.06647	2.33159	0.677533	0.812712	0.54723	0.736782	0.343248	0.613365		0.308776	1.05368	1.61248	0.947617	1.84572	0.734018	0.509103	1.48232	0.831549	0.442547	1.23451	0.995171	2
2	AT5G04340	ZAT6	0.20517	2.4575	0.888733	1.55265	2.20466	0.931638	1.04816	0.660994	0.46535	0.207237	0.51527		0.543475	2.01761	2.85101	0.732441	1.53016	1.0405	0.725187	0.289363	0.297837	0.210225	0.989347	0.635489	2
2	AT4G32440	AT4G32440	0.204993	1.03025	1.30057	1.26704	1.41664	1.02436	0.736996	0.55782	0.820109	0.564678	0.579786		0.412239	1.32089	1.22811	1.9917	2.15094	1.82237	1.44135	0.473488	0.35847	0.269499	1.01649	1.01121	2
2	AT1G51090	AT1G51090	0.324041	2.11099	1.34212	1.07621	1.02275	1.44983	1.48943	0.779738	0.481923	0.232752	0.247531		0.823468	0.968908	2.39276	1.36244	1.59219	1.17178	1.04832	0.739775	0.602555	0.441005	0.62268	0.676815	2
2	AT5G24930	ATCOL4	0.111238	0.969549	2.02151	1.80797	1.98132	1.51249	0.775639	0.384556	0.809508	0.386874	0.343566		0.56196	1.93599	1.67923	1.38339	1.37727	1.86262	1.29736	0.45872	0.378918	0.278754	0.424067	0.257504	2
2	AT2G25340	VAMP712	0.232557	1.42264	1.30829	1.16541	1.23625	1.2307	1.09227	0.744811	0.717371	0.242927	0.285892		1.66245	1.49708	1.72463	1.34472	1.68863	1.6722	1.42835	0.58523	0.496634	0.32312	0.529381	0.36846	2
2	AT1G62770	AT1G62770	0.201142	1.26239	2.29697	1.39176	2.78632	1.59539	1.28059	0.684411	0.811849	0.146702	0.149639		0.129836	0.672025	1.42443	1.03641	1.81046	1.36037	0.88592	0.914091	0.499	0.251475	0.391753	1.01707	2
2	AT1G65040	HRD1B	0.268992	1.50421	1.00451	2.02128	1.70373	0.816678	0.688311	0.602275	0.591282	0.531334	0.619095		0.49058	1.22674	2.6071	1.70237	2.19652	1.46401	1.04226	0.453719	0.363271	0.286583	0.434807	0.380332	2
2	AT3G61700	AT3G61700	0.30557	0.55314	1.12858	2.25554	2.00431	0.504554	0.262386	0.247975	0.416656	0.28712	0.366093		0.424939	1.53915	1.77226	2.8352	2.45003	1.8356	1.18943	0.576249	0.496649	0.363314	0.620852	0.564388	2
2	AT3G63340	AT3G63340	0.299304	1.2293	1.78656	2.14024	2.4131	1.20032	0.702002	0.533802	0.707313	0.41543	0.423062		0.565035	1.37277	1.25154	1.47785	1.49677	1.38151	1.02523	0.530213	0.398162	0.369	0.655722	0.625758	2
2	AT2G28350	ARF10	0.22305	0.616458	1.67193	1.60655	2.58989	1.40935	0.760825	0.513638	0.779391	0.743002	0.691063		0.388291	1.22354	0.835353	1.27607	1.17701	1.80345	1.2188	0.927943	0.582762	0.400963	0.651538	0.909138	2
2	AT5G41260	AT5G41260	0.201962	0.455426	0.79712	1.79651	1.97439	0.500615	0.416512	0.413913	0.590228	0.347464	0.361077		0.397836	1.5742	1.57305	2.53588	2.36537	1.92698	1.31807	0.638969	0.459262	0.321621	1.05362	0.979935	2
2	AT3G22740	HMT3	0.355513	1.36182	1.18745	1.47233	1.71865	1.29861	1.29045	0.572164	0.49008	0.207036	0.126987		1.25678	1.5727	2.0318	1.28862	1.64621	1.48013	1.31041	0.613837	0.532974	0.334597	0.4652	0.385642	2
2	AT5G26240	CLC-D	0.20327	1.17251	1.60499	1.68582	1.78505	0.923038	0.626029	0.563551	0.96032	0.499089	0.426138		0.460212	1.74714	0.826994	2.05048	1.33543	1.61992	1.07668	0.814112	0.475027	0.319201	1.16111	0.663902	2
2	AT3G57170	AT3G57170	0.201335	0.987182	1.44287	1.43809	1.87577	1.27845	0.550061	0.392101	0.41582	0.316639	0.303865		0.282585	1.53315	1.48819	2.35059	2.08134	2.44457	1.8514	0.467839	0.356476	0.231526	0.336976	0.373183	2
2	AT2G35345	AT2G35345	0.067142	1.17834	2.34973	2.80051	2.38964	1.62403	0.620677	0.513485	0.620196	0.485963	0.4967		0.202858	1.00361	0.686258	1.8496	2.15084	2.0276	1.17754	0.215025	0.130765	0.060951	0.093868	0.254653	2
2	AT1G80570	FBL14	0.154148	1.7263	1.64692	1.48218	1.54316	1.24228	0.891699	0.603833	0.606329	0.349166	0.318073		0.585204	1.49154	1.2214	1.8277	1.91033	1.86071	1.39473	0.420994	0.343431	0.262266	0.595332	0.522254	2
2	AT5G63970	AT5G63970	0.077131	1.37082	1.79908	1.82919	2.45498	1.37571	0.765941	0.551232	0.76729	0.283243	0.260521		0.079303	1.05261	1.03608	1.64274	1.88795	1.64036	1.13688	0.362238	0.474931	0.247798	0.883614	1.02035	2
2	AT3G01490	AT3G01490	0.113999	0.694088	1.75124	1.7121	2.77734	1.55609	0.715808	0.425865	0.980541	0.781886	0.581551		0.634038	1.4448	0.96171	1.03188	1.22808	1.79814	1.1788	0.392708	0.409681	0.446747	0.821749	0.561162	2
2	AT2G42190	AT2G42190	0.111905	1.12242	1.66665	1.71201	2.13733	0.691728	0.513564	0.355337	0.931801	0.449487	0.410854		0.292399	1.41351	1.35215	1.88954	2.31946	1.74913	1.14423	0.497816	0.312001	0.198846	0.860663	0.86717	2
2	AT2G30600	AT2G30600	0.182546	1.11067	1.33207	1.72935	2.00991	1.14703	0.689875	0.461846	1.22725	0.472624	0.480519		0.552674	1.59821	1.63064	1.30829	1.52663	1.4432	1.26048	0.364012	0.414574	0.27763	0.996007	0.783974	2
2	AT1G23052	AT1G23052	0.196248	1.24446	1.97729	1.26153	1.83729	1.59847	1.17294	0.526306	0.907406	0.424773	0.309566		0.80706	1.18047	1.2809	1.1741	1.3552	1.53695	1.06286	0.840454	0.729387	0.375245	0.63921	0.561869	2
2	AT4G00040	AT4G00040	0.123287	1.31776	1.78313	1.26436	1.83645	1.29093	1.03355	0.93653	1.11392	0.911141	0.634289		0.26223	0.806364	0.969689	1.57667	1.69763	1.52928	1.21497	0.369121	0.410633	0.267663	0.770826	0.879583	2
2	AT2G15970	COR413PM1	0.076942	1.88889	1.56161	1.44944	2.11941	1.12136	0.341004	0.241195	0.516538	0.17365	0.274763		0.847725	2.07225	2.67264	1.3471	1.76746	1.39427	0.969731	0.32737	0.496975	0.295984	0.69509	0.348594	2
2	AT5G50770	HSD6	0.089673	1.89769	1.68019	1.04044	1.25894	1.30793	0.807485	0.500744	0.563445	0.202929	0.201402		0.641922	1.29832	2.02412	1.92572	2.54199	1.91151	1.53514	0.187939	0.207819	0.132809	0.527618	0.51423	2
2	AT3G13224	AT3G13224	0.206935	0.940099	1.36656	1.62038	1.781	1.20029	0.912759	0.816133	0.806248	0.544926	0.526199		0.271268	1.27873	1.52095	1.92667	1.90805	1.59771	1.10676	0.505275	0.251545	0.281969	0.77948	0.850056	2
2	AT4G13996	AT4G13996	0.267338	1.13559	2.00971	1.28177	1.52835	1.11222	0.398132	0.073858	0.182447	0.457094	0.48414		0.660412	1.61385	0.827154	2.47048	1.80866	2.10862	1.54394	0.549862	0.558783	0.255864	0.627551	1.04416	2
2	AT3G58670	PCO5	0.468092	0.651927	1.61496	2.09471	2.97939	1.26347	0.62528	0.482653	0.470716	0.396299	0.424308		0.804989	1.0425	0.942899	1.58143	1.33711	1.60439	1.09387	0.540967	0.74181	0.713578	0.509474	0.615179	2
2	AT2G31960	CALS2	0.131709	0.929973	1.58689	2.3785	2.75972	0.541281	0.492347	0.47189	0.940023	0.767489	0.630766		0.2036	1.24623	1.07354	1.77322	1.46314	1.39115	1.08942	0.854707	0.507545	0.417236	0.677876	0.671719	2
2	AT2G26740	ATSEH	0.315714	2.08443	2.13491	1.45382	1.35004	1.02947	0.943057	0.735928	1.06473	0.321988	0.307779		0.506143	1.34409	1.49702	1.28232	1.80633	1.10676	0.975237	0.782611	0.432785	0.313464	0.519935	0.691433	2
2	AT3G66654	CYP21-4	0.272096	1.2689	1.60139	2.21077	2.40974	1.25493	1.05314	0.736651	0.861825	0.530242	0.577546		0.549635	1.13174	1.30921	1.29402	1.2373	1.32436	1.10593	0.419819	0.41038	0.316814	0.568402	0.555163	2
2	AT1G33050	AT1G33050	0.251906	1.15609	1.52032	1.63654	2.00524	1.14937	0.985116	0.860515	1.11651	0.753522	0.65973		0.455921	1.14235	0.96352	1.40993	1.35485	1.57691	1.25854	0.476259	0.453085	0.324958	0.695105	0.793713	2
2	AT5G46410	SSP4	0.156527	0.591756	1.24496	1.71084	2.1155	1.10729	0.572058	0.321572	0.588567	0.378721	0.441391		0.424698	1.84984	1.11931	1.97337	1.91105	2.38924	1.69483	0.322333	0.381414	0.321025	0.63063	0.753087	2
2	AT2G02570	AT2G02570	0.4096	1.33874	1.69321	1.53229	1.63979	1.33433	1.0752	0.740091	0.752775	0.452538	0.403657		0.673562	0.832789	0.966196	1.53207	1.78522	1.85085	1.47537	0.457775	0.371167	0.28704	0.666292	0.729457	2
2	AT1G14530	THH1	0.193768	1.21167	1.40418	2.02113	2.03009	1.17107	0.665853	0.51373	0.70561	0.404632	0.43578		0.755513	1.62378	1.79956	1.44436	1.80996	1.58424	1.20201	0.384313	0.36847	0.333965	0.507829	0.428495	2
2	AT5G03795	AT5G03795	0.201418	0.769494	2.0152	1.9597	2.94052	1.78943	0.580971	0.261024	0.641732	0.395966	0.413342		0.697881	1.92042	0.521781	1.39104	0.886109	2.21293	1.29309	0.467228	0.462172	0.310173	0.503823	0.364545	2
2	AT5G45428	CPuORF24	0.388383	0.784657	0.29265	1.41799	1.97334	1.05255	0.900768	0.809103	1.16681	0.684542	0.45738		0.472497	1.2425	1.07836	1.18196	2.66517	2.15655	0.370111	0.803059	0.7319	0.350381	1.27114	0.748194	2
2	AT4G20260	PCAP1	0.042419	1.46848	2.12664	1.76432	2.12144	1.20783	1.20087	0.603084	0.696685	0.651188	0.502789		0.134788	1.30835	1.25308	1.04829	1.60946	1.05823	0.864273	1.30467	0.336632	0.179707	0.692335	0.824456	2
2	AT5G09880	AT5G09880	0.431267	1.16914	1.7047	2.18185	2.53693	1.21084	0.789258	0.587481	0.770605	0.466006	0.306807		0.50552	0.914556	1.15709	1.35018	1.57076	1.516	1.15997	0.486279	0.461863	0.346455	0.684176	0.692269	2
2	AT1G76490	HMG1	0.26874	1.03181	1.33341	2.34826	2.16548	0.600782	0.365134	0.288691	0.631886	0.667282	0.766601		0.410351	1.50116	1.81727	1.75542	1.75762	1.55056	1.1294	0.622638	0.336776	0.258196	0.729405	0.663121	2
2	AT5G02840	RVE4	0.114101	1.61241	1.51389	1.44328	1.5591	1.30257	1.16415	0.958722	1.03512	0.627736	0.654485		0.41719	1.33402	1.19545	1.36629	1.33647	1.54844	1.21083	0.518232	0.41615	0.221165	0.709775	0.740435	2
2	AT5G45430	AT5G45430	0.262231	0.636494	1.50148	1.42419	1.45361	0.927492	0.518779	0.329631	0.593631	0.320189	0.460121		0.730564	1.60264	2.26943	1.70145	1.3846	1.39313	2.25043	0.605322	0.437318	0.412826	0.885218	0.899236	2
2	AT3G53990	AT3G53990	0.17947	1.27635	1.27892	1.46302	1.73568	0.852329	0.532254	0.5632	0.426922	0.251692	0.704214		0.645081	1.92037	2.66103	1.27535	1.4799	1.65413	1.42777	0.589767	0.320853	0.385145	0.925543	0.451021	2
2	AT3G11830	CCT7	0.651171	0.618361	1.09508	1.81046	2.00715	0.603361	0.340794	0.351609	0.939526	0.687086	0.646604		0.328368	1.30843	1.02166	2.0646	1.52009	1.90772	1.10161	0.458283	0.585466	0.753441	1.24051	0.958629	2
2	AT1G73020	AT1G73020	0.09889	0.832248	1.52392	1.68235	2.20138	1.62434	0.882352	0.422882	0.862663	0.324867	0.41091		0.445556	1.59998	1.52348	1.57319	1.77602	2.07359	1.69891	0.231022	0.226207	0.129414	0.477114	0.37871	2
2	AT3G26510	AT3G26510	0.075857	1.12588	0.765159	1.34139	2.08426	0.688498	0.503075	0.703758	0.369842	0.326187	0.367743		0.251509	2.13137	2.37977	1.43189	2.22858	1.99026	1.53718	0.567642	0.417644	0.514451	0.60948	0.588582	2
2	AT3G19290	ABF4	0.06151	1.40295	1.61011	1.19697	1.64149	1.08785	0.776173	0.636435	0.906964	0.476192	0.353444		0.37145	1.51754	1.33488	2.08587	2.41828	1.80983	1.3153	0.35538	0.216902	0.120094	0.731919	0.572468	2
2	AT3G51370	AT3G51370	0.148449	1.01411	1.79206	2.04023	2.47698	0.924737	0.603006	0.421944	0.793317	0.333207	0.352256		0.353755	2.11374	1.36702	1.79021	1.67024	1.75704	1.2042	0.362688	0.299397	0.242717	0.476418	0.462284	2
2	AT4G31877	MIR156C	0.146231	0.88059	1.17402	3.12627	2.21845	0.946904	0.545406	0.583355	0.357703	0.427451	0.323825		0.216778	1.89306	1.51323	2.10438	2.34129	1.46657	1.09326	0.423613	0.342765	0.130768	0.244433	0.499665	2
2	AT1G55152	AT1G55152	0.293374	0.536883	1.67573	2.32761	2.64374	1.19297	0.688795	0.479453	0.709748	0.506598	0.568791		0.262331	1.8883	0.857965	1.32266	1.22008	2.00159	1.50886	0.373386	0.641099	0.24301	0.47934	0.57768	2
2	AT1G09140	SR30	0.15101	1.20666	1.32211	1.01254	1.28775	1.5397	1.5372	1.30293	0.766631	0.159442	0.174553		0.403235	0.815166	1.24895	1.59416	1.99254	1.91627	1.65935	0.844173	0.279946	0.241322	0.649646	0.894724	2
2	AT5G16110	AT5G16110	0.09135	1.19537	1.98117	1.85148	2.41909	0.773603	0.65955	0.694265	0.645282	0.66358	0.477462		0.167806	1.44377	1.56318	1.6212	1.36574	1.55351	1.0642	0.601348	0.531596	0.307448	0.633665	0.69433	2
2	AT5G45830	DOG1	0.006642	0.501693	2.15984	2.64216	2.76817	1.31322	0.211825	0.069805	0.250861	0.007376	0.158866		0.014953	3.59922	2.13806	1.52608	1.7768	2.03902	1.21048	0.037789	0.019146	0.004387	0.306358	0.237247	2
2	AT5G39720	AIG2L	0.164414	1.85951	1.45746	1.42361	1.3133	1.80451	1.61398	0.892839	0.571349	0.111955	0.095285		0.887278	1.59155	2.03407	1.54282	1.66048	1.45288	1.20203	0.373512	0.272746	0.099762	0.300218	0.274448	2
2	AT2G36930	AT2G36930	0.510883	1.44938	1.82819	1.90612	2.13136	1.05843	0.400301	0.28565	0.485739	0.207198	0.27769		0.32634	1.69109	1.6007	2.21973	1.71276	2.02245	1.14326	0.205668	0.304869	0.335663	0.505224	0.391301	2
2	AT4G36648	AT4G36648	0.310454	1.55859	1.45516	1.71495	1.49935	1.47768	0.809925	0.617373	0.466287	0.341776	0.32711		0.311756	1.68892	1.49898	2.11205	2.06488	1.7592	1.50415	0.37834	0.138683	0.109173	0.374748	0.480457	2
2	AT5G64260	EXL2	0.094161	0.894525	1.24192	1.55856	2.39112	1.18309	1.12326	0.776067	0.751693	0.284275	0.278874		0.859454	1.57384	1.36463	1.17966	1.44588	2.07113	1.25578	0.754191	0.639443	0.389213	0.55369	0.335537	2
2	AT1G72100	AT1G72100	0.249296	1.14875	1.35297	1.33996	1.41219	1.56497	1.34679	0.824293	0.93602	0.22823	0.264379		0.721546	1.22639	1.72328	1.32677	1.51096	1.57485	1.51429	0.51757	0.497182	0.368135	0.700963	0.65023	2
2	AT3G12490	CYS6	0.566494	1.45735	1.34781	1.52482	1.39665	0.992523	0.696713	0.371231	0.572588	0.199613	0.22425		1.14276	2.38816	1.64998	1.66461	1.64617	1.60831	1.30754	0.30637	0.3941	0.293062	0.702125	0.546771	2
2	AT1G27990	AT1G27990	0.267291	0.628292	1.12564	1.69259	2.11176	1.67359	0.803108	0.63138	0.807729	0.326444	0.311345		1.37059	1.51403	1.56215	1.11719	1.3566	1.7502	1.35478	0.479423	0.620748	0.471198	0.578286	0.445637	2
2	AT4G09610	GASA2	0.086666	0.959898	1.95945	2.11193	1.93363	1.74185	1.24602	0.735761	0.803942	0.327388	0.185897		0.526878	1.03195	0.921368	1.32138	1.55065	1.80232	1.71732	0.818204	0.341258	0.125331	0.392729	0.358171	2
2	AT5G15780	AT5G15780	0.310767	1.23828	1.51358	2.4386	2.56486	1.23014	1.10762	0.57587	0.5886	0.230224	0.264968		0.468569	1.48712	1.68479	0.89271	1.15532	1.55873	1.50745	0.62917	0.290391	0.30273	0.582912	0.376606	2
2	AT1G17810	TIP3-2	0.121345	1.8526	1.88201	1.71521	2.06774	0.91182	0.80197	0.578798	0.71238	0.307523	0.327865		1.01274	1.66878	1.54031	1.10762	1.17406	1.15014	1.14632	0.510196	0.496194	0.463719	0.80721	0.643443	2
2	AT1G14950	AT1G14950	0.028236	2.66366	2.04708	1.1216	1.50671	1.11272	1.09347	0.705919	0.880163	0.195645	0.352571		0.926661	1.41748	1.64493	1.3786	1.19518	1.36572	1.18621	0.312283	0.488897	0.218396	0.769402	0.388465	2
2	AT5G45690	AT5G45690	0.078036	1.23945	1.67363	1.31916	1.41247	1.59578	1.33153	0.943728	1.11518	0.273375	0.187805		0.543121	1.60033	1.49421	1.38619	1.29977	1.51775	1.38498	0.443947	0.339396	0.258658	0.84591	0.715582	2
2	AT1G62510	AT1G62510	0.564546	0.820222	0.90813	1.71517	1.64976	0.479897	0.812527	0.979579	0.21158	0.067937	0.135871		0.809848	1.59626	2.59835	1.1833	1.84023	1.56513	1.60834	1.66338	0.428358	0.259575	0.485508	0.616506	2
2	AT1G52690	AT1G52690	0.290672	0.584424	1.56328	2.27591	3.13505	1.62543	0.687787	0.629065	0.650431	0.227934	0.257015		0.852863	1.31869	2.15732	1.20066	1.58504	1.37189	0.987835	0.286029	0.340603	0.54501	0.225069	0.201994	2
3	AT5G01850	AT5G01850	0.959393	1.86508	3.4649	3.94839	3.85516	2.2398	0.490314	0.149367	0.698313	1.25781	1.16468		0.123501	0.765267	0.258822	0.343282	0.378603	0.302291	0.182014	0.024783	0.087826	0.182333	0.24093	0.01713	3
3	AT3G06890	AT3G06890	0.460609	1.29036	1.07176	3.49627	5.13178	2.17659	0.720374	0.376766	0.239137	0.321853	0.207892		0.148439	1.64989	0.796668	1.37154	1.17253	0.751409	0.404907	0.278539	0.14954	0.332667	0.258766	0.191707	3
3	AT3G15300	VQ19	0.302404	1.34629	2.81585	3.12082	5.97593	1.38005	0.757381	0.517412	1.26372	1.12435	1.77175		0.046958	0.481202	0.254968	0.173401	0.137089	0.20668	0.197607	0.178443	0.074065	0.228039	0.380218	0.265374	3
3	AT1G19210	ERF017	0.045611	1.51117	1.41418	1.44405	5.62522	0.872889	1.3273	0.902693	0.749377	0.693593	0.552123		0.098537	1.84438	0.655041	0.220982	0.698625	2.26178	0.31735	0.336781	0.049626	0.126346	1.17593	0.076425	3
3	AT5G43440	AT5G43440	0.261094	2.10699	1.96204	5.03754	5.03434	3.07641	0.669476	0.432778	0.622415	0.452623	0.753821		0.146814	0.155724	0.095673	0.177621	0.154339	0.079731	0.104754	0.23252	0.192523	0.358445	0.555473	0.336858	3
3	AT1G31330	PSAF	0.297525	4.52759	1.63854	2.67618	4.63165	0.550582	0.286245	0.463837	0.505142	0.29961	0.335056		0.222218	0.803718	0.443942	0.561025	0.528864	0.340018	0.268037	0.302446	0.999679	0.724018	1.30663	0.287463	3
3	AT5G44050	AT5G44050	0.042568	2.30428	2.70499	3.29831	3.68056	1.73438	1.0014	0.691026	1.9879	0.592275	0.770019		0.019632	0.559673	0.497247	0.547199	0.691434	0.597559	0.448437	0.215827	0.113011	0.061331	0.286853	0.154097	3
3	AT4G12980	AT4G12980	0.793093	1.57381	2.61752	2.16847	5.32433	0.837179	0.665868	0.490193	0.522808	0.366123	0.734351		0.296904	0.618853	0.966032	0.694201	0.911839	0.656474	0.589697	0.49453	0.539488	0.425906	0.30779	0.404534	3
3	AT1G29230	CIPK18	0.07404	1.24237	3.96182	3.8559	6.61458	1.27234	1.16098	0.939055	1.13458	0.570053	0.663298		0.043457	0.177627	0.179681	0.207277	0.144454	0.264625	0.110779	0.029625	0.032006	0.073959	0.131035	0.116458	3
3	AT5G01700	AT5G01700	0.130089	0.678645	4.05595	3.62714	5.86308	1.96446	1.51852	1.27686	1.39157	0.900209	0.879659		0.012174	0.051374	0.038978	0.018596	0.035666	0.085443	0.102505	0.035178	0.032784	0.051792	0.180317	0.069013	3
3	AT3G62500	AT3G62500	0.270368	0.854004	1.96265	5.44752	5.3632	1.1047	0.343655	0.171204	0.403643	0.447491	0.559533		0.137967	0.614997	0.545916	0.920252	1.01255	1.07524	0.768187	0.066439	0.250962	0.183318	0.236165	0.260041	3
3	AT5G04220	SYT3	0.368314	1.31289	2.73672	5.1288	5.34512	1.57819	0.422279	0.275046	0.341113	0.244233	0.185962		0.221775	0.928226	0.556012	0.90399	0.701289	0.633372	0.421105	0.160332	0.197255	0.141032	0.081865	0.115085	3
3	AT1G21670	AT1G21670	0.125656	0.610504	2.4903	2.2154	5.02578	2.27337	1.12441	0.547168	0.695722	0.339384	0.399775		0.320352	0.644236	0.516373	0.790429	0.592892	1.21019	0.728607	0.259838	0.891789	0.486559	0.393218	0.318058	3
3	AT1G72645	AT1G72645	0.960534	2.76279	3.2828	3.70539	5.1633	0.966421	0.823008	1.25708	1.08767	0.611856	0.450943		0.099328	0.270861	0.312333	0.322877	0.295792	0.200055	0.143297	0.064185	0.040779	0.047731	0.043357	0.087608	3
3	AT3G62499	AT3G62499	0.475053	0.26654	1.62721	6.67649	5.01951	0.862561	0.17477	0.129095	0.064981	0.283941	0.573579		0.200106	0.945195	0.60422	0.91782	1.17112	1.25543	0.597036	0.160202	0.33186	0.222052	0.359369	0.081855	3
3	AT1G07650	AT1G07650	0.198144	1.40408	1.89729	3.95888	3.32336	1.20433	0.616736	0.644814	1.26492	1.24917	1.72083		0.325005	0.73722	0.43642	0.522053	0.612748	0.291085	0.28617	0.647142	0.24235	0.166955	0.844402	0.405917	3
3	AT3G62510	AT3G62510	0.174136	1.01739	0.948201	4.49944	5.21849	1.32146	0.380484	0.121819	0.423538	0.790604	0.751277		0.223887	0.419744	1.09757	0.90749	1.27007	1.33228	0.799162	0.021372	0.265872	0.218554	0.623231	0.173938	3
3	AT1G09490	AT1G09490	0.58236	1.45902	4.28255	3.68043	3.73913	4.00624	1.47084	0.710309	0.989694	0.368274	0.243232		0.374779	0.082874	0.057691	0.047214	0.014383	0.033675	0.048783	0.066765	0.192905	0.271837	0.135249	0.141772	3
3	AT1G15010	AT1G15010	0.267605	2.35956	1.68196	4.00223	4.39711	0.966354	1.4098	1.63745	1.45683	0.761801	0.683694		0.093792	0.824228	0.041238	0.12047	0.093875	0.213546	0.088131	0.021955	0.0075	0.30776	1.29218	0.270943	3
3	AT1G22400	UGT85A1	0.908131	2.08516	2.37873	4.68555	4.49912	1.10458	1.08667	1.29822	1.24907	0.449932	0.452626		0.380015	0.076182	0.102874	0.052607	0.167194	0.096498	0.085104	0.196415	0.369953	0.748953	0.339919	0.186496	3
3	AT1G68190	AT1G68190	0.227619	1.10353	2.69168	3.3022	4.84957	1.16466	0.859521	0.985952	1.19108	0.722212	0.522622		0.261576	0.724093	0.466374	0.516994	0.585357	0.679647	0.41671	0.318502	0.274806	0.443217	0.408089	0.284004	3
3	AT1G21520	AT1G21520	0.055344	0.562008	1.52139	4.01058	4.41498	1.02405	0.840034	0.547431	1.0908	0.88654	0.785174		0.141539	1.47006	1.41814	0.924043	1.01801	0.722798	0.549154	0.097256	0.149272	0.113841	0.448727	0.208828	3
3	AT1G75180	AT1G75180	0.245463	0.725409	2.1437	3.77607	5.61635	0.476489	0.10782	0.073085	0.400808	0.200523	0.320785		0.147532	1.34921	0.797978	1.25129	1.46725	1.35087	0.777876	0.115347	0.156543	0.167807	0.763409	0.568394	3
3	AT1G70010	AT1G70010	0.493542	2.14674	2.75145	3.61596	4.15538	2.03158	1.26904	0.733568	1.77572	1.72906	2.25434		0.001494	0.005588	0.003869	0.005646	0.005653	0.00611	0.003917	0.000987	0.001072	0.000829	0.005586	0.002866	3
3	AT4G16162	AT4G16162	0.071555	1.30005	3.13368	5.29484	6.36367	3.16868	1.19259	0.368973	0.655499	0.264891	0.336346		0.005465	0.067352	0.043802	0.081171	0.065525	0.11536	0.084504	0.026315	0.046034	0.044697	0.138862	0.130137	3
3	AT4G30160	VLN4	0.279141	1.09032	2.59184	3.4472	4.36193	1.4634	0.437067	0.255303	0.581061	0.509924	0.552844		0.163892	1.21018	0.699317	1.27599	0.884714	1.07442	0.60956	0.242578	0.239423	0.246478	0.365576	0.417841	3
3	AT2G43820	UGT74F2	0.524874	0.932428	2.61412	3.27159	4.06441	1.17297	0.616011	0.410404	0.95728	0.33808	0.446629		0.658442	1.79273	0.461535	0.534007	0.401666	0.920851	0.513316	0.242381	0.241354	0.417141	1.0007	0.467074	3
3	AT3G50970	XERO2	1.39383	0.831364	3.17225	2.27803	4.81531	1.25229	0.624206	0.368438	0.369633	0.101633	0.06747		0.931754	1.29994	1.2547	0.757739	0.709227	1.10203	0.565237	0.21396	0.21592	0.329636	0.198642	0.146762	3
3	AT1G71340	GDPD4	0.360426	0.945665	2.25612	4.66816	5.09926	1.4714	0.702177	0.533432	0.695137	0.877456	1.52847		0.233559	0.912354	0.284398	0.315777	0.346257	0.586927	0.478453	0.205912	0.16312	0.110015	0.09632	0.129209	3
3	AT5G02020	SIS	0.173614	1.623	3.27219	2.93926	3.82195	1.419	0.743169	0.499359	0.566698	0.202148	0.327337		0.212513	1.27133	0.73743	0.819319	0.868179	0.994337	0.659495	0.062497	0.419942	0.7501	0.343064	0.274069	3
3	AT1G78850	AT1G78850	0.045703	3.39804	4.64521	4.98941	4.63671	1.12236	0.509812	0.320357	0.809597	0.288284	0.544216		0.031464	0.124686	0.105909	0.17728	0.125977	0.080298	0.067323	0.084294	0.198152	0.107231	0.427437	0.160246	3
3	AT2G26355	AT2G26355	0.124131	1.96925	2.76962	3.37379	4.15027	2.38631	1.26366	0.684125	0.67975	0.312411	0.579365		0.20415	0.7815	0.425258	0.550588	0.428959	0.642415	0.605163	0.192621	0.285283	0.139961	0.232199	0.219232	3
3	AT3G48115	AT3G48115	0.138389	2.4444	3.49824	3.96867	4.62063	1.85706	1.04907	0.445946	0.933037	0.400449	0.858464		0.047338	0.434096	0.409905	0.481591	0.365289	0.330442	0.249886	0.041782	0.051058	0.031355	0.208189	0.134712	3
3	AT5G66053	AT5G66053	0.208582	0.436836	1.4474	3.33422	4.95873	1.90085	1.58108	0.151753	1.00372	0.194275	0.690499		0.05569	0.693978	1.1797	0.668388	0.922313	0.925399	0.709175	0.3501	0.399676	0.331668	0.456895	0.399074	3
3	AT2G35260	AT2G35260	0.1337	2.03774	3.69749	1.40782	3.50873	0.455483	0.34357	0.14141	0.376954	0.198697	0.158821		0.097247	0.654518	2.02419	1.59076	1.50053	0.560017	0.106654	1.05361	0.592687	0.570323	0.766015	1.02304	3
3	AT2G15830	AT2G15830	0.830875	2.18079	2.61592	1.57122	3.16506	1.28539	0.752712	0.449806	0.524326	0.11751	1.11969		0.24568	1.03868	0.526728	1.15479	1.2527	0.261206	0.165192	0.286397	0.668783	1.0488	1.22506	0.512689	3
3	AT1G02430	ATARFD1B	0.878248	1.60089	3.01615	1.29483	2.07554	1.35666	0.680796	0.332696	0.312961	1.2299	1.13707		0.764705	0.716062	0.6375	0.539637	0.835781	0.762279	0.539091	0.682445	0.825958	0.616983	1.11077	1.05305	3
3	AT4G36770	UGT72C1	0.926822	1.29391	1.97162	2.6001	3.17941	0.828559	0.419697	0.257186	0.455586	0.381529	0.828654		0.443564	1.69115	2.49828	1.29477	1.00643	0.739349	0.5485	0.035834	0.148595	0.409799	0.773036	0.267628	3
3	AT2G46915	AT2G46915	1.42399	1.85658	1.55026	1.99061	1.73459	1.6072	0.695986	0.515218	0.567477	0.712198	0.884496		1.1546	1.19144	1.07859	1.14913	1.14268	1.25758	0.849878	0.242864	0.512605	0.551523	0.148806	0.181704	3
3	AT4G24015	RHA4A	0.649709	1.27968	2.28739	2.00625	2.6418	2.13247	1.11176	1.42346	1.33637	0.730325	0.751115		0.371779	0.753165	0.891371	0.735702	0.738511	0.861902	0.740732	0.217151	0.35646	0.429811	0.160873	0.392214	3
3	AT1G79360	37530	0.714174	1.36962	2.84188	1.39636	2.77167	0.817187	0.669916	0.4538	0.734663	0.585732	0.781371		1.62961	2.21617	0.672678	0.736142	0.497786	0.889192	0.579925	0.531792	0.601428	0.500233	0.590181	0.418488	3
3	AT4G05520	EHD2	0.421009	0.625811	1.52223	2.04168	3.20998	1.87835	0.52523	0.391962	0.449616	0.742218	0.751795		0.340963	1.54954	1.42358	0.926415	1.17295	1.21224	1.03699	0.221115	0.919426	0.709646	0.267826	0.65943	3
3	AT3G52770	ZPR3	1.11393	1.76162	1.71945	1.26109	2.7898	1.20321	0.683998	1.88983	2.0153	0.644595	0.394585		0.819187	1.70396	0.533285	0.977985	0.535247	0.592815	0.547951	0.178751	0.417124	0.912154	0.13487	0.169271	3
3	AT1G17970	AT1G17970	0.495045	1.59579	2.23731	2.13351	2.62919	0.842825	0.654877	0.568753	0.778162	0.714272	0.63283		0.486206	1.37025	0.883956	0.956855	0.991676	1.28208	0.722204	0.410251	0.548029	0.74225	0.842668	0.48101	3
3	AT1G51670	AT1G51670	0.166846	0.947129	2.34775	3.35586	2.57907	1.52019	1.22489	0.666954	0.777218	1.15332	1.65891		0.251949	0.303962	0.424794	0.542989	0.675188	0.802161	0.725909	0.407726	0.604578	0.329806	0.914051	0.618764	3
3	AT1G76560	CP12-3	0.50578	2.14899	2.39359	1.59343	2.04527	1.04527	0.729944	0.647407	0.809888	0.80419	0.57411		1.65567	0.811832	0.462772	0.686636	0.5393	0.427605	0.35367	1.00056	1.38003	1.13926	0.506127	0.738677	3
3	AT3G10260	RTNLB8	1.69654	2.06467	3.36504	2.30545	2.96536	1.2834	0.317792	0.261995	0.897785	0.634263	0.679338		0.457352	1.35438	0.655861	0.932768	0.427211	0.807191	0.365697	0.103504	0.250293	0.370356	0.705011	0.098735	3
3	AT5G35337	AT5G35337	0.233213	1.23891	1.95088	2.00843	2.3743	2.69203	1.19089	0.495764	0.769917	0.944954	1.04992		0.72938	0.850258	0.266602	1.01711	0.679169	1.30057	1.19918	0.688306	0.483799	0.239283	0.215704	0.381446	3
3	AT5G61260	AT5G61260	0.026939	1.43507	2.79891	1.92995	2.24595	1.72392	1.10936	0.717381	0.802625	0.629056	0.562474		0.051368	1.19344	0.555529	0.809317	0.921532	1.48719	0.889481	0.634568	0.467439	0.352696	0.862198	0.793612	3
3	AT4G25692	CPuORF13	0.631766	1.13061	2.38062	3.26023	2.1575	0.907492	0.366797	0.447582	0.41582	0.506376	0.573972		1.39271	2.31007	1.16321	1.1017	1.22477	0.917518	0.504577	0.474607	0.130979	0.237433	0.447351	0.316299	3
3	AT3G21250	ABCC8	0.467886	2.6113	2.02369	2.25378	2.35273	1.41461	0.904523	0.755638	1.03805	0.473451	0.388157		1.2104	1.11795	1.17964	1.60175	1.09018	0.793551	0.468114	0.115604	0.151117	0.221104	0.289126	0.077645	3
3	AT5G20220	AT5G20220	0.358123	1.03566	1.61283	1.94378	2.37005	1.38165	0.939948	1.21395	1.5003	0.729117	0.659979		0.277648	1.02067	0.979514	0.999631	1.24694	1.07999	0.771664	0.455906	0.479714	0.385737	0.816209	0.740983	3
3	AT1G80110	PP2B11	1.60051	0.726132	2.34539	1.87452	2.08976	1.83026	0.706099	0.68859	0.710216	0.56875	0.729604		0.470741	1.19646	1.41018	0.842898	0.991395	0.809848	0.614785	0.196527	0.490252	1.17032	0.489292	0.447455	3
3	AT3G05360	AtRLP30	0.407647	1.80167	1.8717	2.71949	2.87001	1.67067	1.15605	0.587821	0.95939	0.541677	0.804003		0.564235	1.09758	0.908326	1.2462	1.00544	0.864693	0.510128	0.107361	0.217737	0.470324	0.356419	0.261441	3
3	AT5G21900	AT5G21900	0.466936	1.1805	2.01416	2.03069	2.7403	1.06696	0.896776	0.802241	0.708614	0.773557	0.634713		0.555466	1.00825	0.912898	1.29641	1.43194	1.11663	0.792946	0.542987	0.395623	0.435237	0.578182	0.617995	3
3	AT1G58180	BCA6	0.229622	2.46392	2.66437	2.66015	2.70818	1.17513	0.65739	0.597515	0.598897	0.506646	0.514899		0.610702	0.821702	1.42552	1.29178	1.11334	0.515423	0.408237	0.487233	0.246253	0.221205	0.648636	0.433247	3
3	AT2G24250	AT2G24250	0.801701	1.29253	1.69181	2.16864	2.87207	1.14581	1.02088	0.771569	1.14375	1.33475	1.13167		0.624157	0.953156	0.846279	0.607557	0.735284	0.651829	0.61036	0.443904	0.549853	0.609363	0.394711	0.598385	3
3	AT5G22270	AT5G22270	0.195183	2.06094	1.31843	2.8741	3.89585	0.681011	0.359153	0.630949	0.289894	0.265679	1.45137		0.580174	1.38466	1.27639	0.498221	1.00731	0.46088	0.324128	0.316235	0.741416	0.832307	1.17236	0.383352	3
3	AT3G50780	AT3G50780	0.962645	1.97627	2.83599	2.19969	2.47892	1.32964	0.930727	0.459856	1.05571	0.839198	1.082		0.822784	0.967385	0.515549	0.815583	0.564814	0.682469	0.547236	0.315444	0.435186	0.467052	0.378358	0.337504	3
3	AT1G69290	AT1G69290	1.10817	1.32746	2.01138	2.73805	2.20966	1.57343	0.788729	0.687274	1.27625	1.3328	1.35343		0.593635	0.554148	0.5464	0.717739	0.789949	0.762169	0.725504	0.377699	0.424011	0.492603	0.240792	0.368722	3
3	AT5G27550	AT5G27550	0.400606	0.675148	1.03995	2.03779	3.13437	1.3259	0.778738	0.601586	1.4767	0.878615	1.08751		0.491435	1.74585	0.78993	0.736123	0.67845	0.921545	0.755821	0.239647	0.714943	0.849332	0.807917	0.832088	3
3	AT2G36420	AT2G36420	0.223454	1.61278	2.47081	1.84057	1.38761	1.91586	0.553181	0.315432	0.97498	0.645677	0.675815		1.02283	3.44315	0.520651	0.654905	0.575446	0.829092	0.674406	0.548491	0.195114	0.272633	1.15294	0.494173	3
3	AT5G40730	AGP24	0.566523	0.99029	1.61393	2.13651	3.77208	1.77324	1.57226	1.02824	0.923467	0.313214	0.639056		1.06983	1.29779	0.504375	0.531039	0.522945	0.234198	0.256431	0.655518	0.603783	0.761707	0.978146	0.255415	3
3	AT3G06080	TBL10	1.32497	1.2307	2.30022	1.27001	2.85898	1.14639	0.863194	0.881428	0.876967	0.700628	0.645963		0.662697	0.762355	0.561651	0.685253	0.9147	0.730035	0.363323	0.977287	0.634338	1.02511	0.727558	0.856239	3
3	AT1G32928	AT1G32928	0.945094	1.07539	0.645415	2.87238	3.98849	0.277495	1.58529	0.899143	0.424961	0.645245	0.96576		0.701196	1.24724	0.29392	0.259646	0.145115	2.02079	0.59617	0.413346	0.440473	0.812989	1.14991	0.594556	3
3	AT4G32840	PFK6	1.63638	1.20969	2.24102	2.72527	2.8319	0.819215	0.5869	0.731074	1.09106	1.07027	1.15315		0.705645	0.481288	0.232525	0.579139	0.30512	0.523665	0.461688	0.497939	0.789196	0.981907	0.743265	0.602701	3
3	AT1G48120	AT1G48120	0.803302	0.435909	0.914371	2.92747	2.3003	0.903744	0.577829	0.464069	0.984948	0.947477	0.968734		0.686873	1.25008	1.4766	0.765417	1.07296	0.904722	0.840515	0.716669	0.960639	0.879971	0.458955	0.758445	3
3	AT3G19553	AT3G19553	0.203807	1.86052	2.30194	2.2271	1.84308	1.05326	1.10381	0.716855	0.995702	0.690486	0.824045		0.529522	1.46324	0.895123	1.10068	1.19006	1.20592	0.708807	0.277068	0.370297	0.30464	0.696941	0.437091	3
3	AT5G03710	AT5G03710	0.137281	0.756526	2.8285	0.945287	2.70789	0.906789	0.74338	0.137642	0.331701	2.1515	0.890867		0.420174	1.36096	1.0573	0.938194	1.05349	0.952979	1.93502	0.477721	1.11234	0.415056	0.176616	0.5628	3
3	AT1G66760	AT1G66760	0.470264	0.868717	1.48682	4.02968	3.03051	0.283708	0.216149	0.280586	0.475708	0.320953	0.552764		1.95598	1.39673	0.810249	0.97944	0.786766	1.3825	1.01123	0.519531	0.305596	0.387335	0.957647	0.491153	3
3	AT1G03370	AT1G03370	0.449328	1.16274	1.60355	2.31734	2.3276	1.5955	1.22836	0.989666	1.32008	0.871503	1.06129		0.326924	1.17222	0.525294	0.878497	0.831288	0.786842	1.11453	0.419195	0.368464	0.358339	0.856433	0.435018	3
3	AT1G72640	AT1G72640	0.521659	1.57521	1.91804	2.33621	3.06726	1.22004	1.06558	1.3159	1.07166	0.814254	0.557426		0.568431	0.514424	0.682179	0.660457	0.816593	0.712403	0.603587	0.427323	0.684369	0.800737	0.531881	0.534373	3
3	AT1G19080	TTN10	0.309159	0.735117	1.05647	2.71335	2.38441	1.01904	0.822252	2.0942	2.49539	0.552137	0.32391		0.414053	1.30031	0.754305	1.20991	0.755825	0.970311	0.699844	0.415613	0.398481	0.68132	0.362771	0.531829	3
3	AT5G24850	CRY3	0.788466	1.26351	2.52731	2.69997	2.16575	2.07991	0.908795	0.652027	1.14549	0.636064	0.679486		0.716327	0.686991	0.916106	0.706099	1.06215	0.796155	0.658359	0.273596	0.390911	0.487076	0.490092	0.269355	3
3	AT4G26080	ABI1	1.48193	1.67993	3.40828	1.28946	2.14849	0.697874	0.608701	0.439957	0.551296	0.478015	0.658801		0.477417	0.779549	1.06135	0.899662	0.966166	0.417182	0.376328	0.728319	0.787389	1.20112	1.07947	0.783307	3
3	AT5G60690	REV	1.70504	0.878386	1.6933	2.0029	2.10819	1.8287	1.10299	0.726452	0.754138	0.623328	0.84842		0.729923	0.700289	0.739796	0.809566	0.762613	1.02573	0.919483	0.452636	0.871022	0.971661	0.252205	0.493235	3
3	AT2G47650	UXS4	0.209783	1.6161	2.16589	2.0542	1.92449	0.830403	0.261071	0.149354	0.758666	0.727542	1.18621		0.401194	0.90597	1.00658	1.53035	0.720184	1.01675	0.615032	0.379821	0.905043	0.826098	1.47547	1.33379	3
3	AT1G72630	EFL2	0.801235	1.02661	2.93432	1.41861	2.0677	1.0104	1.12178	0.851679	0.848416	0.930299	0.848311		0.911421	1.05891	0.901858	0.981391	0.649184	0.800541	0.806908	0.765741	0.655562	0.576964	0.551208	0.480953	3
3	AT5G44480	DUR	0.322406	1.37522	2.19759	2.58221	2.44035	1.46745	1.1623	0.677439	1.19569	1.27546	1.26423		0.309861	0.664208	0.363399	0.602651	0.477635	0.52534	0.523939	0.523732	0.704001	0.528234	1.13307	0.683599	3
3	AT4G37330	CYP81D4	0.607823	2.46961	3.07027	2.08448	3.20092	1.41173	0.905371	0.527061	0.768333	0.471143	0.435028		0.584432	1.07135	0.63953	0.755609	0.392876	0.807985	0.617756	0.440217	0.385433	0.342032	0.560047	0.450965	3
3	AT1G79040	PSBR	0.606432	1.50228	1.62729	2.10383	2.39119	0.354963	0.196507	1.22201	0.771757	1.60053	1.13685		0.919695	1.32103	1.56438	0.621914	0.920345	0.366872	0.184349	0.227641	0.563593	1.00677	1.46583	0.32395	3
3	AT2G24240	AT2G24240	1.27698	1.76419	2.33432	1.53527	2.75814	1.01271	0.633853	0.804468	0.945989	1.05702	1.14517		0.265554	0.820358	0.502172	0.41397	0.653113	0.515358	0.35665	0.849784	0.652472	0.860839	0.840354	1.00127	3
3	AT5G02830	AT5G02830	0.32634	1.88731	1.91682	2.52012	2.70048	1.85396	1.16578	0.735873	1.14365	0.87027	0.729338		0.299931	0.557579	0.710446	0.808791	0.783593	1.06882	0.773241	0.380565	0.489629	0.351721	0.351646	0.574093	3
3	AT1G68010	HPR	0.374327	1.79363	1.40785	1.89312	2.41054	0.906434	1.07767	1.38166	0.912335	1.0571	0.70714		0.643507	0.778606	1.19346	0.779284	0.89339	0.850553	0.928163	0.392207	0.898756	0.59005	0.507744	0.622474	3
3	AT2G28120	AT2G28120	0.727184	1.84837	2.5529	2.39883	3.38649	1.33151	1.11533	0.961632	0.938494	0.551536	0.620861		0.946637	0.680073	0.55531	0.375406	0.824709	0.34253	0.268663	0.679005	0.394706	0.444	0.582581	0.473248	3
3	AT2G02060	AT2G02060	0.64578	1.10889	2.02155	1.76963	2.29919	1.6289	1.34357	0.799708	1.27645	0.608551	0.594446		0.880549	1.01493	0.330934	0.53737	0.397943	1.07319	0.934562	0.826119	0.529514	0.750292	0.796323	0.83161	3
3	AT1G49180	AT1G49180	0.481255	1.22512	1.78086	2.92485	2.77024	1.04349	0.787821	0.796508	0.581784	0.711774	0.584713		0.505243	0.907884	1.0606	1.44024	1.14529	1.01091	0.600751	0.426485	0.458749	0.56301	0.580914	0.611516	3
3	AT1G70100	AT1G70100	0.130012	1.0989	2.10306	2.37313	3.10829	1.17854	0.862554	0.652974	0.94153	0.722465	0.683507		0.454302	1.20309	0.815291	0.777783	0.799146	0.955603	0.711307	0.736347	0.566007	0.514736	0.851149	0.760275	3
3	AT2G31945	AT2G31945	0.273109	0.989511	0.539172	1.78941	4.09781	0.895931	1.86783	1.59807	1.49634	0.860365	1.44984		0.425729	1.5108	0.389402	0.393109	0.332611	0.947483	0.340677	0.235076	0.595089	0.605069	1.07124	0.296314	3
3	AT5G48540	CRRSP55	0.464406	1.82964	1.13272	3.31574	2.80783	1.28186	0.725011	0.703164	1.42062	1.1759	1.82664		0.333292	0.848457	0.543508	0.498976	0.274883	0.291985	0.235595	0.121873	0.642843	0.750692	1.16887	0.605487	3
3	AT5G16360	AT5G16360	1.3512	2.08554	1.79684	2.46227	2.65022	1.08367	0.833475	0.91362	0.864316	1.07922	1.26551		0.392749	0.861612	0.715814	0.567825	0.594259	0.989338	0.674427	0.206701	0.129908	0.350005	0.751064	0.38042	3
3	AT5G62560	PUB41	0.52491	0.856385	2.26596	1.73316	2.43523	1.24407	0.690309	0.296609	0.683837	0.46944	0.574913		0.785336	1.49148	0.561769	1.15584	0.837631	1.56074	1.02284	0.760449	0.909106	0.586524	0.706012	0.847444	3
3	AT2G45920	PUB37	0.047279	1.66546	2.28502	2.52596	2.36069	0.981342	0.973658	1.06157	0.809871	1.49054	0.86018		0.128339	0.937018	1.06282	1.27404	1.21913	0.850869	0.600105	0.272671	0.1533	0.240994	0.677001	0.52214	3
3	AT5G15440	EDL1	0.679679	1.37561	2.57546	2.54054	1.5627	1.31086	0.953225	0.758113	0.756778	0.464069	0.620203		0.372287	1.01632	1.16061	1.58585	1.26329	1.03967	0.627276	0.581058	0.383124	0.321715	0.496106	0.555454	3
3	AT2G32660	AtRLP22	0.180642	0.732356	2.3432	2.76883	3.03692	2.18747	1.13505	0.773925	1.47011	0.578336	0.423243		0.144491	1.2231	0.452013	0.577901	0.670173	1.48063	0.574036	0.247812	0.384239	0.375343	0.720101	0.52008	3
3	AT5G22030	UBP8	0.864455	0.739059	2.52804	2.45947	3.85927	1.16176	0.913726	0.760523	0.803753	0.769337	0.631805		0.561079	0.78204	0.470367	0.702005	0.484081	1.04588	0.574105	0.609282	0.575607	0.680235	0.468052	0.556058	3
3	AT4G33470	HDA14	0.678499	1.38774	2.21631	2.44678	3.20751	1.68391	1.1879	0.830875	0.978038	0.793857	0.675471		0.404884	0.468718	0.804149	0.675298	0.661446	0.699804	0.544652	0.476952	0.555436	0.557713	0.543305	0.520755	3
3	ATMG01370	ORF111D	0.492222	0.27844	2.38887	2.53946	1.92296	0.744808	0.358632	1.07442	0.798764	1.82722	0.949299		0.816086	0.659693	0.519964	0.955704	0.869048	1.09969	0.886281	0.850439	1.03777	0.334989	0.4268	1.16845	3
3	AT5G03320	AT5G03320	1.54998	1.44328	2.04366	2.08925	2.67959	1.26465	1.18233	1.13189	0.989846	0.807734	0.813843		0.616736	0.386925	0.540131	0.528548	0.635298	0.544867	0.477651	0.73619	0.652118	0.687306	0.615718	0.582444	3
3	AT3G27610	AT3G27610	0.47542	1.48537	2.11093	2.01067	2.16203	1.48103	1.19207	0.357754	0.436731	1.07922	0.931587		0.757777	0.869244	0.967146	1.00222	0.991451	1.07816	0.819659	0.476396	0.578857	0.470047	0.726621	0.539604	3
3	AT1G07200	AT1G07200	0.165806	0.878063	1.85461	2.31905	3.78677	0.939154	0.409501	0.322425	0.74798	0.776824	1.00809		0.242831	1.55056	0.933088	1.20477	0.922518	1.72443	1.06708	0.419416	0.381725	0.300705	0.547225	0.49739	3
3	AT4G28420	AT4G28420	0.023857	1.02399	1.38808	3.59357	1.51973	0.785678	0.512999	0.242477	1.46586	0.737064	1.39893		0.033293	0.476282	0.700502	0.956241	1.1748	0.865782	0.736966	0.316	1.31937	0.962791	1.3862	1.37953	3
3	AT2G46870	NGA1	0.538919	0.97612	2.46863	2.28243	3.71329	1.49158	1.13144	0.85669	0.930064	0.564659	0.556422		0.455103	0.83727	0.507961	0.666117	0.568392	0.883862	0.611173	0.800771	0.500002	0.445575	0.587077	0.626462	3
3	AT2G03060	AGL30	0.864679	0.926439	2.07497	2.81207	3.69522	1.38817	0.939483	0.555159	0.535868	0.542072	0.579959		0.778937	0.832363	0.685932	0.883575	0.715685	0.820615	0.607753	0.554533	0.635282	0.621076	0.298563	0.651602	3
3	AT4G37300	MEE59	0.210829	2.13926	3.47747	2.43499	2.3747	0.938486	0.436517	0.263521	0.494146	0.489827	0.300362		0.912497	1.66644	1.06902	0.87057	0.613176	0.708395	0.598924	0.373364	0.714682	0.505851	0.836683	0.570292	3
3	AT3G13450	DIN4	0.367273	1.54912	1.71626	2.78004	3.77359	1.28595	1.13291	1.16183	1.01175	0.603186	0.531603		0.412563	0.455352	0.574103	0.404489	0.667702	0.429565	0.347313	1.05245	0.847818	0.773737	0.531112	0.590283	3
3	AT3G17650	YSL5	0.404557	0.884136	1.45055	2.1203	2.72304	1.13961	0.811542	0.546634	1.03673	0.560853	0.853085		0.414067	1.19988	1.22669	1.12196	1.26635	1.21774	1.01097	0.546434	0.584582	0.452312	0.759748	0.668221	3
3	AT1G12230	AT1G12230	0.376691	1.26442	1.05394	2.0429	2.39669	1.0775	0.733685	0.992479	1.03571	0.99286	1.00385		0.614556	1.05382	1.78709	1.09021	1.23742	0.884011	0.541745	0.372502	0.77896	0.819365	0.549919	0.299671	3
3	AT4G21215	AT4G21215	0.237535	0.794504	1.85442	2.32874	3.32366	1.38163	0.931973	0.634721	1.10116	0.802955	0.816248		0.425928	1.56128	0.612944	0.847043	0.77178	1.08047	0.816399	0.56285	0.580525	0.441278	0.507326	0.584638	3
3	AT1G03420	Sadhu4-2	0.319142	0.59644	2.0148	2.58653	2.98143	1.00311	0.309933	0.268142	0.593059	0.633126	1.06111		0.297311	0.962455	1.01658	1.33144	1.28153	1.24874	0.807814	0.71571	0.779743	0.601766	0.69858	0.891491	3
3	AT4G25080	CHLM	0.894525	1.44316	1.69964	1.83857	2.99736	0.658556	0.436711	0.759979	0.646953	0.623375	0.521362		0.638207	1.40519	0.664779	0.619888	0.649391	0.926831	0.730389	0.704103	1.21097	1.24894	1.01645	0.664674	3
3	AT4G03420	AT4G03420	1.0774	1.61661	2.44563	1.54866	2.06885	1.34483	1.33662	0.848032	0.758733	0.549997	0.574254		1.19018	0.87087	0.891218	0.642966	0.785774	0.673182	0.639514	0.564204	0.825271	0.837308	0.377929	0.53199	3
3	AT5G65240	AT5G65240	0.475903	1.01963	1.9396	2.84552	3.2434	1.32344	0.560043	0.548863	0.870144	0.919778	1.03429		0.731446	1.01423	0.646381	0.798477	0.770696	0.710088	0.653968	0.662478	0.632464	0.615025	0.495059	0.489068	3
3	AT4G04850	KEA3	0.486596	1.28254	1.89145	2.92399	3.19388	1.17132	0.886345	0.648048	0.787034	0.80041	0.618007		0.677864	0.877049	0.521248	0.799217	0.835421	1.06934	0.83745	0.444365	0.553952	0.4148	0.644372	0.635287	3
3	AT3G20670	HTA13	1.58846	0.90652	2.14151	2.15643	4.42659	1.86948	0.728407	0.642374	0.626283	0.455354	0.463478		1.6226	0.36627	0.495303	0.44494	0.572995	0.481538	0.385369	0.519274	0.485818	0.809513	0.436307	0.375183	3
3	AT5G53550	YSL3	0.108232	2.07135	2.84686	3.64886	2.90456	0.527181	0.242043	0.257853	0.452348	0.313804	0.50577		0.422853	0.490352	1.06483	1.49002	1.19386	0.998937	0.562677	0.268666	0.494888	0.436882	0.864127	0.833059	3
3	AT5G43430	ETFB	0.638858	1.77245	2.2119	2.32456	2.55094	1.64691	1.49255	0.648041	0.725601	0.557101	0.585654		1.17349	0.556395	0.901596	0.83684	0.832307	0.593573	0.543534	0.408863	0.448705	0.562954	0.49005	0.497127	3
3	AT5G51180	AT5G51180	0.965202	0.714392	1.59818	2.33211	3.05151	1.04669	0.483161	0.450093	0.693231	0.558649	0.586225		0.799739	1.43169	0.780672	0.968629	0.69333	1.18624	0.876217	0.590352	0.840573	0.870244	0.746112	0.736761	3
3	AT5G57035	AT5G57035	0.41785	1.31956	1.86875	2.09979	2.34448	1.39999	1.53389	0.879946	1.20129	0.865271	1.00355		0.303542	1.01716	0.670939	0.9732	0.812336	0.986495	0.986383	0.540008	0.338061	0.258244	0.753251	0.426004	3
3	AT4G23890	ndhS	0.165467	2.56413	2.93756	3.1652	3.14663	0.954775	0.646715	0.708717	0.46067	0.273571	0.506963		0.359719	1.50403	1.27921	1.0044	0.801441	0.737615	0.478313	0.165995	0.179077	0.228628	0.446306	0.28486	3
3	AT4G02050	STP7	0.548252	1.70183	2.72493	2.21173	2.94112	1.14285	0.763862	0.614165	0.643256	0.485168	0.54067		0.787006	1.1747	0.807153	0.731198	0.724221	0.641994	0.579604	0.793022	0.702409	0.741261	0.503211	0.49639	3
3	AT2G17036	AT2G17036	0.075958	2.01693	3.06202	2.0871	3.16612	1.34617	1.01	0.935435	1.07962	0.73364	0.658964		0.070385	0.896802	0.72717	1.13097	1.21529	1.02281	0.737003	0.093882	0.135552	0.05195	0.338771	0.407461	3
3	AT3G01590	AT3G01590	0.360837	1.16302	1.88624	2.46861	2.56132	1.09574	0.815396	0.774884	1.55595	1.04238	0.987254		0.383428	0.623763	1.20143	0.831673	1.07264	0.822205	0.791954	0.477715	0.433264	0.404483	0.675277	0.570524	3
3	AT1G07470	AT1G07470	0.497487	0.78826	1.53466	2.31703	2.8404	1.33309	0.95068	1.13381	1.72708	0.516922	0.374421		0.482777	1.16912	0.716733	1.00885	0.864209	1.02114	0.794726	0.390412	0.410834	0.748124	0.734369	0.644872	3
3	AT1G03430	AHP5	0.340097	1.50889	2.11141	3.12364	2.79774	1.40867	0.726172	0.578096	0.941336	0.674002	0.691227		0.576265	0.999496	0.840918	0.924495	0.970504	0.805717	0.56331	0.494305	0.426915	0.443454	0.573863	0.479481	3
3	AT1G23020	FRO3	0.683182	2.4491	3.03905	2.76619	2.54045	0.943165	0.58971	0.44374	0.635592	0.708806	0.670341		0.550981	1.80475	1.0101	1.04608	0.509435	0.429678	0.314831	0.301802	0.167683	0.353964	0.46209	0.579274	3
3	AT4G12970	EPFL9	0.347781	0.97889	2.59255	2.41108	3.83475	0.850662	0.639946	0.556435	0.986278	0.781288	0.936794		0.342905	0.829883	0.565898	0.658646	0.280344	0.872905	0.573146	0.526354	0.675108	0.773696	1.11011	0.874545	3
3	AT2G45850	AHL9	0.426441	1.21483	2.72394	1.71842	2.74615	1.40057	0.992131	0.745448	1.03622	0.856085	0.716794		0.261357	0.804249	0.755141	0.801429	0.909154	1.04261	0.656059	0.601823	0.697619	0.661596	0.437937	0.794014	3
3	AT4G04972	AT4G04972	0.792677	1.86395	2.30721	2.20433	2.27135	1.45058	1.38762	0.156718	0.106567	0.561348	0.395927		0.526118	0.757865	0.79855	0.81054	0.605216	0.696693	0.419074	0.537266	1.03534	0.691125	1.18455	1.43939	3
3	AT4G39270	AT4G39270	0.554387	1.10411	2.25597	2.3637	3.11187	1.67494	0.996412	0.684643	1.45197	1.02239	1.15308		0.353227	0.654736	0.357821	0.492234	0.386802	0.598431	0.571417	0.504996	0.634513	0.547716	0.839136	0.685496	3
3	AT5G13740	ZIF1	0.991642	0.697571	1.63167	2.3893	2.67091	0.873524	0.627524	0.44515	0.492603	0.490508	0.45977		0.707057	1.58639	0.916952	1.25286	1.24469	1.62066	1.03031	0.579231	0.450182	0.554776	0.760578	0.52615	3
3	AT5G20000	RPT6B	2.28716	0.363306	0.864476	2.48034	3.03907	0.767587	0.565894	0.737035	0.910982	0.624491	0.42125		0.946631	0.979921	0.696341	1.0286	0.602799	1.37167	0.687381	0.582872	0.629825	1.29109	0.543954	0.577328	3
3	AT5G24460	AT5G24460	1.12127	0.970249	2.78762	1.25707	3.01041	1.00414	0.644282	0.515481	0.843437	0.472107	0.682836		1.47068	1.09764	0.747863	0.721674	0.488546	0.723269	0.563716	0.498456	0.977957	1.0718	0.707673	0.621831	3
3	AT1G74790	HIPL1	0.26231	1.27948	1.60539	2.26969	2.79648	1.09451	0.923577	0.434902	0.539999	0.58373	0.828109		1.42806	1.0063	0.719139	0.806963	0.877252	0.981402	0.716635	0.85305	0.668856	0.613329	1.03901	0.671846	3
3	AT1G32410	AT1G32410	1.06646	0.868285	1.7761	1.87879	2.45122	1.52673	1.21442	1.03866	0.839066	0.73451	0.832349		0.860119	0.780325	1.2126	0.80109	1.46229	0.54781	0.684725	0.774214	0.397858	0.401998	0.394296	0.456078	3
3	AT4G33010	GLDP1	0.591262	1.2952	2.85408	2.85197	3.26376	1.24795	0.786961	0.518348	1.17203	0.805521	1.02386		0.11691	0.617393	0.617998	0.839818	0.730599	1.03515	0.884315	0.160381	0.437035	0.400024	0.360735	0.388678	3
3	AT1G17830	AT1G17830	0.243966	1.43799	1.71599	2.84573	2.26635	1.45419	0.782559	0.43552	1.15816	0.988772	1.25674		0.821988	1.34579	0.512139	0.724897	0.584104	0.978191	0.817077	0.36647	0.39686	0.56835	0.902405	0.395767	3
3	AT4G35600	CONNEXIN_32	0.313164	1.0373	2.44888	1.38428	2.02031	1.28555	0.830364	0.60547	1.42694	0.765378	0.897272		0.36826	1.64895	0.424595	0.915599	0.588872	1.41666	0.870513	0.390068	0.634174	0.622997	1.0697	1.0347	3
3	AT3G19660	AT3G19660	0.526083	1.23291	2.01136	1.76106	2.58363	1.11921	1.20781	0.981344	0.959741	0.547974	0.652529		0.498319	1.17618	0.308534	0.572705	0.409837	0.646081	0.693725	1.10259	1.14059	0.829669	0.989655	1.04847	3
3	AT3G48200	AT3G48200	0.144749	0.945264	1.83322	2.50026	3.1053	1.30934	1.08203	0.90414	1.49757	1.09529	0.635377		0.082742	0.973483	0.960969	0.949899	0.931528	0.892136	0.806874	0.360749	0.431646	0.226596	0.44825	0.882579	3
3	AT1G19070	AT1G19070	0.100553	1.69027	1.75221	3.26689	3.54943	0.723379	0.580226	0.436204	1.31511	0.489992	0.387602		0.227679	0.665252	1.33088	1.20634	2.17	0.897628	0.721348	0.125063	0.136091	0.196603	0.820882	0.210363	3
3	AT1G21400	F24J8.4	0.095775	1.82472	2.24726	2.23628	2.61591	2.05229	1.4013	0.984461	1.45973	0.516223	0.464539		0.817195	0.984725	0.857805	0.669119	0.882293	0.876143	0.662897	0.220889	0.279331	0.210037	0.407012	0.234061	3
3	AT5G06265	AT5G06265	0.707271	0.707469	2.15311	3.58403	3.28609	0.879419	0.509151	0.451694	0.582344	0.684076	0.641654		0.188666	0.885769	0.913554	1.74714	1.6207	1.35684	0.700365	0.212584	0.172866	0.246945	0.355738	0.412529	3
3	AT4G12120	SEC1B	0.671785	0.651036	1.21315	2.58034	3.10375	1.79334	0.841927	0.586576	1.03759	0.528976	0.620991		0.546825	1.28792	0.870566	0.90412	0.888515	1.20296	1.17934	0.400933	0.472145	0.414757	0.565758	0.636701	3
3	AT3G02750	PPC6-1	1.00829	0.769959	2.19157	1.94615	3.08801	1.31028	0.652074	0.472518	0.867829	0.844223	0.96604		0.681645	1.5037	0.512161	0.652243	0.620519	0.98494	0.669652	0.660495	0.659771	0.746087	0.577028	0.614815	3
3	AT4G01870	AT4G01870	0.183286	1.39562	1.86362	2.25855	3.67216	1.22601	0.7982	0.460819	0.896743	0.535416	0.788756		1.37091	0.803139	0.448199	0.764454	0.553586	0.733832	0.583469	0.648737	0.620618	0.695956	1.14224	0.555684	3
3	AT3G08940	LHCB4.2	0.070204	1.87096	2.39384	2.068	2.51737	0.969893	0.772658	1.14756	1.33874	1.05735	0.609629		0.298992	1.13884	1.1604	0.882548	0.928308	0.866468	0.610408	0.590558	0.404381	0.24036	0.536284	0.52624	3
3	AT1G48660	AT1G48660	1.30187	1.30248	1.93832	2.48254	2.27764	1.27944	1.09143	0.749208	1.0039	0.953739	0.975482		1.42677	0.45673	0.50891	0.54461	0.370833	0.50145	0.438841	0.494988	0.894764	1.06986	0.529674	0.406517	3
3	AT2G42500	PP2A4	0.92855	1.13317	2.09982	1.99303	2.54189	1.21373	0.888626	0.96507	1.31446	0.958287	1.04225		0.292711	0.868337	0.816034	0.8839	0.833791	0.966075	0.685205	0.405604	0.437561	0.359187	0.650832	0.721879	3
3	AT5G27670	HTA7	1.26415	0.536889	1.93478	1.29153	2.78494	2.20951	0.411598	0.305043	0.870908	0.388947	0.368198		1.7418	0.948117	0.862187	0.750408	0.78061	1.35054	0.858578	0.683716	0.684482	0.962775	0.589406	0.420888	3
3	AT1G74150	AT1G74150	0.068176	1.85556	2.67895	2.54608	3.22833	1.18067	0.648268	0.586042	0.7067	0.405942	0.374301		0.172996	0.736636	0.885935	1.51093	1.49841	1.04186	0.613879	0.242657	0.328361	0.200838	0.948329	0.540164	3
3	AT4G15233	AT4G15233	0.029481	0.727736	2.16186	3.47941	2.95382	1.18378	0.78533	0.833488	1.92195	0.961243	1.08496		0.028505	1.00447	0.325393	0.563144	0.476866	0.723575	0.652861	0.496806	0.312727	0.45933	1.112	0.721248	3
3	AT5G43500	ARP9	0.454795	1.8259	1.83127	2.25274	2.70327	1.67529	1.18088	1.00387	1.14215	0.780291	0.771984		0.539517	0.654428	0.613997	0.681274	0.620127	0.735856	0.708164	0.447209	0.549655	0.448133	0.584983	0.794214	3
3	AT4G15540	AT4G15540	0.292657	1.47119	1.98583	2.52508	2.8955	1.27471	0.976843	1.23279	1.01404	0.826393	0.762872		0.529804	0.723204	0.75813	0.7937	0.918367	0.726962	0.578324	0.479521	0.490981	0.409432	0.696084	0.637593	3
3	AT3G22460	OASA2	0.093983	1.47105	2.11091	2.76679	3.54954	1.50105	1.30119	1.1606	0.940664	0.668176	0.543654		0.0751	0.388062	0.793912	0.638831	0.780563	0.775456	0.702797	0.410002	0.359939	0.352991	0.878693	0.736038	3
3	AT1G10940	SRK2A	0.681483	1.01418	1.52675	2.24317	2.3902	1.06386	0.696466	0.713458	0.922953	0.926407	0.995271		0.338308	0.917282	0.992775	1.44352	1.23705	1.0405	0.815801	0.7563	0.490263	0.352251	0.720458	0.721299	3
3	AT4G36190	AT4G36190	0.541736	1.54207	1.90589	2.55257	2.74744	1.53146	0.861141	0.557822	0.838361	0.531285	0.582128		0.589385	0.939372	0.967339	1.1844	1.07981	1.15302	0.793324	0.299251	0.517459	0.382041	0.46167	0.441029	3
3	AT4G05000	VPS28-2	0.71687	1.62874	1.97442	2.11271	2.20322	1.36044	1.28008	1.1199	0.966168	1.05639	1.05582		0.450707	0.642737	0.959505	0.858759	0.86561	0.739141	0.696747	0.490637	0.445276	0.345761	0.516189	0.51419	3
3	AT5G42900	COR27	0.130282	1.27594	2.0232	2.89796	2.86777	1.16209	0.646382	0.436529	0.848278	0.573688	0.633584		0.268846	1.09991	2.09962	1.18357	0.938222	0.764814	0.430228	0.137026	0.948003	0.640329	0.538247	0.455487	3
3	AT5G66790	WAKL21	0.038726	1.28589	2.17217	2.02605	3.4056	1.99698	1.55162	1.0175	1.45687	0.723109	0.773297		0.041953	0.850049	0.856914	0.98644	0.76156	1.23488	0.887471	0.111073	0.203735	0.095797	0.300016	0.222297	3
3	AT1G54730	AT1G54730	0.750985	1.56578	2.02537	2.76015	2.3258	1.31915	0.47916	0.453404	0.539425	0.527903	0.623302		0.563111	1.24815	1.11291	1.27158	1.53238	1.33578	0.775254	0.271752	0.250415	0.248639	0.587201	0.432402	3
3	AT3G14590	NTMC2T6.2	0.316654	1.07377	1.835	1.9766	2.69323	1.63847	1.06525	0.654478	1.1828	0.777512	0.738489		0.818124	0.926006	0.941979	0.92839	0.897097	1.0215	1.02486	0.327189	0.527852	0.485232	0.650254	0.499275	3
3	AT1G36070	AT1G36070	0.212018	1.1878	1.63568	2.35355	2.57197	1.83558	1.1354	0.576054	0.721053	0.638645	0.549422		0.472249	0.509359	1.0392	1.11822	1.23245	1.20215	1.0335	0.607285	0.496276	0.383841	0.675637	0.812655	3
3	AT5G03180	AT5G03180	0.5685	1.34868	1.65073	1.7366	2.51456	1.37833	1.38478	0.991623	1.02073	0.474122	0.388633		1.51048	1.37214	0.785544	0.783748	0.783476	1.21618	1.03406	0.45006	0.435789	0.377542	0.379096	0.4146	3
3	AT5G54980	AT5G54980	0.899121	0.981385	2.4236	1.91225	2.20865	1.46884	0.862133	0.459488	0.776778	0.494775	0.62672		0.747929	2.04847	0.907518	0.899586	0.741389	1.37356	0.889185	0.361675	0.421208	0.446229	0.61479	0.434722	3
3	AT1G23710	AT1G23710	0.185547	0.69171	2.02481	1.71257	2.39209	0.938322	1.19688	0.840981	1.60088	1.02178	0.93476		0.269323	1.52355	0.498174	0.763089	0.795046	1.67842	0.888166	0.327251	0.396096	0.714337	1.12185	0.484373	3
3	AT2G01940	SGR5	0.170035	0.710739	2.09668	1.31548	2.60458	1.10538	0.96805	0.780383	1.25585	1.30017	0.677417		0.394344	1.33858	0.383487	0.755118	0.487318	1.32661	0.851537	0.89172	0.838452	0.721059	1.0492	0.977798	3
3	AT2G23980	CNGC6	0.360808	1.5054	1.80056	2.15526	1.90738	1.32589	0.963552	0.693041	1.08657	0.600782	0.632241		0.788446	1.26364	1.01485	1.23235	1.1251	1.14059	0.994298	0.470246	0.4278	0.2867	0.766206	0.458293	3
3	AT3G45240	GRIK1	0.351599	1.35467	1.84972	2.34373	2.43715	1.019	0.677235	0.583231	0.959016	0.694587	0.725404		0.436424	0.921326	1.05638	1.27996	1.58183	1.21973	0.864597	0.425489	0.3471	0.319261	0.866098	0.68646	3
3	AT5G06160	ATO	0.713527	0.850244	1.73572	2.21961	2.96531	1.97605	0.944617	0.651571	0.646237	0.402971	0.363464		0.501093	0.732595	0.77738	1.36412	1.17174	1.33583	0.945303	0.57052	0.5076	0.584873	0.487996	0.551631	3
3	AT5G65207	AT5G65207	0.633838	2.36253	2.12258	1.88563	2.99282	0.685356	0.628218	0.724437	0.725416	0.894707	0.610733		1.27287	1.1062	0.920083	0.618153	0.402327	0.455642	0.43952	0.499422	0.636961	1.09805	0.7425	0.541995	3
3	AT2G01930	BPC1	0.368192	1.1016	2.175	2.47413	2.93852	1.05946	0.602741	0.408092	0.986947	0.591652	0.707289		0.551037	1.56175	0.574698	0.940849	0.770657	1.20857	0.857225	0.572809	0.472499	0.420267	0.956302	0.69971	3
3	AT4G37180	AT4G37180	0.688356	1.12216	1.93286	2.32891	2.94811	1.14868	0.86236	0.483552	1.54645	0.976939	1.04898		0.639836	0.826284	0.442114	0.625317	0.464104	0.906386	0.850685	0.54678	0.375187	0.767624	0.755674	0.712648	3
3	AT5G02480	AT5G02480	0.764405	0.95556	2.26423	1.80812	2.64445	0.739515	0.656946	0.588909	1.24483	0.69213	0.518262		1.04636	1.11673	0.858512	1.2233	1.05651	1.19931	0.865234	0.806964	0.546581	0.31325	0.535998	0.553882	3
3	AT5G62740	HIR1	0.894862	1.1977	2.25406	2.21672	3.53872	1.42632	0.862288	0.605271	0.749857	0.393803	0.444643		0.897151	0.646495	0.699537	0.852672	0.945559	0.883624	0.744589	0.485475	0.551496	0.620396	0.47534	0.61343	3
3	AT2G04865	AT2G04865	0.539031	0.751829	1.46773	3.18531	2.85111	0.835062	0.619941	0.402502	0.77634	0.549244	0.693301		0.638763	1.13341	0.612724	0.808405	0.607651	1.09991	1.20399	0.498606	0.761612	0.604796	1.32498	1.03376	3
3	AT1G07040	AT1G07040	0.205153	1.25024	2.113	1.92162	2.79379	1.55897	1.21736	0.712008	0.665389	0.279365	0.257645		0.915564	1.35298	1.41137	1.10702	1.19854	1.30446	1.00265	0.425725	0.327269	0.317294	0.316056	0.346539	3
3	AT1G55675	AT1G55675	0.611323	1.47368	2.11511	2.33008	2.38599	1.79415	0.909605	0.431701	0.547616	0.645391	0.787669		0.902177	1.16949	1.01964	0.95166	1.1379	0.934527	0.790447	0.518937	0.469055	0.325627	0.318672	0.429556	3
3	AT2G30500	NET4B	0.30905	1.24651	2.35079	1.65417	2.36165	1.05892	1.5011	1.13955	1.56031	0.683659	0.533028		0.799708	0.612444	0.263016	0.424301	0.718367	0.576845	0.461095	0.663818	0.742332	0.956009	1.38928	0.994038	3
3	AT1G60140	TPS10	0.279708	1.09134	1.76013	2.53118	3.24993	1.82344	0.850963	0.675096	1.08743	0.577355	0.497583		0.468068	1.24294	0.652067	0.830318	0.820813	1.28476	0.823336	0.455851	0.404912	0.521516	0.561497	0.509765	3
3	AT3G54720	AMP1	0.336944	1.54008	2.22885	2.26647	2.56614	1.65253	0.975438	0.607096	2.19161	0.701667	1.3927		0.34531	1.05352	0.514841	0.579087	0.611691	0.982217	0.702393	0.223425	0.282263	0.320076	0.671354	0.254283	3
3	AT1G55110	IDD7	0.768732	1.34741	2.93232	2.20518	2.96109	1.61465	1.2972	0.727841	1.08319	0.61808	0.610259		0.531905	0.905341	0.531346	0.832064	0.572145	0.926481	0.665028	0.369726	0.329246	0.335499	0.434406	0.400857	3
3	AT3G27870	ALA8	0.45511	2.58379	2.23324	2.19786	1.70249	1.52937	1.0354	0.890873	1.14845	0.755618	0.846		0.51949	1.28674	0.756751	1.14561	0.887475	0.778976	0.543661	0.388332	0.223826	0.190642	0.559798	0.340497	3
3	AT1G10070	BCAT2	0.268691	1.4183	2.07371	2.47395	3.26681	2.00119	1.01487	0.685061	0.8077	0.232154	0.203017		0.545755	1.0911	0.925371	0.962054	1.23589	1.65873	1.21299	0.213243	0.149566	0.114641	0.309258	0.135956	3
3	AT4G33467	AT4G33467	0.335898	0.807314	1.41045	2.5798	2.16945	1.38732	0.823003	1.21286	0.668496	0.677636	0.473786		0.468556	1.02881	2.27338	0.872624	1.08745	0.5512	0.451727	0.2325	0.566801	1.82035	0.588169	0.512429	3
3	AT1G77530	AT1G77530	0.133123	0.881827	2.50525	2.00865	3.06223	1.15769	0.993167	0.387396	0.612994	0.394813	0.379041		0.308873	1.56644	0.821727	1.47067	0.933743	1.65758	1.00551	0.370129	0.22943	0.180735	1.18321	0.75575	3
3	AT2G37060	NFYB8	0.034473	0.703287	1.81215	2.78277	3.42662	1.10615	0.78336	0.431884	1.15067	0.483227	0.68658		0.137466	1.1807	1.21745	1.11706	1.19151	1.2576	1.01229	0.288322	0.270059	0.195584	0.85515	0.87564	3
3	AT3G51840	ACX4	0.81734	1.34318	1.69529	2.28568	2.69298	0.867583	0.904177	0.985158	1.09383	0.432826	0.364481		0.775917	0.771142	0.784363	0.853683	0.975414	0.893926	0.689025	0.647763	0.51689	0.850092	1.15463	0.604631	3
3	AT5G55370	AT2	0.616132	0.736581	2.17213	1.82683	3.04906	1.29298	0.788941	0.58039	0.64234	0.471104	0.611536		0.564735	1.84374	0.748783	0.773788	0.875974	1.13061	0.747279	0.733575	0.586251	0.773398	0.63629	0.797553	3
3	AT3G05880	RCI2A	0.585426	2.29894	2.94909	2.33496	2.92679	1.02876	1.00961	0.862709	0.676545	0.477034	0.488892		2.13688	1.03962	1.36187	0.687414	0.589688	0.302839	0.274742	0.230095	0.255495	0.155107	0.17515	0.152363	3
3	AT5G17440	AT5G17440	0.356181	1.35813	2.18477	2.39999	2.99153	1.74771	1.21469	0.929858	1.46486	0.995141	0.787151		0.271116	0.422719	0.639665	0.614782	0.679752	0.781369	0.72468	0.479333	0.421206	0.358982	0.586419	0.589974	3
3	AT4G02715	AT4G02715	0.347417	0.926384	1.42377	2.12269	2.75535	1.06736	0.607476	0.273596	0.62518	0.893449	1.38619		0.274695	1.21176	1.07847	1.20883	1.30873	1.29146	1.00428	0.424677	0.509165	0.38729	0.820769	1.05102	3
3	AT1G66680	AR401	0.343163	1.28478	2.27509	2.43312	2.6951	1.42589	1.076	0.937838	1.87566	0.990922	1.0221		0.386793	0.715837	0.671841	0.630198	0.627397	0.702064	0.559586	0.355809	0.391111	0.402681	0.679385	0.517633	3
3	AT1G07790	HTB1	1.46866	0.388021	1.75483	1.47232	2.3605	1.63059	0.712321	0.553307	1.20178	0.76734	0.669559		0.482903	0.911613	0.439454	1.04455	0.712731	1.31991	0.933533	1.1385	0.822357	0.810586	0.619221	0.785412	3
3	AT4G15530	PPDK	1.68474	1.50545	2.27775	2.87446	3.03247	1.67696	1.01619	0.501126	0.772642	0.508745	0.631358		0.670423	0.520232	0.533434	0.517688	0.523947	0.583584	0.53517	0.385588	0.679953	0.65829	0.494218	0.415581	3
3	AT4G36850	AT4G36850	0.498698	1.16477	1.98144	2.7298	3.26634	0.918568	0.662105	0.590578	0.947534	0.252557	0.283795		1.04078	1.20686	0.81136	0.842092	0.804598	1.06651	1.09919	0.567	0.309295	0.377973	0.841799	0.736367	3
3	AT3G44310	NIT1	1.18264	1.8893	2.51624	2.11894	2.57738	0.947326	0.793306	0.975128	1.26633	0.708413	0.888159		0.904309	1.42479	0.564381	0.360543	0.379149	0.407768	0.413721	0.438678	0.503827	0.707834	0.715101	0.316747	3
3	AT1G11530	CXXS1	0.387343	1.70279	2.43992	1.96013	2.24327	1.61888	1.6845	0.689277	0.65937	0.506818	0.407331		0.649667	1.0267	1.02474	1.24026	1.11566	1.0222	0.846484	0.255288	0.405847	0.218934	0.510151	0.384435	3
3	AT3G45980	H2B	0.297861	0.847229	2.74278	2.1989	2.76208	2.32041	0.79597	0.477725	1.43906	0.42443	0.391837		0.500272	0.978306	0.525798	1.09886	0.641169	1.20754	0.969048	0.554694	0.399005	0.350008	0.562072	0.514943	3
3	AT3G54680	AT3G54680	0.153527	0.896658	2.32606	1.87666	2.95001	1.4906	1.05879	0.455413	1.01997	0.395902	0.53381		0.247329	1.52242	1.11467	1.33922	1.18206	1.75705	1.16315	0.264348	0.337151	0.243398	0.297216	0.374601	3
3	AT5G67480	BT4	1.35824	1.49644	2.13223	2.79704	2.67541	1.09684	0.649514	0.611109	0.593692	0.488189	0.572424		1.16208	0.551448	0.980471	0.564445	1.15616	0.284992	0.416254	1.27942	0.544457	0.472287	0.558991	0.55788	3
3	AT5G13370	AT5G13370	0.816117	0.952431	2.08916	2.56656	2.65362	1.25493	0.642319	0.686814	1.33042	0.794895	1.03422		0.564598	0.869945	0.469371	0.586096	0.371606	0.87744	0.758273	0.459375	0.520274	0.883825	1.07319	0.74451	3
3	AT1G77610	UDP-GALT1	0.791081	0.496832	1.67079	3.42472	3.71404	1.06878	0.411595	0.354891	0.591304	0.445625	0.542367		0.343539	1.07315	1.06198	1.6992	1.51496	1.27378	0.702904	0.405924	0.335071	0.376616	0.345816	0.355042	3
3	AT5G46050	NPF5.2	0.072924	0.873605	1.51655	2.41411	3.63324	1.41908	1.25994	0.882819	1.01059	0.416944	0.529771		0.18764	0.934984	0.672996	0.55472	0.472382	0.787401	0.750215	0.895848	0.640302	0.422895	1.4669	1.18415	3
3	AT3G55460	SCL30	0.664236	1.39796	1.75302	2.18857	2.4292	1.68764	1.19702	1.15008	0.610913	0.358879	0.391194		0.585246	0.510139	1.18044	0.751776	0.987218	0.88877	0.819873	0.977642	0.502142	0.602256	0.806026	0.559745	3
3	AT3G13340	AT3G13340	0.277065	1.45009	1.66077	1.95594	2.22852	1.21554	1.04494	0.901559	1.30807	0.843551	0.742978		0.350027	0.9916	1.07887	1.16501	1.37574	1.1459	1.033	0.386211	0.377935	0.276752	0.59616	0.593782	3
3	AT3G15450	AT3G15450	0.135739	2.29932	2.17154	1.6393	2.91413	0.702061	0.663765	1.34647	0.703803	0.565248	0.539002		0.584418	0.893128	1.20719	0.394279	0.717248	0.247408	0.26885	1.08657	1.03205	0.897979	1.19383	0.796674	3
3	AT1G30200	AT1G30200	0.146548	1.3002	1.6412	1.89517	2.34723	1.23407	1.25364	0.999052	1.28859	0.466985	0.502909		0.35588	1.09481	0.901923	1.05774	0.934391	1.27209	0.962696	0.632832	0.450916	0.336187	1.00199	0.922939	3
3	AT5G07290	ML4	0.375906	0.912624	2.23071	2.34576	3.35131	1.65948	1.03795	0.679791	1.39328	0.6516	0.62288		0.405416	1.20313	0.488856	0.587038	0.516042	1.42429	0.939725	0.432813	0.360659	0.355046	0.603005	0.422702	3
3	AT3G10985	SAG20	0.150939	2.07618	1.66633	1.41952	3.11706	0.906403	0.792572	0.740881	0.848984	0.836219	1.85508		0.171564	0.772912	1.03966	0.478287	1.01699	0.552394	0.55214	0.715433	0.631758	0.538462	1.45116	0.669081	3
3	AT3G18780	ACT2	0.600412	1.34126	2.49412	2.17737	2.77211	1.47115	0.945234	0.629197	1.36664	0.726947	0.979468		0.26918	1.27651	0.678059	0.97297	0.716825	0.966223	0.785314	0.164732	0.269852	0.254175	0.696337	0.445911	3
3	AT4G30720	AT4G30720	0.250689	1.05558	1.72462	2.12725	2.73843	1.28662	1.00448	0.935899	1.51315	1.02817	1.02081		0.25757	0.75304	0.761922	0.866497	0.98322	1.11921	0.90917	0.430536	0.517709	0.37926	0.695222	0.640948	3
3	AT4G28300	AT4G28300	0.489963	1.12807	1.91206	2.22644	3.21098	1.24041	0.812206	0.530774	0.805321	0.495331	0.463886		0.419277	1.3888	1.08525	0.923567	0.93121	1.08936	0.804445	0.576549	0.548836	0.647518	0.688317	0.581435	3
3	AT4G35830	ACO1	0.533222	0.827734	1.66711	2.38212	2.71424	1.23886	0.675886	0.531797	1.10422	0.535131	0.736356		0.488776	1.08285	0.80736	1.00857	1.00418	1.30626	0.953166	0.439494	0.573386	0.541953	1.06522	0.782102	3
3	AT2G46220	AT2G46220	0.199561	1.22183	1.92732	2.50724	3.24038	0.815225	0.696202	0.908509	1.09076	0.577581	0.703557		0.330928	1.05351	1.14749	0.941993	1.02381	1.06466	0.730878	0.579581	0.554654	0.534229	0.601158	0.548946	3
3	AT5G37720	ALY4	0.331844	1.15943	2.09143	2.35842	2.41779	1.02061	0.7004	0.579706	1.01917	0.480417	0.52412		0.337583	1.13788	1.1754	1.62804	1.30949	1.23603	0.891251	0.431932	0.288582	0.339388	0.884076	0.657007	3
3	AT5G61820	AT5G61820	0.167568	0.90256	1.1419	2.09544	3.28422	1.27853	0.944993	0.838945	1.11729	0.469503	0.51946		0.883625	1.00188	1.34864	0.982298	1.3178	1.22819	0.897548	0.443537	0.377796	0.460822	0.831314	0.466137	3
3	AT1G30500	NFYA7	0.166157	1.27821	1.98147	2.35304	2.75448	1.50408	1.76707	0.8306	1.31202	0.437113	0.501288		0.320313	0.754094	0.706569	0.874745	0.845473	1.003	0.915576	0.463925	0.489749	0.415127	0.760247	0.565655	3
3	AT5G52040	RS41	0.364735	1.6103	2.30798	1.49758	2.12203	1.35015	1.13413	0.840473	1.33381	0.878401	0.587951		0.305712	0.794376	0.520297	1.11601	1.07893	1.40587	1.05737	0.383155	0.39453	0.376408	0.880103	0.659675	3
3	AT4G01850	SAM2	0.482072	1.02997	1.60717	2.24708	2.71691	0.92112	0.651055	0.548943	0.779062	1.11332	0.982925		0.465851	0.783956	1.19387	1.30313	0.935516	1.01513	0.686251	0.433538	0.721596	0.785475	0.897372	0.698688	3
3	AT2G01450	MPK17	0.509777	1.68174	2.30065	2.7697	2.94594	1.43172	1.08323	0.892915	0.858104	0.575807	0.501526		0.530662	0.777618	0.447305	0.781081	0.585207	0.876813	0.72006	0.549074	0.472863	0.479082	0.727262	0.501864	3
3	AT5G50920	CLPC1	0.394442	1.86408	2.49529	2.54962	2.8674	1.15642	1.17361	0.977499	1.38402	0.917915	0.756213		0.400758	0.802272	0.632988	0.724571	0.597698	0.75796	0.567601	0.337508	0.38874	0.396411	0.472643	0.384346	3
3	AT4G18690	AT4G18690	0.456556	2.11867	2.86695	2.2366	1.82433	2.05482	1.18498	0.509859	0.834787	0.244826	0.678592		0.106258	1.13331	1.002	1.11968	0.677882	0.777995	0.328753	0.176122	0.292536	0.300896	1.5374	0.536195	3
3	AT5G45310	AT5G45310	0.159269	1.65362	1.94131	2.04633	2.55116	1.50487	1.34441	0.705484	0.91782	0.429004	0.345994		1.02421	1.11397	1.14444	0.927367	1.16478	1.02617	0.932935	0.394489	0.421395	0.272671	0.576726	0.401571	3
3	AT1G46554	AT1G46554	0.355235	1.53438	2.54275	2.27718	3.05882	1.69905	0.844421	0.468643	0.749825	0.325968	0.427354		0.446106	1.41533	0.912652	1.17172	1.16029	1.28778	0.91966	0.204448	0.258632	0.19562	0.396285	0.347861	3
3	AT4G29840	TS1	0.380866	1.91215	2.20788	1.902	1.9619	0.839614	0.563075	0.519724	1.40996	0.598317	0.642078		0.324798	1.73308	1.00308	1.2145	0.983637	1.08077	0.768892	0.445558	0.367486	0.371046	1.00806	0.761524	3
3	AT3G14990	DJ1A	0.381688	1.28911	2.27485	3.02383	3.32984	1.6391	0.933446	0.645968	1.33332	0.510195	0.725535		1.18416	0.511435	0.537503	0.509799	0.564138	0.597352	0.611414	0.378954	0.463178	0.419061	0.85663	0.279496	3
3	AT2G47400	CP12-1	0.433713	1.54969	2.94762	2.18311	3.03553	0.958751	0.67777	0.811389	0.8928	0.872185	0.601969		0.438581	1.10509	0.833863	0.791666	0.71377	0.91566	0.632335	0.274025	0.503172	0.498772	0.901286	0.427261	3
3	AT5G66052	AT5G66052	0.248396	0.405237	0.935263	3.28775	3.70801	1.55473	1.63995	1.23945	0.982071	0.38553	0.56731		0.125029	1.14329	1.07429	0.940336	0.993977	0.981033	0.885872	0.450911	0.412096	0.168332	0.402445	0.468703	3
3	AT1G77950	AGL67	0.160236	2.27035	2.65347	2.32812	1.9319	1.47657	1.01891	0.681056	0.686691	0.563195	0.409313		0.322323	1.05457	1.11841	0.984481	0.876419	1.00591	0.955118	0.450623	0.297522	0.128146	0.719612	0.907056	3
3	AT2G07783	AT2G07783	0.698806	0.946737	4.40388	3.66623	0.886363	0.506939	0.600983	1.30508	0.689144	1.59195	0.565254		0.764163	0.768545	0.531396	0.801308	0.578933	0.643851	0.5981	0.677101	0.508	0.372213	0.448311	0.446715	3
3	ATMG00120	ORF143	0.311821	2.3179	2.77043	2.40086	1.10825	0.859528	0.318825	0.897311	1.45163	2.48854	1.47062		0.175697	1.09019	0.586724	0.451033	1.09426	0.680837	0.622194	0.450408	0.369833	0.166357	0.323317	0.593443	3
3	AT2G07747	AT2G07747	0.716764	1.92777	2.04081	2.90263	0.850459	0.353277	0.425928	3.23902	1.99652	2.30058	0.985364		0.701639	1.81273	0.113244	0.290347	0.321657	0.17509	0.084886	0.228336	0.337925	0.85468	0.144473	0.195869	3
3	AT2G07734	AT2G07734	0.533714	1.74337	3.74426	4.1375	1.16491	0.472897	0.868539	1.18035	1.02632	2.03873	1.0444		0.457812	0.659219	0.358721	0.642652	0.421051	0.259812	0.297308	0.498487	0.27491	0.252797	0.376151	0.546075	3
3	AT2G07677	AT2G07677	0.501722	0.708455	3.54803	2.1418	1.05429	0.696629	0.595964	1.47094	1.52176	2.77691	0.922703		0.670277	0.967091	0.466599	0.519841	0.484111	0.639093	0.586091	0.797414	0.721299	0.286413	0.333739	0.588827	3
3	AT2G07725	AT2G07725	0.53083	2.06922	3.58988	3.12662	0.961428	0.420746	0.414884	1.02747	0.795459	1.87778	0.548028		0.891697	1.45407	1.02727	1.2777	0.896156	0.521813	0.358087	0.272547	0.12459	0.215791	0.216521	0.381413	3
3	AT2G07698	AT2G07698	0.511856	0.973559	2.63543	4.12164	0.95519	0.527308	0.65069	3.82882	2.58634	1.9598	0.563457		0.371959	1.15143	0.184495	0.538496	0.330117	0.237648	0.148897	0.150978	0.103481	0.30396	0.073714	0.090724	3
3	AT2G07787	AT2G07787	0.719675	0.901195	3.73383	3.09477	1.16039	0.908184	1.01185	0.804815	0.780582	1.95183	1.14708		1.22331	0.556947	0.519757	0.340588	0.699961	0.68302	0.480121	0.651627	0.4834	0.380296	0.165036	0.601732	3
3	AT2G07688	AT2G07688	0.343667	0.395963	2.1146	3.69574	1.53371	0.926407	0.544088		1.50377	2.49708	0.786649		0.438888	0.771351	0.369199	1.02978	0.556189	0.938194	0.374857	0.510322	0.50279	0.214443	0.406037	0.456082	3
3	ATCG01010	NDHF	1.61756	0.922528	3.31723	3.69436	1.37722	1.13015	0.541309	1.24584	0.620162	2.71432	1.26523		1.14198	0.668149	0.36775	0.335946	0.547004	0.22877	0.245723	0.206954	0.214653	0.189485	0.216945	0.190742	3
3	AT2G07599	AT2G07599	0.440058	0.926358	4.43587	3.87671	1.44399	0.552078	0.534332	0.814015	0.766489	1.92083	1.54945		0.727924	1.00166	0.434261	0.596118	0.731805	0.468133	0.41781	0.30437	0.233844	0.169426	0.274323	0.380147	3
3	ATMG00140	ORF167	0.561615	1.06855	3.71963	3.46278	2.21105	1.02544	0.564911	0.960873	0.837225	2.29014	1.58899		0.49449	0.687794	0.091722	0.225828	0.479637	0.743948	0.450845	0.176571	0.804175	0.161248	0.058823	0.333713	3
3	AT3G44290	ANAC060	0.664693	1.35166	1.88166	2.07693	1.80657	2.51752	1.94161	1.4153	0.875075	0.77256	0.655172		0.760983	0.393267	0.735624	0.550118	0.560582	0.499189	0.667222	1.11751	0.621435	0.320104	0.560412	0.279321	3
3	AT2G42840	PDF1	0.657093	1.50417	1.50589	1.11971	1.28538	1.30009	1.53256	1.56306	1.66567	1.49506	1.1397		0.693358	0.678592	0.569617	0.556795	0.728417	0.650808	0.701617	0.793187	0.634129	0.730259	0.75409	0.739038	3
3	AT2G07735	AT2G07735	0.342142	1.04584	3.37783	2.33001	1.72967	0.81209	0.558603	0.900929	1.60536	1.56244	1.60515		0.995986	0.535066	0.571243	0.449663	0.521841	0.443007	0.704483	0.76686	0.688234	0.219427	0.474742	0.759388	3
3	ATCG01040	CCSA	1.19738	0.941565	2.9545	3.82171	1.69696	0.693959	0.454887	1.52619	1.03895	1.60999	1.53095		0.731236	0.702168	0.42567	0.455638	0.684654	0.310428	0.357683	0.415839	0.391868	0.192335	0.360067	0.505385	3
3	ATCG00360	YCF3	0.349037	0.528773	3.52114	3.19004	0.966698	0.638001	0.576386	1.38007	1.00211	2.59225	2.37114		0.816373	1.07337	0.44694	0.239012	1.06691	0.415286	0.20809	0.266786	0.326718	0.348626	0.551962	0.124285	3
3	ATCG00500	ACCD	2.01962	1.04171	3.69033	4.00268	1.18813	0.855891	0.416197	0.860794	0.828458	2.17417	1.45645		1.444	0.365234	0.294875	0.154176	0.407294	0.231094	0.208518	0.205441	0.224605	0.323418	0.298109	0.308797	3
3	ATMG00130	ORF121A	0.360866	0.300511	2.88912	4.23508	2.18739	0.293546	0.457443	0.907707	0.792861	2.53112	1.10435		0.885192	0.590666	1.10816	0.484857	0.582416	0.792524	0.386314	0.192663	0.604339	0.289577	0.275961	0.747341	3
3	AT2G07785	AT2G07785	0.373619	1.05773	3.49919	2.91938	1.26634	0.579364	0.484969	1.30445	1.57931	1.38149	0.896406		0.542656	1.24743	0.766625	1.13346	1.23975	0.814644	0.365203	0.455805	0.228544	0.227887	0.370266	0.26548	3
3	ATCG00470	ATPE	2.39049	1.35353	3.04974	3.34061	0.983461	0.506352	0.234914	2.33829	0.587588	2.60842	0.915745		1.48037	0.505333	0.347571	0.613556	0.793334	0.117471	0.071517	0.097005	0.133657	0.111129	0.301966	0.117944	3
3	ATCG00440	NDHC	2.61692	4.17245	1.73305	4.82962	1.5614	0.842405	0.384008	0.589096	0.489385	0.401689	0.657268		1.24018	0.657278	0.681375	0.471835	0.739655	0.220082	0.133002	0.056891	0.106982	0.087362	0.108138	0.219916	3
3	ATCG00540	PETA	1.60754	1.53993	3.43507	2.61895	1.01795	0.577398	0.631062	0.808214	0.605369	3.10514	2.26574		1.63734	0.577513	0.25392	0.141966	0.463885	0.188795	0.223975	0.232211	0.263646	0.282263	0.179664	0.342464	3
3	ATCG01090	NDHI	2.17403	0.960249	4.09081	3.84996	1.42342	0.766272	0.288983	0.451778	0.132451	2.16581	1.33008		1.72346	1.28418	0.235675	0.293295	0.516096	0.298908	0.243497	0.21666	0.173459	0.093528	0.18524	0.102154	3
3	ATCG01100	NDHA	1.66073	1.30656	3.74456	3.59432	1.40107	0.8269	0.363218	0.537143	0.240748	2.30972	1.49878		1.82665	1.04634	0.293603	0.316235	0.876274	0.242136	0.14375	0.143195	0.175753	0.155021	0.124921	0.172367	3
3	ATMG01080	ATP9	1.25293	0.663937	2.89603	3.39535	1.39817	0.75548	0.660372	3.98816	0.639668	2.03341	0.574987		0.74654	0.706348	0.338912	0.532104	0.398713	0.390208	0.376188	0.196243	0.335524	0.359472	0.190199	0.171053	3
3	ATCG00190	RPOB	1.06194	1.76202	3.17307	3.38253	1.56351	0.828797	0.416933	0.516265	0.376742	1.38756	0.898239		1.46652	1.3031	0.659851	0.690159	1.31298	0.623986	0.383709	0.180377	0.287447	0.293351	0.188867	0.242034	3
3	ATCG01080	NDHG	2.5181	0.811766	4.69852	2.93589	1.26842	0.663216	0.344461	0.622798	0.494465	1.65601	1.26125		1.64702	0.788816	0.481473	0.332388	1.25241	0.23829	0.325728	0.208778	0.171672	0.058909	0.033708	0.185912	3
3	ATCG00040	MATK	3.04524	1.13282	2.95799	3.36752	1.57673	0.659819	0.319328	0.426764	0.247136	1.49745	1.3396		1.57745	1.45587	0.694989	0.3661	1.10875	0.313252	0.156921	0.105609	0.174661	0.212085	0.067389	0.196533	3
3	ATCG00530	CEMA	1.54988	1.05326	2.1502	3.31401	1.29532	0.687991	0.504	0.904017	0.615439	3.24573	2.48165		1.4255	0.753003	0.313351	0.268066	0.661018	0.401687	0.333179	0.145865	0.194702	0.272345	0.093653	0.336134	3
3	ATMG01350	ORF145C	0.311051	0.967837	3.97535	2.10768	1.33607	0.643804	0.363406	0.434258	0.968195	1.22472	0.804444		0.553895	1.50275	1.12619	0.987949	0.613971	1.42414	0.902984	0.570087	0.579876	0.072262	0.700761	0.828317	3
3	ATCG01050	NDHD	1.6441	1.21912	4.25533	3.51952	1.48097	0.813823	0.487393	0.714303	0.436693	1.51237	1.35064		1.6892	0.9044	0.472821	0.307291	0.77614	0.340067	0.270631	0.176603	0.217872	0.175405	0.074745	0.160561	3
3	AT2G14210	ANR1	1.45286	2.72273	4.95325	1.51992	1.18769	0.571732	1.02289	1.01935	1.13067	2.358	3.73102		0.026997	0.019823	0.090858	0.170272	0.201975	0.041296	0.009824	0.009818	0.047142	0.101396	0.463306	0.147184	3
3	ATCG01110	NDHH	1.46386	1.50409	4.03821	3.42764	1.26408	0.810956	0.388268	0.596291	0.340618	2.52263	1.2488		1.61281	0.912981	0.270808	0.263049	0.805779	0.295795	0.266077	0.21466	0.223702	0.20221	0.108016	0.218667	3
3	ATCG00520	YCF4	1.83114	1.124	3.19696	2.82855	1.13752	0.763142	0.444614	0.692449	0.804455	2.75402	2.28564		1.66722	0.766762	0.329272	0.262958	0.410641	0.211573	0.294397	0.332008	0.227172	0.252675	0.145956	0.236892	3
3	ATMG01130	ORF106F	1.22898	2.64108	2.64319	3.09553	1.19605	0.99708	0.573669	0.453997	0.3262	1.0908	1.36614		2.50498	1.06211	0.425716	0.484359	0.38332	0.437845	0.556374	0.232166	0.428375	0.612833	0.144357	0.114858	3
3	ATCG00660	RPL20	2.06159	1.93329	3.36422	3.07063	0.834131	0.56058	0.472109	0.666171	0.635621	2.72584	1.55898		1.43101	1.01753	0.297797	0.342566	0.857745	0.23091	0.211219	0.162555	0.169932	0.142886	0.150241	0.102444	3
3	ATCG00670	CLPP1	1.0504	1.99122	2.72518	2.72526	0.996412	0.489694	0.576904	1.46122	0.845123	2.91493	1.8761		0.894754	0.863486	0.479382	0.226765	0.955219	0.203473	0.23809	0.250458	0.254757	0.367108	0.291298	0.322766	3
3	ATCG00650	RPS18	2.71427	1.80036	2.97624	2.61301	0.832975	0.865414	0.374214	1.02035	0.292319	2.24817	1.70515		1.64173	0.623188	0.287423	0.273295	0.469025	0.35684	0.259451	0.350907	0.224726	0.340865	0.383742	0.346328	3
3	ATCG00740	RPOA	0.807019	1.95692	3.20055	3.33503	1.42344	1.25946	0.728156	0.728874	0.411281	1.79534	1.40403		0.990056	0.805123	0.488794	0.521552	0.674892	0.353857	0.926091	0.209545	0.434385	0.227129	0.125494	0.192988	3
3	ATCG00140	ATPH	1.23223	2.05482	1.72782	3.90579	1.89538	0.878429	0.886803	0.425858	0.640386	1.55726	1.66909		1.71831	1.17403	0.428677	0.364287	1.45337	0.161132	0.200258	0.047754	0.247163	0.084632	0.153848	0.092675	3
3	AT2G07709	AT2G07709	0.454452	2.19124	3.99706	2.84046	1.03919	0.621152	0.819186	0.811276	0.809091	1.28657	1.34424		0.773691	0.786795	0.49039	0.521376	0.638014	0.510476	0.595327	0.407763	0.378693	0.303449	0.690761	0.689344	3
3	ATCG00810	RPL22	0.598956	1.78407	3.43096	3.21799	1.23992	1.01648	0.479142	0.889523	0.457181	2.75331	1.62827		0.984112	0.885159	0.338621	0.373625	0.906743	0.296478	0.469693	0.229162	0.301538	0.350503	0.175617	0.192949	3
3	ATCG00800	RPS3	0.690204	1.60583	2.12025	3.00202	1.33772	0.980617	0.643331	1.49206	0.447817	3.23708	1.47739		0.841985	1.02068	0.406874	0.529402	0.865319	0.318176	0.695828	0.272114	0.379576	0.331839	0.097766	0.206131	3
3	ATCG00770	RPS8	0.841781	1.32095	3.81901	2.98888	1.09433	0.94717	0.624431	0.785405	0.551841	3.31524	1.65424		1.1072	1.06156	0.391646	0.26809	0.694664	0.291961	0.25471	0.185619	0.218249	0.214185	0.116787	0.252055	3
3	ATMG00690	ORF240A	0.451165	1.2406	3.00249	2.06322	1.05327	0.560373	0.406403	0.813941	0.664083	1.71525	1.19976		0.474628	0.961687	0.750689	1.11689	1.05281	1.03899	0.879217	1.36912	0.709714	0.229741	0.465049	0.780901	3
3	ATCG00780	RPL14	0.947951	1.99489	3.74745	3.22325	1.23298	0.624237	0.325698	0.869758	0.418022	3.1604	1.83186		1.07694	1.00307	0.217126	0.197025	0.574784	0.237732	0.174921	0.138457	0.287176	0.241131	0.188183	0.286979	3
3	ATCG00790	RPL16	0.629959	2.01502	3.11064	3.00709	1.16569	0.693371	0.577728	1.48609	0.681113	3.07562	1.65403		0.949419	0.884415	0.215182	0.294834	0.733952	0.247167	0.281773	0.25315	0.258131	0.319452	0.229858	0.23632	3
3	ATCG00820	RPS19	0.547516	2.16301	3.43049	3.51416	1.61522	1.23856	0.497631	0.644009	0.252707	1.93976	1.70135		0.82816	0.457947	0.190163	0.820837	0.943569	0.293462	0.415471	0.42309	0.507612	0.38562	0.066679	0.122977	3
3	ATMG01360	COX1	0.834125	1.31574	3.97772	2.97192	1.57627	0.720192	0.594148	0.683422	1.18345	1.68883	1.0365		0.982839	0.791312	0.539851	0.556924	0.670492	0.602453	0.526277	0.413053	0.380785	0.195437	0.32643	0.431838	3
3	ATMG00030	ORF107A	0.919592	1.50067	4.02996	3.67503	1.3095	0.652274	0.270405	2.17356	0.216184	2.51562	0.504014		0.66092	1.99317	0.293142	0.60153	0.521679	0.333092	0.183918	0.153986	0.136366	0.155305	0.092705	0.107376	3
4	AT3G06035	AT3G06035	0.393292	1.62954	0.659291	0.687889	0.545104	1.02757	0.588437	0.290714	0.260004	0.080595	0.143716		3.10917	1.39235	3.17204	1.71978	1.99857	0.995318	1.09075	0.634811	0.910333	0.495261	0.781728	0.393737	4
4	AT1G35515	HOS10	0.20853	0.176568	0.168057	0.09864	0.11106	0.199464	0.267899	0.09581	0.166405	0.20442	0.301314		2.89593	4.11683	3.47076	2.69751	1.39198	1.11171	1.38661	1.20434	0.678988	0.461042	0.631839	0.954301	4
4	AT1G36922	AT1G36922	0.307435	0.592792	1.09393	0.384833	0.808255	0.311429	0.368982	0.137113	0.475487	0.682707	0.299814		1.96004	2.91936	2.48055	2.5282	1.88805	1.23737	1.10886	0.485844	0.529429	0.353133	0.685496	1.36089	4
4	AT1G66130	AT1G66130	0.276424	0.743287	0.629642	0.524585	0.585614	0.287935	0.110115	0.212481	0.255071	0.179858	0.125079		2.43239	3.39295	3.50143	1.18721	1.38197	1.01324	0.961556	0.659076	1.35549	0.758888	1.66671	0.759005	4
4	AT1G13700	PGL1	0.069796	0.363801	0.502999	0.758259	1.25245	0.53116	0.402075	0.72534	0.534665	0.164272	0.116271		1.25493	3.27173	2.55678	1.71944	1.93938	1.28833	0.864111	0.571021	0.550113	0.625182	2.48872	0.449165	4
4	AT1G11700	AT1G11700	0.424256	0.509428	1.12284	1.03837	0.679876	1.89766	1.34397	0.948352	0.612181	0.251852	0.176588		2.58563	1.28901	2.44254	1.16932	1.5302	1.58032	1.07079	0.523537	0.796903	0.523341	0.242202	0.24081	4
4	AT4G27520	ENODL2	0.160372	2.16326	1.04426	1.01154	0.794173	1.13195	0.459261	0.467106	0.154785	0.253512	0.244371		2.11564	1.63906	2.45734	1.29491	2.19278	1.88212	0.911894	0.327663	0.56982	0.58825	0.891419	0.244505	4
4	AT5G16240	S-ACP-DES1	1.79358	0.834413	0.521246	1.04467	0.503825	0.670634	0.401551	0.117421	0.029877	0.047246	0.064199		2.34674	2.28903	2.09391	2.20053	2.30474	1.3193	0.950061	0.907897	0.434778	1.23805	0.362211	0.524097	4
4	AT5G07500	PEI1	0.540607	1.24356	1.32305	1.22008	1.01318	1.33695	0.641218	0.344681	0.226303	0.308704	0.285177		2.81812	2.07344	1.74427	1.36591	1.17077	1.44896	1.24599	0.733335	0.726858	0.619845	0.335216	0.233784	4
4	AT5G02790	GSTL3	0.136486	0.497985	0.136557	0.154662	0.095712	0.212546	0.372666	0.386547	0.047303	0.065142	0.054568		2.91845	0.968314	5.03162	1.85059	1.94185	1.27208	1.19456	0.954324	1.59441	1.5218	1.00699	0.584845	4
4	AT1G78500	PEN6	0.091097	0.526664	0.926974	0.735712	0.445153	1.29722	1.11288	0.438233	0.257826	0.023595	0.011251		2.68908	1.9931	2.73547	2.19284	2.40812	1.67146	1.74332	0.342987	0.482607	0.137484	0.416447	0.320484	4
4	AT3G50620	AT3G50620	1.27234	1.3453	0.680187	0.777979	0.503422	0.447737	0.502002	0.282027	0.299992	0.556922	0.676713		1.9448	1.63224	1.70664	1.58356	2.09526	1.37489	1.19722	0.777121	0.66757	0.967081	0.654197	1.05478	4
4	AT1G14455	AT1G14455	0.711109	1.31516	0.809518	1.03902	0.534531	0.928175	0.70475	0.220129	0.175924	0.034283	0.16478		1.84375	3.08985	2.48081	2.45896	1.14457	0.933814	1.94619	0.794399	0.387238	0.31903	0.493892	0.470121	4
4	AT2G01620	SKIP28	0.611871	1.05249	0.790929	1.19997	0.8152	0.773027	0.498217	0.275747	0.20059	0.061018	0.105068		2.5226	1.39341	1.65931	1.82271	1.58185	1.34302	1.28433	0.888539	0.739216	0.723211	1.59783	1.05985	4
4	AT1G66890	AT1G66890	0.531327	1.55295	1.00092	0.514795	0.221094	0.471259	0.299363	0.135687	0.206306	0.043069	0.016454		3.37689	1.73947	3.6087	1.35742	1.54926	1.27349	1.41364	0.456059	1.40063	0.977274	0.531274	0.322672	4
4	AT4G12700	AT4G12700	1.71424	0.722111	0.170168	0.266583	0.10829	0.509699	0.559788	0.423898	0.199374	0.286574	0.498903		2.63499	1.27949	4.39403	2.31246	3.07239	1.19405	1.0208	0.298711	0.551668	0.575671	0.097239	0.108858	4
4	AT3G03470	CYP89A9	0.18861	1.20185	0.652759	0.820468	0.701682	1.04467	0.569232	0.179427	0.084763	0.083192	0.097295		2.85717	1.98189	2.887	2.29876	1.97792	1.51113	0.963112	0.451381	0.627123	0.748378	0.616333	0.455849	4
4	AT1G20870	IDM3	0.313284	1.54269	0.579037	0.449281	0.230878	1.09693	1.28404	0.578125	0.411086	0.288175	0.309509		3.15035	1.26669	3.21504	1.44663	2.20094	1.2172	1.44436	0.398381	0.417452	0.559922	0.267495	0.332502	4
4	AT2G46680	ATHB-7	0.107987	0.302778	1.76723	0.875596	0.947281	0.302991	0.179817	0.225372	0.393927	0.425493	0.570648		1.74223	2.17692	2.50993	1.88151	1.717	1.61023	0.989747	0.441598	0.863566	1.30564	1.10084	0.561686	4
4	AT1G36920	AT1G36920	0.23666	0.490309	0.382348	0.396121	0.558942	0.404857	0.16889	0.158786	0.327687	0.116291	0.278286		1.88983	2.47458	3.03425	2.40632	2.01943	1.64476	1.08369	1.33995	0.677019	0.488842	1.11144	1.31071	4
4	AT2G45040	AT2G45040	0.963248	1.02316	0.478229	0.400291	0.318715	1.11947	1.2509	0.806738	0.393565	0.237542	0.310487		2.18237	1.83425	2.90316	1.76019	2.15135	1.056	1.36576	0.566503	0.691541	0.509169	0.320047	0.357306	4
4	AT3G57010	SSL8	0.698992	0.781265	0.386746	0.287341	0.23404	0.543217	0.408973	0.226284	0.143585	0.076028	0.082365		4.07899	1.60783	3.85438	1.86304	2.24504	1.50744	1.53516	0.379273	0.881807	0.878712	0.180554	0.118938	4
4	AT1G04990	AT1G04990	0.246567	0.449221	0.20075	0.168874	0.188545	0.293595	0.312296	0.16533	0.142611	0.24314	0.178189		2.97634	2.10159	2.11406	1.76001	1.89634	1.90017	2.17566	1.63683	1.54021	0.620218	0.656869	1.03259	4
4	AT3G55800	SBPASE	0.193759	0.967027	0.555204	0.309767	0.176545	0.226807	0.379606	0.452308	0.521211	0.306612	0.512631		1.76959	1.2731	3.13436	2.05587	2.8919	1.80513	1.34152	0.409679	1.18702	0.448054	1.42122	0.661059	4
4	AT1G02380	AT1G02380	0.746917	1.43789	0.909768	0.676072	0.599932	0.937281	0.684815	0.540019	0.340812	0.471955	0.283967		2.04143	1.41928	1.52169	0.972334	2.29538	0.887976	1.00915	2.28246	0.767962	0.631507	0.753364	0.788043	4
4	AT5G59530	AT5G59530	0.013574	0.508345	0.214691	0.993236	1.02316	0.54123	0.448908	0.294911	0.8558	0.178824	0.309373		2.75593	2.02463	1.32257	1.88793	1.76253	1.55243	1.46152	0.989623	0.69361	0.561892	1.40508	1.2002	4
4	AT5G53660	GRF7	0.462705	0.800227	2.28695	0.83949	0.704066	0.662567	0.402626	0.152345	0.080081	0.011448	0.029455		3.12267	1.38678	2.22212	1.83171	1.48303	2.1979	1.9021	0.429209	0.690749	0.663231	0.477547	0.160985	4
4	AT4G14540	NFYB3	0.199788	1.52707	1.62028	1.22035	1.27103	0.516868	0.186028	0.237516	0.22008	0.042834	0.049984		0.44342	2.75673	3.12258	2.16249	2.06864	1.52847	1.10119	0.25782	0.767508	0.50924	0.559479	0.630594	4
4	AT5G43450	AT5G43450	0.730416	0.751295	1.0036	1.02631	0.488823	0.342687	0.27718	0.226051	0.425698	0.240874	0.494878		2.79996	1.14348	1.82797	1.44454	1.38085	1.37782	1.27052	1.24243	1.16242	0.982464	1.48076	0.878968	4
4	AT3G55120	CHI1	0.191377	0.429094	1.25572	1.06937	2.14528	0.788267	0.303926	0.181334	0.263007	0.026787	0.036176		1.66939	2.44033	2.27261	1.88247	2.06614	2.29089	1.36858	0.374482	0.528343	0.345674	0.602585	0.46816	4
4	AT3G29670	PMAT2	0.789964	1.29575	0.827974	0.688883	0.493082	1.12067	0.90067	0.421618	0.997845	0.606177	0.595646		2.1271	2.02938	1.76189	1.08924	1.19737	1.14008	1.20404	0.440016	0.678715	0.310695	1.57473	0.708465	4
4	AT1G12600	UTR4	0.161769	0.443301	0.550096	0.493816	0.570403	0.817379	0.700459	0.355444	0.76954	0.367778	0.307743		1.85327	2.02057	1.98466	1.92887	3.08269	1.93794	1.85629	0.607106	0.608713	0.657111	0.687717	0.237337	4
4	AT1G54740	AT1G54740	0.263697	0.78988	0.771353	0.884299	1.54812	0.856814	0.807811	0.669455	1.52765	0.671591	0.856752		2.43775	2.09389	1.57753	0.82364	1.32347	0.824987	1.2508	1.08335	0.443119	0.184204	0.70902	0.600822	4
4	AT1G68500	AT1G68500	0.384428	0.512305	0.60048	0.328066	0.317565	0.392355	0.471911	0.452704	0.196125	0.051063	0.022313		1.27943	4.57003	3.04362	0.59542	0.960187	1.6803	3.06623	0.861527	0.800294	1.36308	0.320398	0.730176	4
4	AT3G12520	SULTR4	0.332937	1.18063	0.759175	0.827073	0.906442	1.2964	1.20685	0.688448	0.204242	0.386327	0.23726		1.49716	2.91552	2.78959	1.05532	1.27584	0.920773	1.37725	0.761368	1.00822	0.540914	0.318175	0.514079	4
4	AT1G22430	AT1G22430	0.073477	1.2706	1.0376	0.775395	0.632747	0.829899	0.527228	0.286448	0.202305	0.038237	0.082086		2.61629	2.63829	2.12679	2.8399	2.32736	1.93037	1.28989	0.196668	0.167753	0.064781	0.636202	0.409686	4
4	AT1G49660	CXE5	1.174	1.50492	1.38638	0.556615	0.494382	0.723686	0.489886	0.258628	0.201473	0.457425	0.470275		1.98894	1.22275	2.31597	1.32693	1.41094	0.920342	0.773552	1.37862	1.21212	1.44777	0.479396	0.804997	4
4	AT1G78000	SULTR1	0.715803	0.558017	0.082466	0.04712	0.067303	0.069847	0.17778	0.188528	0.025449	0.043678	0.029035		3.55715	5.03837	3.0456	0.741103	1.9213	0.346701	0.889245	1.96841	1.38657	0.618478	0.791203	0.690854	4
4	AT5G05250	AT5G05250	1.92767	1.06133	1.10485	0.680325	0.393511	0.476036	0.445151	0.195256	0.233655	0.104317	0.08709		2.65354	3.21482	2.21405	1.90585	1.62826	0.795925	0.791582	0.769451	0.395696	0.595358	0.60958	0.716685	4
4	AT5G26010	AT5G26010	0.056939	1.61508	1.67795	0.936343	0.699942	1.14798	0.409548	0.469491	0.613498	0.20434	0.213126		1.2998	1.62332	2.68527	0.778349	1.90463	0.96212	1.74331	1.11399	0.653354	0.377164	0.783385	1.03106	4
4	AT5G24950	CYP71A15	0.063802	1.92827	1.19264	1.00072	0.322424	1.22915	0.626739	0.256896	0.521426	0.208891	0.24853		1.30377	1.98359	2.26497	2.59799	2.56104	1.64718	1.45085	0.49034	0.292989	0.053247	0.400301	0.354256	4
4	AT1G73920	AT1G73920	0.303812	0.900883	0.652415	0.805014	1.01502	0.524779	0.408101	0.547425	0.681105	0.909021	0.974749		0.946803	2.78254	1.95404	1.74737	2.13848	1.29682	0.940089	0.435403	0.525521	0.861082	0.922947	0.726586	4
4	AT2G38460	IREG1	0.273458	1.00805	0.898936	0.855073	0.93099	1.49303	1.02589	0.65414	0.541078	0.172883	0.165339		1.25228	1.51145	2.2954	1.96956	2.85288	1.87512	1.44973	0.474026	0.404952	0.344791	0.329315	0.221631	4
4	AT1G06040	BBX24	0.897479	1.15821	1.36567	1.43876	1.94219	0.501149	0.277115	0.328735	0.23799	0.206609	0.333417		0.771148	1.77684	4.24316	1.54594	1.33847	1.1717	0.734715	0.416287	0.706117	0.410995	0.797762	0.399537	4
4	AT4G35480	ATL45	0.193591	1.1891	0.750375	0.757366	1.22806	0.405143	0.715998	0.44167	0.173042	0.146837	0.160369		0.850459	2.57861	2.63788	0.752263	2.49527	1.66025	0.818027	1.36024	1.09845	0.656786	0.585411	1.3448	4
4	AT2G33570	AT2G33570	0.300858	0.943778	0.177071	0.266483	0.127227	0.445589	0.498337	0.54123	0.386062	0.60501	0.472851		2.28547	1.83106	2.26722	1.81705	2.31938	1.53269	1.39879	1.5695	1.065	0.780945	0.758494	0.609908	4
4	AT5G18880	AT5G18880	0.491823	0.47887	0.848116	0.929335	1.10034	0.636786	0.520054	0.349597	0.375744	0.584756	0.60889		0.971362	2.08568	3.1408	1.46998	1.73952	1.33451	1.41386	0.979204	0.67364	0.498895	0.953201	0.815029	4
4	AT2G05632	AT2G05632	0.740079	1.45364	1.41166	1.04122	0.812133	0.969038	0.735804	0.519904	0.431854	0.585513	0.715418		2.11433	2.28409	1.33259	2.1313	1.52782	1.23483	0.867557	0.56663	0.375416	0.259514	0.365434	0.524216	4
4	AT5G56750	NDL1	0.332296	1.25271	1.14481	0.928611	0.970797	0.423722	0.481762	0.326305	0.215289	0.174532	0.295161		1.51986	1.52644	2.28705	1.87083	2.18593	1.267	1.04513	0.995135	0.812927	0.827951	0.856181	1.25958	4
4	AT5G36100	AT5G36100	0.403225	1.70916	1.08713	0.882669	0.666324	1.10254	0.925038	0.716691	0.572565	0.297834	0.232087		2.72618	1.10593	2.12964	1.51023	1.6046	1.25539	1.08176	0.845306	0.84024	0.473179	0.458943	0.373337	4
4	AT2G25625	AT2G25625	0.198342	1.849	0.789336	0.536957	0.351781	1.33975	1.85713	1.05055	0.313502	0.028156	0.016797		2.1038	1.37996	1.80646	1.71629	2.28917	1.57351	1.46345	0.96108	0.688987	0.212872	0.201348	0.271773	4
4	AT5G52570	BETA-OHASE_2	0.51055	0.431068	0.515259	0.94782	1.0961	0.35329	0.105304	0.087397	0.063092	0.063596	0.132717		3.77672	3.16128	2.13863	2.07991	2.00449	2.11644	1.48448	0.439511	0.440267	0.360208	0.301055	0.390808	4
4	AT1G15160	AT1G15160	0.153352	1.73768	1.61846	0.753851	0.509749	1.15257	0.619148	0.43974	0.349979	0.268799	0.264272		1.23941	3.48214	1.98851	2.25785	1.47016	1.6384	1.32441	0.335286	0.435039	0.262951	0.309418	0.388846	4
4	AT1G69260	AFP1	0.171503	0.514951	1.34277	1.01554	0.899614	1.58511	0.607975	0.481908	0.911703	0.433214	0.576508		1.65509	1.78337	1.97794	1.47194	1.95036	1.77043	1.29856	0.309006	0.654472	0.58809	0.695905	0.304049	4
4	AT3G51750	AT3G51750	0.951244	0.611286	0.355461	0.183118	0.139654	0.668454	0.754532	0.456738	0.740087	0.523116	0.498806		3.17095	1.14827	2.89307	1.20498	2.08815	0.975242	0.94948	0.93264	1.13739	1.44851	0.676077	0.492757	4
4	AT1G14170	AT1G14170	0.229329	1.20491	1.74495	1.16891	0.931954	1.14492	0.501349	0.283429	0.403211	0.127305	0.206641		1.80003	2.99564	1.66739	2.00658	1.54873	1.96017	1.44727	0.337274	0.307437	0.264422	0.312375	0.405774	4
4	AT5G62800	AT5G62800	0.39866	0.841338	0.587491	0.522552	0.379378	0.733405	0.507121	0.494736	0.677613	0.79153	0.713409		3.48367	1.3961	3.2372	1.30696	1.59785	0.875956	0.725202	0.494027	0.825864	0.871695	1.04919	0.489061	4
4	AT3G30775	POX1	0.553484	1.65329	0.83302	0.727723	0.693612	0.965395	1.07172	0.711593	0.497272	0.605423	0.518658		1.87304	1.82357	1.35606	1.20425	1.87405	1.26649	1.18646	1.16718	0.505139	0.279231	1.3157	0.31764	4
4	AT2G32520	AT2G32520	0.481953	0.828575	0.886304	1.43835	1.43954	0.590282	0.398802	0.328154	0.555846	0.342512	0.48745		1.10835	2.49633	2.1825	1.79232	1.52734	1.49389	1.13831	0.506683	0.664843	0.861703	0.837136	0.612826	4
4	AT5G01530	LHCB4.1	0.202754	1.10077	1.02867	0.998494	1.55269	0.840432	0.595126	0.736147	0.643101	0.586891	0.638812		1.90516	1.46919	3.05286	1.11307	1.43342	0.920912	0.74166	0.300643	0.678513	0.720983	1.14057	0.599121	4
4	AT3G49570	LSU3	1.28293	2.032	0.298191	0.574868	0.347872	1.22043	0.871462	0.742705	0.210732	0.172036	0.159134		0.955415	3.76347	3.57053	0.88077	1.81133	0.673515	1.39766	0.580836	0.664712	0.29645	0.208613	0.284356	4
4	AT5G37260	RVE2	0.247835	1.31105	1.44165	1.07967	1.65776	1.43552	0.692904	0.581342	0.409008	0.203998	0.104838		1.17298	1.62741	3.13356	0.928732	1.65981	1.39265	1.43112	0.30467	0.535481	0.599199	0.519924	0.528868	4
4	AT4G39130	AT4G39130	0.374558	0.939474	0.653472	0.700369	0.663033	1.69689	0.99476	0.564254	0.730062	0.240864	0.250891		2.75461	1.74118	2.29121	1.5483	1.67591	1.74149	1.40311	0.344323	0.600341	0.397095	0.41298	0.280817	4
4	AT5G01520	AT5G01520	0.216407	0.93211	1.00646	1.06818	1.14426	1.10465	0.700528	0.636287	0.532698	0.440276	0.350252		2.9058	1.47802	2.37356	1.36153	1.63514	1.03052	0.867508	0.444216	0.819372	0.996795	0.61565	0.339782	4
4	AT2G42170	AT2G42170	0.226068	2.0275	1.34789	0.590204	0.686099	1.10186	0.830704	0.343301	0.372252	0.278784	0.159748		2.19332	2.33175	0.944783	1.50792	1.69098	1.78265	1.7178	0.478279	0.733559	0.689614	0.509638	0.455324	4
4	AT4G13180	AT4G13180	0.146809	0.288898	0.383817	0.649727	0.455253	0.781603	0.6544	0.279079	0.265431	0.092992	0.102499		3.79907	1.68507	1.80776	1.72909	1.36385	2.15646	1.74692	1.06121	0.774915	0.561399	1.60345	0.610288	4
4	AT4G39800	IPS1	0.280351	0.633681	1.21388	2.61941	1.53835	1.36894	0.482661	0.224208	0.097571	0.030709	0.040607		0.868335	1.42548	5.04422	2.09403	2.19443	1.24203	0.908654	0.071247	0.315307	0.253189	0.026797	0.025918	4
4	AT4G36600	AT4G36600	0.311261	0.94154	0.713029	0.804436	1.14421	0.896192	0.843391	0.591631	0.294654	0.222238	0.200085		1.89655	1.22493	3.01857	1.82823	2.10963	1.25415	1.22209	0.641991	0.765623	0.975791	0.606771	0.493026	4
4	AT4G18920	AT4G18920	0.204247	0.737393	0.920423	0.707285	0.743817	1.1358	0.635777	0.39477	0.547517	0.266239	0.339055		2.34558	2.0059	2.55328	1.70249	1.81228	1.84832	1.40923	0.259466	0.528095	0.558268	0.970161	0.374597	4
4	AT1G78070	AT1G78070	0.229519	0.545026	0.313705	0.184791	0.202747	0.682735	0.674303	0.494677	0.419198	0.359392	0.30212		2.59598	1.73485	2.04056	1.78632	2.48251	2.08973	2.33131	0.840851	0.968467	0.548015	0.584573	0.588611	4
4	AT1G03120	ATRAB28	0.140689	1.68095	1.04156	1.07652	0.98398	1.41241	1.34951	0.899564	0.809249	0.403267	0.455123		1.28845	1.16438	2.30135	1.31958	1.85379	1.51207	1.01799	0.409119	0.570373	0.491314	0.496379	0.322397	4
4	AT1G62180	37347	0.688698	1.55736	0.604673	0.732635	0.428966	1.35233	1.46201	0.850589	0.424293	0.384004	0.265977		0.888726	3.03193	3.28028	0.96858	1.78253	1.03659	1.65484	0.317427	0.593515	0.329214	0.173928	0.190901	4
4	AT3G18570	AT3G18570	0.55698	1.60672	1.06186	0.436622	0.325763	1.39566	1.45146	0.73811	0.701859	0.083496	0.098872		2.23647	2.09054	1.62341	1.42057	1.61631	1.60832	1.51364	0.829716	0.62175	0.234669	0.4422	0.305004	4
4	AT2G33590	AT2G33590	0.62275	1.3767	0.889143	0.718316	0.616932	1.16039	1.41785	1.39768	0.622647	0.163592	0.286424		1.74778	1.3694	2.40071	1.22797	1.666	1.12903	1.2466	0.877444	0.420753	0.562316	0.630651	0.448922	4
4	AT4G25580	AT4G25580	0.150597	0.92313	0.88928	1.00437	1.15286	0.919417	0.903899	0.925339	0.956819	0.568005	0.25182		1.73427	1.4917	1.87997	1.06399	1.43063	1.50108	1.36785	0.9242	0.991131	0.754469	0.625895	0.589283	4
4	AT5G52300	LTI65	0.041625	0.148581	0.407764	0.341102	0.532762	0.427136	0.177954	0.173961	0.20761	0.105349	0.09325		2.62053	2.00132	3.0315	1.66004	2.44223	2.14802	1.69336	0.840533	1.04225	1.31481	0.838923	0.709379	4
4	AT2G23120	AT2G23120	0.449313	1.35116	0.566394	0.777032	0.597504	0.795978	0.997886	0.895077	0.53995	0.338988	0.304928		1.40641	1.47812	2.87714	1.4279	2.2923	1.64488	1.49915	0.974188	0.551531	0.435384	0.494812	0.303975	4
4	AT2G42560	AT2G42560	0.297257	1.03983	0.915609	0.801119	0.685387	1.1966	1.19134	0.833828	1.11621	0.350528	0.186676		2.39297	1.17833	2.30502	1.11929	1.61697	1.25931	1.26698	0.60865	0.874822	0.64542	0.624629	0.493212	4
4	AT1G27461	AT1G27461	0.583404	1.02187	1.11814	1.46241	0.703881	1.01086	0.468728	0.428321	0.477202	0.422867	0.459037		1.59247	1.54161	2.96804	1.43227	1.5459	1.33559	1.13969	0.410754	0.949828	1.07574	0.448365	0.403019	4
4	AT2G05580	AT2G05580	0.683919	1.83219	1.22051	0.345099	0.214383	1.17481	1.48694	0.674598	0.570202	0.05328	0.037177		3.36502	2.32025	1.35158	1.53683	1.40903	1.40497	1.56427	0.729497	0.361744	0.088734	0.336393	0.238578	4
4	AT5G55240	PXG2	0.482146	0.953216	0.778626	0.987666	0.749984	1.22911	1.03173	0.692965	0.414843	0.067764	0.084725		2.01575	1.43889	2.49093	1.52304	2.0778	1.78093	1.78118	0.92837	0.448666	0.125149	0.498602	0.417934	4
4	AT1G01470	LEA14	0.229551	0.631583	0.651828	0.749679	0.789256	1.16315	0.899464	0.741744	0.594498	0.332273	0.286427		1.38706	1.85112	2.90682	1.34145	2.03765	1.7848	1.43149	0.78557	0.712802	0.728119	0.534263	0.429393	4
4	AT2G25530	AT2G25530	0.217977	1.64795	0.603418	0.325614	0.16262	0.85182	0.843929	0.405206	0.401929	0.26509	0.306675		0.872474	1.43856	2.85094	2.15722	3.16077	1.79198	1.61492	0.653615	0.497377	0.424455	0.838139	0.667314	4
4	AT1G26558	AT1G26558	0.117452	0.047148	0.440831	0.094763	0.10133	0.13405	0.114051	0.008213	0.063795	0.167834	0.081003		0.746835	1.91272	2.42403	2.90408	3.28214	2.98534	2.20592	0.817711	1.06863	0.627468	1.1418	1.51285	4
4	AT5G24120	SIGE	0.115258	0.807544	0.50219	0.238593	0.204756	0.54239	0.382792	0.350861	0.124435	0.115173	0.06737		1.49304	2.24149	3.80075	2.75478	2.10706	1.86937	1.33901	0.736157	0.815389	0.683078	1.10909	0.599436	4
4	AT1G08340	ROPGAP5	0.242598	0.206313	0.422728	0.799114	1.05583	1.22337	0.663615	0.372836	0.779437	0.328139	0.301192		0.709166	1.41566	1.3904	2.63267	3.2794	3.04139	1.96991	0.47505	0.559941	0.297072	0.545848	0.28831	4
4	AT2G39710	AT2G39710	0.035401	0.137	0.18315	0.217609	0.098885	0.604306	0.482139	0.432652	0.774514	0.326914	0.310442		0.566064	2.38249	2.15975	2.43313	2.20569	2.70143	2.36593	0.845036	1.08053	0.377202	0.985588	1.29415	4
4	AT1G45249	ABF2	0.481732	0.681808	1.42827	0.719061	0.610731	0.559692	0.194019	0.251351	0.306416	0.31074	0.412614		0.978494	1.54606	2.98831	2.52393	2.74809	1.57192	1.6563	0.507265	0.704488	0.590329	0.642251	0.58612	4
4	AT2G16140	AT2G16140	0.134216	0.723487	0.344605	0.360801	0.232863	0.305237	0.209723	0.164314	0.240703	0.25115	0.171295		1.82871	1.87546	2.92511	2.93138	3.08703	2.09654	1.47546	0.807384	0.525419	0.529392	0.825684	0.954032	4
4	AT2G28570	AT2G28570	0.027493	1.6112	1.38629	0.771783	0.287928	0.228149	0.214551	0.362004	0.154854	0.040737	0.194874		0.263367	2.75853	1.92605	4.02193	2.93066	1.06663	0.970775	0.802591	0.520051	0.100546	0.721149	1.63785	4
4	AT2G23945	AT2G23945	0.090461	0.594048	0.805134	0.458354	0.746228	1.08318	0.751038	0.547629	0.786386	0.463317	0.661912		0.204968	1.62011	2.34324	2.97595	2.47588	2.55002	1.54979	0.272249	0.187463	0.222211	0.640027	0.970405	4
4	AT1G48640	AT1G48640	0.035738	0.128753	0.608083	0.808296	0.940363	0.5085	0.231227	0.09731	0.408853	0.343104	0.740247		0.03814	1.37892	1.6063	3.14605	3.62307	3.62915	1.99584	0.179423	0.155656	0.156478	1.02167	1.21882	4
4	AT2G16580	AT2G16580	0.891502	0.340183	0.633941	0.723285	0.24	0.845627	1.13112	0.357809	0.019644	0.028048	0.017374		0.23935	1.64325	2.78428	2.39499	2.25065	3.33108	3.61223	0.327093	0.361335	0.785352	0.021591	0.020261	4
4	AT2G36295	AT2G36295	0.203084	1.04786	1.14446	0.588173	0.930693	0.446317	0.472036	0.369634	0.292376	0.170302	0.15868		0.780429	2.25769	2.87617	2.55244	2.74185	1.67288	0.912397	0.695295	0.763029	0.338052	0.78278	0.803375	4
4	AT2G42350	ATL40	0.100175	1.72148	0.308272	0.714288	0.408641	0.781522	0.475452	0.595861	0.686414	0.304099	0.566326		0.823305	3.14019	2.15377	2.26593	2.60424	1.93525	0.785292	0.29976	0.359195	0.264815	1.2735	0.432222	4
4	AT5G11110	SPS2	0.129278	0.340972	0.607109	0.542195	0.730128	0.717576	0.48887	0.276286	0.56767	0.348209	0.493731		0.607757	2.1167	1.95874	2.13618	2.1857	3.60835	2.22465	0.578971	0.598441	0.51066	0.75577	0.47606	4
4	AT1G22160	AT1G22160	0.447873	0.392565	0.590191	0.270282	0.168818	0.329305	0.362575	0.372281	0.647997	0.269776	0.16773		0.289904	1.88745	2.59216	2.2307	2.33168	2.57399	2.33137	1.11435	0.955364	0.929646	0.731016	1.01297	4
4	AT1G62670	RPF2	0.299121	0.178679	0.214604	0.094021	0.090335	0.200736	0.16811	0.141344	0.162719	0.391586	0.336036		0.837432	2.44497	1.29099	3.26303	2.48988	3.0684	2.1304	0.892044	0.899498	0.969373	1.14277	1.29391	4
4	AT2G33080	AtRLP28	0.003393	0.045094	0.044079	0.056226	0.11322	0.084182	0.058685	0.014931	0.122919	0.115593	0.02551		0.243853	3.45042	5.08479	3.16837	3.79233	3.6592	1.90525	0.030598	0.075329	0.101903	0.603068	0.201062	4
4	AT1G64680	AT1G64680	0.216318	0.092605	0.022763	0.076045	0.016468	0.06738	0.028522	0.053434	0.01554	0.015168	0.00668		0.923619	1.89301	2.84999	3.04843	2.05416	2.48092	2.08709	1.18521	1.49199	0.333639	2.02035	2.02066	4
4	AT1G30550	AT1G30550	0.174099	0.491198	0.113956	0.139014	0.076241	0.167089	0.288597	0.234208	0.214719	0.35073	0.313642		1.25425	1.19113	2.25031	3.01915	2.70427	2.30416	2.14162	0.736888	0.983487	0.596753	1.49367	1.76082	4
4	AT4G30975	AT4G30975	0.117485	0.467591	0.644411	0.670104	0.830535	0.999164	0.758149	0.65937	0.407315	0.805064	0.45948		0.074819	2.06862	2.13286	3.25048	2.87824	1.87484	1.33393	0.691747	0.34722	0.249116	0.233804	1.04566	4
4	AT3G04485	AT3G04485	0.119026	0.094109	0.208775	0.282941	0.178511	0.16227	0.178078	0.084508	0.111728	0.162048	0.106224		0.87924	1.90581	2.62979	3.09661	2.82608	2.37894	2.18492	0.992341	0.869685	0.662079	1.31963	1.56666	4
4	AT2G40580	AT2G40580	0.16929	0.622482	0.21439	0.423401	0.335564	0.341955	0.170884	0.125643	0.114618	0.067764	0.18622		1.71352	2.21598	3.97984	1.86837	5.06991	1.61188	1.23115	1.92394	0.184666	0.112432	0.112509	0.203606	4
4	AT5G61190	AT5G61190	0.109824	0.706332	0.631259	0.510411	0.443715	0.381228	0.356178	0.245547	0.15473	0.541114	0.4342		0.491005	2.26171	2.4302	2.29835	1.83101	2.4963	2.41862	1.37152	0.586309	0.346558	0.713729	1.24015	4
4	AT5G62850	SWEET5	0.013759	0.369689	0.276021	0.100588	0.122472	0.253861	0.202215	0.074345	0.068462	0.021058	0.055478		1.00593	5.01259	4.79352	3.71405	3.47964	1.96924	1.00543	0.093374	0.127954	0.03582	0.168401	0.036093	4
4	AT2G41230	ORS1	1.44674	2.13725	1.08512	0.312056	0.013955	0.053443	0.045383	0.130057	0.075456	0.028027	0.064588		0.224856	0.753739	3.17056	5.9983	4.17589	0.135148	0.141647	0.402399	0.840135	0.438265	0.902664	0.424335	4
4	AT4G01980	AT4G01980	0.059872	0.144244	0.197092	0.393267	0.183945	0.156518	0.254397	0.140503	0.087355	0.120243	0.042184		1.32227	4.00443	2.49029	3.18706	3.038	1.93433	1.45799	0.677525	0.383092	0.49639	1.10059	1.12842	4
4	AT1G72200	ATL11	0.063225	0.619865	0.382191	0.641257	1.00245	0.793347	0.518795	0.483847	0.812389	0.380473	0.361825		0.464942	2.53036	2.41872	1.79451	2.58646	2.63291	1.96373	0.435112	0.530021	0.278144	0.812216	0.493208	4
4	AT5G67245	AT5G67245	0.607734	0.347458	0.505154	0.39171	0.5354	0.37493	0.247348	0.291374	0.192499	0.645594	0.716797		0.493671	1.72938	1.96132	2.17787	2.57469	2.27063	1.64144	0.917263	0.892943	1.05115	1.25739	1.17625	4
4	AT4G08430	AT4G08430	0.05619	0.19239	0.764633	0.787428	1.08426	0.42377	0.198927	0.283732	0.539639	0.209169	0.156892		0.315478	2.55759	1.21265	3.43533	2.55117	3.29508	1.73889	0.537571	0.481819	0.49137	0.814653	0.871385	4
4	AT4G26770	CDS3	0.479288	0.294668	0.102214	0.043567	0.021189	0.228819	0.335311	0.179294	0.071894	0.031649	0.037884		2.11046	2.27314	2.90481	2.6314	3.11138	2.79377	2.27177	1.03399	0.730988	0.319134	0.278284	0.715092	4
4	AT1G63300	AT1G63300	0.117599	0.24702	0.189275	0.064867	0.076857	0.287998	0.274007	0.130821	0.27046	0.207532	0.139066		1.68871	3.36707	0.776446	2.2529	1.56589	3.77264	2.94355	1.11076	1.13661	0.438917	0.613763	1.32724	4
4	AT3G20140	CYP705A23	0.085244	0.360898	0.285765	0.313958	0.173352	0.753914	0.444776	0.188453	0.207113	0.008752	0.016493		1.72758	2.69455	2.32964	2.63826	2.62641	4.11784	2.29117	0.607752	0.436571	0.166514	0.271528	0.253469	4
4	AT1G18773	AT1G18773	0.070231	0.984561	1.3656	0.927903	0.870543	0.639278	0.468088	0.298252	0.581759	0.294064	0.303654		0.421752	1.02858	3.18746	2.70126	2.63306	1.78925	1.31527	0.517547	0.496486	0.462856	0.939637	0.702904	4
4	AT5G35790	APG1	0.42105	0.63712	0.175281	0.363286	0.476005	0.180014	0.147523	0.182022	0.171967	0.23506	0.118361		0.868283	2.74265	3.54513	2.32031	3.27513	3.06294	1.53045	0.260107	0.545312	0.615833	0.585368	0.540798	4
4	AT5G07990	CYP75B1	0.397416	0.399812	0.746432	0.715773	0.647154	0.638684	0.393081	0.159365	0.286995	0.219136	0.181734		1.31035	1.63963	2.59076	2.44036	2.40388	2.72602	2.36901	0.867962	0.667665	0.313072	0.605479	0.280235	4
4	AT1G50630	AT1G50630	0.094058	0.405354	0.614608	1.63218	2.35608	0.380884	0.244937	0.162182	0.168613	0.124955	0.237771		0.320329	1.88181	3.08617	2.56041	2.35713	1.90315	1.51989	0.647009	0.466828	0.484626	0.565264	0.785758	4
4	AT1G42705	AT1G42705	0.009953	0.005437	0.016996	0.006418	0.002446	0.004161	0.001989	0.009506	0.013798	0.015143	0.007771		1.31804	2.66503	2.32878	3.18531	3.13128	2.58181	2.14974	0.944932	0.827948	0.963682	1.23729	1.57254	4
4	AT1G67900	AT1G67900	0.091269	0.528937	0.17195	0.326442	0.289492	0.049279	0.02109	0.038355	0.021187	0.020025	0.031496		2.01717	5.66481	2.92447	2.67431	3.00518	1.92899	1.7078	0.980704	0.161556	0.060117	0.112107	0.173256	4
4	AT3G60950	AT3G60950	0.003833	0.005989	0.024027	0.005873	0.010835	0.014703	0.011276	0.004622	0.004158	0.01843	0.010622		0.759161	1.7055	2.74019	3.56381	3.90847	3.4178	2.33704	1.08157	0.627321	0.45598	1.09482	1.19398	4
4	AT1G54200	AT1G54200	0.228903	0.315212	0.107909	0.177077	0.071149	0.208095	0.311527	0.223013	0.168664	0.192714	0.152182		1.43825	2.14106	3.58528	1.80778	2.97942	1.7344	1.82654	1.73903	1.14818	0.744801	0.905978	0.79283	4
4	AT5G47560	TDT	0.437598	0.349726	0.670176	0.67308	0.912991	0.177006	0.093968	0.062878	0.081719	0.081759	0.062834		0.895932	3.01326	1.69091	1.68041	2.05922	2.72286	1.80627	1.19779	0.571559	0.566792	1.37202	1.81923	4
4	AT1G33480	ATL58	0.22437	0.760937	0.495763	0.187452	0.20584	0.222136	0.295194	0.175965	0.114921	0.042665	0.057727		1.40629	1.90929	2.93081	2.25506	1.77089	2.28813	2.02477	1.56877	1.06682	0.750954	1.02732	1.21792	4
4	AT3G48430	REF6	0.963429	0.311847	0.796784	0.926599	1.08732	0.505682	0.298499	0.231439	0.590451	0.614408	0.519454		0.467644	2.25177	1.81313	2.74387	2.32765	2.32225	1.31741	0.542831	0.573716	0.780757	0.460688	0.552368	4
4	AT1G01600	CYP86A4	0.270604	0.157041	0.054872	0.194071	0.106542	0.163893	0.096494	0.423804	0.301811	0.630839	0.424682		0.272169	1.16935	3.92482	2.18535	4.55433	1.94257	1.18524	0.906577	0.894348	1.32302	1.03355	0.784031	4
4	AT4G28811	BHLH119	0.210248	0.156979	0.203661	0.319744	0.402959	0.413774	0.278582	0.063608	0.116178	0.105446	0.105495		0.881642	2.53368	2.44155	3.04493	3.02458	4.39098	1.89565	0.418903	0.534774	0.324651	0.629258	0.502724	4
4	AT4G18900	AT4G18900	0.008341	0.031686	0.015637	0.038527	0.034243	0.029502	0.015868	0.012194	0.016119	0.016984	0.007466		0.827725	2.88991	1.70232	3.48749	2.89365	3.5284	2.34823	0.635594	0.825542	0.87564	1.37901	1.37993	4
4	AT5G18850	AT5G18850	0.086977	0.385871	0.46876	0.522399	0.725773	0.248702	0.216528	0.156453	0.153742	0.169284	0.148087		1.2	1.52437	3.24004	2.05	2.15609	1.99975	1.44365	1.17904	1.20538	1.19842	1.03075	1.48993	4
4	AT2G42250	CYP712A1	0.047035	0.101765	0.152426	0.108965	0.151028	0.180746	0.104078	0.105591	0.130008	0.184033	0.236504		0.843087	1.60134	2.22402	2.78588	2.64357	2.86847	2.61706	0.90971	0.973642	0.780544	1.58901	1.66149	4
4	AT5G25240	AT5G25240	0.018261	0.13945	0.703353	0.683752	0.748159	0.193498	0.131616	0.136084	0.30703	0.402423	0.232579		0.427612	2.00652	1.93689	2.34244	2.84897	1.47642	1.68664	2.62518	0.545399	0.320749	1.77117	1.3158	4
4	AT5G59800	MBD7	0.038792	1.05091	0.779785	0.360244	0.266394	0.609952	0.584346	0.419322	0.407969	0.171685	0.133721		1.29907	1.63081	3.10888	2.4433	2.40069	1.74398	1.5009	0.90767	0.888965	0.458023	1.07138	0.723203	4
4	AT5G04360	PU1	0.276739	1.13928	0.777331	0.819475	0.756684	0.833873	0.571	0.397166	0.181419	0.139045	0.140094		1.09303	2.34221	1.60587	2.54713	2.2746	3.02591	2.36168	0.396965	0.400633	0.160462	0.27462	0.484775	4
4	AT3G03180	AT3G03180	0.295803	0.709247	0.683509	0.68743	0.497185	0.497661	0.404077	0.504906	0.305295	0.290805	0.46114		1.10536	1.79325	2.56276	2.24886	2.8525	1.48249	1.5421	0.811018	0.843029	0.63243	0.84568	0.943461	4
4	AT1G03210	AT1G03210	0.079537	0.286422	0.346554	0.153895	0.069855	0.263509	0.158994	0.304962	0.215423	0.202804	0.266195		1.09442	1.82133	3.88396	2.58089	2.94726	1.82079	1.89959	0.858551	1.04379	0.913658	0.582404	1.2052	4
4	AT2G42005	AT2G42005	0.011126	0.234132	0.135532	0.047981	0.027715	0.28128	0.401084	0.410015	1.51951	0.513925	0.649909		0.065169	0.697219	2.91012	3.75808	4.80572	2.24397	1.746	0.159069	0.258073	0.22655	1.04213	0.855693	4
4	AT4G21510	SKIP27	0.429792	0.465271	0.73586	1.23506	1.51584	0.633517	0.27016	0.301856	0.489207	0.148745	0.179052		0.380437	3.1146	1.16099	2.75638	2.79555	2.51157	1.68749	0.439714	0.285525	0.402354	0.605419	0.455606	4
4	AT5G47180	PVA21	0.073471	0.343637	0.447765	0.278695	0.282218	0.282502	0.179426	0.228669	0.318081	0.391845	0.408393		0.518867	3.12132	1.84796	2.78241	2.47627	2.55109	1.8644	1.60212	0.421842	0.267783	1.16796	1.14328	4
4	AT4G11911	AT4G11911	0.088005	0.199434	0.509896	0.178454	0.212583	0.625771	0.483659	0.183938	0.603078	0.387471	0.74672		0.694152	1.65838	1.9818	2.01708	2.51568	3.87967	3.39999	0.275541	0.321371	0.373429	0.890279	0.773621	4
4	AT1G64065	AT1G64065	0.019285	0.069097	0.07297	0.166777	0.210337	0.060486	0.190088	0.049351	0.090015	0.162579	0.188014		1.20375	3.22912	1.6175	2.59099	2.34843	3.39534	2.50445	0.749075	0.874704	0.363653	1.50722	1.33677	4
4	AT3G19100	CRK2	0.206847	0.663914	0.793634	0.691175	0.599281	0.871026	0.53024	0.355157	0.434651	0.410697	0.479832		0.643612	1.65272	2.32588	2.50977	2.46348	2.91544	2.19739	0.476395	0.660125	0.385845	0.340879	0.392009	4
4	AT4G00430	PIP1.4	0.201991	0.148089	0.147689	0.245511	0.219506	0.305097	0.150372	0.110531	0.137899	0.104244	0.149074		0.971613	2.1798	3.32288	2.09422	2.16598	2.15489	1.85141	1.05664	1.70709	1.57885	0.870732	1.12588	4
4	AT3G27997	AT3G27997	0.095181	0.298168	0.180875	0.133333	0.165928	0.371847	0.794396	0.046214	0.008634	0.221791	0.205791		0.379844	1.39261	2.48751	1.99308	2.43381	2.86512	2.98645	2.12895	0.77239	0.524342	0.871725	1.642	4
4	AT3G22840	ELIP1	0.192113	0.294532	0.029885	0.045673	0.066583	0.228012	1.02505	1.02959	0.158087	0.010044	0.033848		0.156768	0.689144	4.26228	1.62914	2.97197	2.17046	3.3714	1.80844	0.265671	0.124856	0.67029	1.76617	4
4	AT3G56210	AT3G56210	0.563398	0.317953	0.415489	0.309483	0.270214	0.333629	0.434978	0.587732	0.51446	0.467982	0.401205		0.570263	2.63952	1.54734	2.64474	2.14274	2.57656	2.10629	0.699523	0.664827	0.650182	0.96744	1.17404	4
4	AT4G18195	PUP8	0.02008	0.272293	0.315695	0.20702	0.148123	0.397191	0.658436	0.464289	0.45364	0.178331	0.298248		1.03729	2.32579	2.0952	3.16448	3.6316	2.89454	2.10735	0.484598	0.271674	0.178782	0.785757	0.609602	4
4	AT5G26970	AT5G26970	0.066545	0.452812	0.321084	0.33098	0.518517	0.217163	0.1856	0.214545	0.351008	0.032343	0.17421		0.13331	3.04916	3.66757	4.59158	2.83418	2.5591	1.50669	0.085601	0.315759	0.024927	0.872823	0.494489	4
4	AT5G44750	REV1	0.152451	0.135902	0.171366	0.170503	0.174611	0.208044	0.218101	0.153103	0.203948	0.226311	0.193986		0.832895	1.55519	2.06851	2.50187	2.64562	2.85886	2.37005	1.16494	1.0336	0.74742	1.24204	1.97069	4
4	AT3G28153	AT3G28153	0.004452	0.078949	0.083743	0.020818	0.016725	0.029036	0.050732	0.042969	0.123537	0.080964	0.086305		1.24617	2.19529	2.1458	2.61009	2.76133	2.96993	2.65814	1.17208	0.785497	0.577215	1.60184	1.65837	4
4	AT4G28800	BHLH56	0.041914	0.192782	0.887076	0.268966	0.149601	0.090002	0.013201	0.00606	0.00528	0.001655	0.001882		0.139667	0.357752	3.6291	5.54897	5.07609	5.03028	1.33588	0.038523	0.077499	0.019964	0.045583	0.042278	4
4	AT1G69540	AGL94	0.040663	0.140053	0.086554	0.087356	0.135606	0.318848	0.718954	0.616467	0.32076	0.218131	0.194378		0.39563	1.3867	2.97174	2.37476	3.44874	2.721	2.54441	0.94414	0.864956	1.01401	0.421509	1.03464	4
4	AT4G30993	AT4G30993	0.149905	0.165207	0.272274	0.219601	0.195047	0.333884	0.604901	0.347233	0.222463	0.258888	0.118938		0.441861	1.95332	2.31284	2.30548	2.7641	3.17301	3.73173	1.21128	0.539669	0.30265	0.53688	0.838844	4
4	AT4G28470	RPN1B	0.564942	0.251864	0.333951	0.770712	0.670181	0.317542	0.263589	0.334314	0.372732	0.399435	0.37291		0.64279	1.6872	2.51372	3.09604	2.78915	2.34182	1.40458	0.766037	0.704147	0.808159	0.734462	0.859726	4
4	AT1G18460	AT1G18460	0.361464	0.453245	0.296681	0.574838	0.498852	0.313648	0.160451	0.322808	0.314483	0.554975	0.650024		1.10329	2.58857	3.5196	2.12722	2.84212	1.95984	1.32903	0.51789	0.611872	0.93142	0.52496	0.442731	4
4	AT1G30190	AT1G30190	0.00862	0.076694	0.382152	0.561004	0.556833	0.77873	0.279243	0.099834	0.269808	0.037577	0.057939		0.341865	2.58297	2.55388	2.38541	2.56697	4.38706	2.91249	0.226483	0.325463	0.181578	1.1765	0.250908	4
4	AT3G47300	SELT	0.244891	0.547619	0.414686	0.498394	0.535071	0.41222	0.419229	0.448747	0.433628	0.287072	0.290507		0.607495	2.94417	2.09592	2.50925	1.91858	1.86	1.38595	0.773318	0.648261	0.623338	1.82763	1.27403	4
4	AT4G08867	AT4G08867	0.016527	0.016504	0.048252	0.064081	0.075087	0.033018	0.017654	0.010854	0.010891	0.004994	0.011342		0.090484	1.46233	2.34155	3.0215	5.31222	5.43499	3.80963	0.618223	0.109008	0.041452	0.180234	0.269179	4
4	AT2G44850	AT2G44850	0.033846	0.176999	0.143985	0.099788	0.088461	0.17639	0.194004	0.196313	0.182616	0.193177	0.209873		0.619564	1.85132	2.43219	3.10695	3.13894	2.93257	2.24153	0.690579	0.7009	0.425871	1.39365	1.77049	4
4	AT4G22100	BGLU3	0.097739	0.878225	0.760882	0.531162	0.616475	0.886311	0.704074	0.18672	0.185776	0.02848	0.012452		1.24289	1.67647	2.49212	2.185	2.8488	2.5483	2.59552	0.798316	0.399254	0.104696	0.517275	0.703063	4
4	AT3G24070	AT3G24070	0.084569	0.374236	0.631039	0.542137	0.869203	0.41428	0.285694	0.269163	0.314513	0.144193	0.14268		0.804904	2.43329	1.97195	2.30562	2.16762	2.33776	1.82462	0.987195	0.834162	0.739454	1.38346	1.13826	4
4	AT2G22821	AT2G22821	0.002375	0.00527	0.009011	0.002756	0.004116	0.00436	0.001083	0.006081	0.002979	0.005083	0.002963		0.511576	2.11956	2.14253	2.96684	3.22791	3.57704	3.02073	1.59805	0.720494	0.39785	1.34109	1.33026	4
4	AT5G48412	AT5G48412	0.003918	0.007057	0.018297	0.049214	0.025415	0.01056	0.016586	0.00171	0.001883	0.0247	0.015281		0.085012	4.48142	3.08704	4.29653	3.18065	2.54353	1.54987	0.291881	0.207467	0.085061	1.62764	1.38929	4
4	AT5G25560	AT5G25560	0.089892	0.574842	0.68231	0.527778	0.575093	0.503448	0.408233	0.357461	0.422077	0.305646	0.317022		0.297878	2.74488	2.21986	2.65278	3.08967	2.73275	2.13104	0.378817	0.192294	0.12542	0.647292	1.02352	4
4	AT2G33070	NSP2	0.017958	1.03041	1.01256	1.24632	1.32528	0.555774	0.327436	0.136227	0.162022	0.075378	0.051332		1.26605	2.47705	2.67054	2.51575	2.19911	2.37493	2.09799	0.251374	0.288896	0.100234	0.549733	0.267635	4
4	AT2G19900	NADP-ME1	0.122928	0.739497	0.724513	0.88229	0.76257	0.754921	0.666391	0.457615	0.407535	0.185541	0.198226		1.58463	1.27615	2.62654	2.11464	2.96335	2.22277	1.79242	0.524119	0.507736	0.299934	0.598792	0.586894	4
4	AT1G65980	PRXIIB	0.527333	0.734793	0.569988	0.468879	0.425245	0.438733	0.493705	0.289596	0.282612	0.36418	0.408842		0.845651	2.53114	2.32058	2.24053	1.97527	1.81704	1.57187	1.19313	0.737667	0.732781	1.30401	0.72641	4
4	AT1G69252	AT1G69252	0.028597	0.326913	0.460505	0.525991	0.587345	0.262573	0.122736	0.118167	0.156728	0.138765	0.175579		0.12695	3.31292	3.2656	3.53079	3.29375	2.51521	1.74849	0.256939	0.244645	0.111838	0.847145	0.841833	4
4	AT4G04692	AT4G04692	0.030466	0.243242	0.518058	0.322416	0.448728	0.317966	0.145468	0.10794	0.163487	0.085218	0.100469		0.597209	2.74232	2.65681	2.04757	2.24024	1.99427	1.7457	1.40449	1.60666	0.738125	1.55429	1.18887	4
4	AT1G49032	AT1G49032	0.135759	0.552797	0.969444	0.895286	0.979822	0.54151	0.409306	0.371728	0.555342	0.356209	0.353897		0.448061	2.72639	2.22325	2.46543	2.13605	1.94689	1.79169	0.548313	0.570411	0.232541	0.88056	0.909311	4
4	AT2G31585	AT2G31585	0.081444	0.621299	0.72023	1.12133	0.956728	0.580616	0.40777	0.469193	0.665615	0.411961	0.548976		0.063216	2.78244	2.12755	3.29405	2.50711	2.16034	1.29192	0.234195	0.153987	0.065033	0.779232	0.955767	4
4	AT1G03106	AT1G03106	0.012895	0.013604	0.02575	0.044987	0.051681	0.025138	0.011617	0.008572	0.019314	0.017461	0.032273		0.646349	3.9986	3.38818	2.61968	2.12664	2.05861	2.0159	0.833909	0.832575	0.382876	2.48802	1.34536	4
5	AT2G22500	PUMP5	0.133234	1.84722	0.092339	1.32276	2.69498	0.257652	1.63887	2.1807	1.58129	0.804816	0.915386		0.253653	3.07412	0.409773	0.179048	0.120674	1.70081	0.837605	0.239797	0.317086	0.429762	1.80077	0.167665	5
5	AT5G58680	AT5G58680	0.230165	0.511426	1.4847	1.85636	3.01531	0.839676	2.23897	1.08875	1.47129	0.632607	0.753914		0.259162	1.08527	0.517799	0.61947	0.45709	2.10196	0.862169	0.375121	0.47809	0.354774	1.41779	0.348128	5
5	AT3G59080	AT3G59080	0.13581	0.794235	0.259595	1.6953	2.30139	0.474955	2.17753	1.36552	1.26248	0.974639	1.52233		0.445504	1.63242	0.41822	0.439022	0.619965	1.77104	0.884828	0.415831	0.909227	0.808311	1.25707	0.434779	5
5	AT1G80840	WRKY40	0.038187	1.31849	0.363268	0.987219	0.940327	0.149915	0.670705	1.90625	0.957603	0.536303	0.32151		0.253551	2.62462	0.303578	0.309747	0.329962	2.73836	1.37869	0.66398	1.11492	1.16344	3.17933	0.750048	5
5	AT1G20510	4CLL5	0.287584	0.536055	0.170901	0.688121	0.657291	0.633141	2.23014	1.67975	1.85246	0.971637	0.982087		0.310872	1.14095	0.269986	0.364889	0.263136	1.94971	1.5073	0.681721	0.821887	0.826632	3.65781	0.51594	5
5	AT5G66650	AT5G66650	0.300382	0.44555	0.274523	1.32953	3.04523	0.404775	1.45368	1.20082	1.08042	0.566585	1.04593		0.433559	1.94674	0.832425	0.868719	0.669368	2.39315	1.14948	0.345996	0.612934	0.510698	1.79136	0.298161	5
5	AT5G64660	PUB27	0.390101	0.967177	0.239612	1.04603	1.84462	0.433689	1.93932	1.36082	0.96403	0.495394	0.770002		1.21131	2.19887	0.342194	0.504151	0.575107	1.9003	0.88909	0.775211	1.40314	1.11749	1.40478	0.227563	5
5	AT2G39650	AT2G39650	1.14541	0.926707	0.353994	1.15882	0.5589	0.768825	1.73442	1.88314	1.96357	1.29717	1.27554		0.379285	1.05359	0.906104	0.707915	0.743494	1.72617	1.18343	0.397686	0.376219	0.421938	1.71172	0.325942	5
5	AT4G18950	AT4G18950	0.349797	0.853005	0.293314	0.913411	0.582866	0.448374	1.53673	1.45882	0.971946	1.01595	0.961932		0.99322	1.31989	0.459199	0.658035	0.84747	2.48183	1.51624	0.543232	1.44958	1.36003	1.55213	0.433005	5
5	AT5G66070	ATL27	0.168978	0.792316	0.687366	1.4381	1.76662	0.658431	0.821601	0.781618	0.781059	0.518018	1.19317		0.299546	1.50452	1.06539	0.931237	0.821731	2.40538	1.63494	0.374532	0.552947	0.770786	2.09942	0.9323	5
5	AT5G62470	MYB96	0.174375	1.33125	0.21713	1.27942	0.483705	0.697876	2.58758	3.01967	1.47334	1.28401	1.35813		0.548845	0.865499	0.370985	0.447021	0.457263	1.32593	0.805549	0.779681	0.41369	0.54303	1.80656	0.729463	5
5	AT1G20310	AT1G20310	0.042075	0.574725	0.023514	0.35378	0.688042	0.177088	3.0508	1.63484	1.58946	0.415964	1.09785		0.351357	2.22023	0.278803	0.653553	0.667803	3.50951	1.48124	1.09572	0.640784	0.445351	1.6475	0.36	5
5	AT2G35658	AT2G35658	0.672516	0.238742	0.240528	1.04041	0.712351	0.484285	1.54013	1.52178	0.83584	0.920501	0.664965		0.438188	1.4698	0.573239	1.09279	1.36074	2.44426	1.65308	0.972156	0.730764	0.683001	1.89245	0.817473	5
5	AT1G19020	AT1G19020	0.128736	1.02379	0.440743	1.83407	1.67094	0.362836	2.55315	1.72103	0.840143	0.36218	0.664228		0.578802	2.43523	0.287892	0.652912	0.589306	1.45312	0.894081	0.142468	1.55122	1.04971	1.48138	0.282037	5
5	AT3G52400	SYP122	0.035347	1.44983	0.537897	1.32327	1.58808	0.563355	2.12043	1.13584	1.6903	0.778611	1.36972		0.136194	2.47093	0.271477	0.484229	0.444823	2.1044	1.15168	0.214372	0.373939	0.359269	1.93833	0.457652	5
5	AT5G62520	SRO5	0.823903	1.16836	0.186028	1.52973	0.420655	0.530331	1.03751	3.71465	1.41697	1.16324	0.606698		0.851046	1.0826	0.467246	0.493082	0.288988	1.98831	1.38208	0.556293	0.29657	0.846208	1.72937	0.420159	5
5	AT4G34410	ERF109	0.016872	0.556675	0.016945	0.743408	0.892365	0.074694	2.11115	2.40849	1.12626	0.24842	0.939344		0.052998	1.2515	0.110641	0.109089	0.119281	5.78035	1.93192	0.078192	0.030074	0.27372	3.75825	0.369371	5
5	AT2G25735	AT2G25735	0.042795	0.968863	0.093108	1.2022	1.51932	0.484273	2.86939	2.05395	2.25845	0.668289	1.27574		0.049654	1.86297	0.167438	0.265613	0.418531	0.876821	0.728517	0.235427	0.554608	0.433355	3.43667	0.534017	5
5	AT2G27080	AT2G27080	0.144746	1.11112	0.022556	0.649754	0.202856	0.46381	1.51332	1.83869	1.37042	0.747301	1.15824		0.398383	3.24103	0.236422	0.532532	0.352217	2.52784	2.2059	0.311936	0.184713	0.362139	3.17449	0.249568	5
5	AT4G20780	CML42	0.400821	1.07724	1.0648	1.02678	1.31322	0.664582	2.7342	1.7348	1.71909	1.02173	1.28086		0.126774	0.877969	0.247718	0.437453	0.548104	0.896112	0.778856	0.558634	1.57763	1.06301	1.26865	0.580947	5
5	AT4G01090	AT4G01090	0.601861	0.632316	0.459749	1.1446	0.796292	0.729854	1.67169	1.34976	1.09418	0.956406	0.881493		0.499085	1.52527	0.405624	0.773414	0.661499	2.59833	1.84465	0.819744	0.607649	0.48019	1.80383	0.662506	5
5	AT1G72520	LOX4	0.008994	0.299449	0.187614	1.73329	3.94865	0.625127	3.12397	1.26175	1.25551	0.680493	0.599155		0.054245	2.4226	0.119388	0.286978	0.238757	2.95593	0.872819	0.126898	0.321593	0.258767	1.37539	0.242625	5
5	AT1G07135	AT1G07135	0.055376	0.986153	0.266929	1.15246	1.27261	0.208503	2.82058	1.53386	1.83012	0.678829	1.10289		0.230087	2.41233	0.241892	0.164547	0.209649	1.06371	0.51747	0.122358	1.24449	1.0709	3.38373	0.430517	5
5	AT5G65300	AT5G65300	1.83716	0.513457	0.143416	1.05491	1.13685	0.383235	1.74352	1.8549	0.992761	0.608312	0.92268		0.567106	1.23673	0.754527	0.527357	0.90379	2.03829	0.929639	0.79546	1.01613	1.13869	1.31975	0.581318	5
5	AT1G27770	ACA1	0.210012	0.986961	1.09181	1.84834	1.67275	0.801894	1.36463	0.991511	1.30098	1.06437	1.60946		0.350367	1.59502	0.656082	0.703594	0.731278	2.06527	1.06092	0.352445	0.387876	0.473388	1.35352	0.327516	5
5	AT1G32640	MYC2	0.081195	0.500699	0.366715	0.871406	0.995211	0.648452	1.20868	0.86863	1.26618	0.640212	1.00105		0.194146	1.91869	0.634975	1.10364	0.971673	2.85115	1.72221	0.991559	0.808687	0.666044	1.98417	0.704627	5
5	AT4G36500	AT4G36500	0.084063	0.86093	0.327438	1.32204	3.25766	0.337268	3.29602	2.11992	1.43071	0.737384	1.08056		0.111554	1.25996	0.147799	0.243127	0.489481	1.26843	0.449286	0.31424	0.993965	0.851183	1.65668	0.36031	5
5	AT1G27100	AT1G27100	0.173094	0.551234	0.241669	1.24732	0.901	0.496387	1.63017	1.42463	1.17522	0.765572	0.86875		0.179859	1.87347	0.430221	0.872039	0.850812	2.92489	2.51805	0.471053	0.297118	0.28232	2.48021	0.344918	5
5	AT5G59820	ZAT12	0.219663	1.63709	0.387081	1.04417	1.7282	0.421125	1.23461	0.994995	1.14026	0.791562	1.10573		0.656411	1.87312	1.54274	0.471966	0.612138	1.4622	0.850295	0.13974	0.522932	0.862982	2.68828	0.612702	5
5	AT1G28370	ERF11	0.117459	0.563299	0.810399	1.35559	1.74746	0.955555	2.30012	1.32648	1.77388	1.13561	1.3606		0.176537	1.41266	0.32574	0.422116	0.436855	3.01331	1.20844	0.295708	0.248433	0.21659	1.36474	0.432402	5
5	AT2G26530	AR781	0.046311	0.777701	0.581615	1.48195	3.04946	0.496339	2.83489	1.25991	1.74944	0.729817	1.76073		0.100273	1.11512	0.250915	0.212875	0.344368	0.763955	0.519105	0.361631	0.774678	0.897865	2.22165	0.669394	5
5	AT2G01180	LPP1	0.228102	0.81786	0.563132	1.73728	1.42299	0.71129	2.56761	1.30547	1.21211	0.55861	0.945691		0.494805	1.96924	0.538788	0.722704	0.802013	2.17386	1.3295	0.313636	0.438608	0.444316	1.26085	0.441536	5
5	AT2G30020	AT2G30020	0.294984	0.932267	0.676597	1.7397	2.2774	0.63835	1.62356	1.37633	0.868815	0.58971	0.60802		0.616113	1.54773	0.621603	0.668577	0.689245	3.35622	1.04613	0.491693	0.386386	0.465767	1.04956	0.435239	5
5	AT3G52520	AT3G52520	0.072143	0.502966	0.331851	0.968585	0.877155	0.365759	3.60712	1.83955	1.61583	1.60859	1.09759		0.053268	1.45927	0.167421	0.460695	0.254995	1.38583	1.04196	0.629255	0.790903	0.489739	2.53107	0.848447	5
5	AT3G29000	CML30	0.061476	0.509378	0.156582	1.32681	3.92306	0.358315	2.80275	2.3129	1.8435	0.719364	2.54423		0.171955	1.17792	0.147837	0.093161	0.322933	1.10586	0.37805	0.126452	0.391108	0.486653	1.76606	0.273641	5
5	AT4G24570	PUMP4	0.549414	0.605879	0.23195	0.899351	4.03068	0.165519	2.8908	1.51692	0.896665	0.363016	0.445266		0.200053	2.37237	0.18285	0.131475	0.136713	3.6788	0.892934	0.22687	0.440178	0.437168	1.52436	0.180763	5
5	AT4G27654	AT4G27654	0.200215	0.83997	0.729761	1.2383	1.52605	0.779871	2.34391	2.73402	1.01902	0.43537	0.406655		0.154527	1.61047	0.551443	0.256305	0.77089	4.32011	1.10399	0.238828	0.241037	0.178931	1.12637	0.19395	5
5	AT3G57450	AT3G57450	2.92605	0.466465	0.107446	0.662414	0.952431	0.366519	2.47303	1.82567	1.14548	0.782356	0.808272		0.334415	1.52172	0.204813	0.208283	0.187929	1.34858	0.803391	0.483199	0.910762	1.1247	2.85775	0.498324	5
5	AT5G46295	AT5G46295	0.535528	0.588209	0.931684	1.69293	2.50395	1.00804	1.6062	1.16926	0.739368	0.759244	0.853982		0.510198	2.52413	0.635703	0.922639	0.790372	1.70597	1.03371	0.467227	0.548646	0.428471	0.73382	0.310709	5
5	AT5G37770	CML24	0.561976	0.570095	0.042094	0.8287	0.221696	0.618962	1.8268	2.12205	1.7454	1.62093	1.10366		0.265218	1.90224	0.283938	0.74894	0.622252	1.91476	1.86245	0.59054	0.184046	0.318843	2.84783	0.196576	5
5	AT1G09950	RAS1	0.144155	0.150955	0.47282	0.683936	0.631431	0.660336	1.47286	1.48606	1.29752	1.48063	0.763034		0.164556	0.973116	0.902494	0.665969	0.942944	3.48733	1.52198	0.602008	0.532193	0.668443	2.32407	0.97116	5
5	AT1G19380	AT1G19380	0.220618	1.18925	0.084874	0.738355	0.310481	0.31907	2.34614	1.91536	0.525601	0.269957	0.352552		0.567522	2.07606	0.430682	0.735344	1.14155	2.2085	1.42716	1.835	0.500673	0.448289	2.84172	0.515237	5
5	AT5G35735	AT5G35735	0.14759	0.722298	0.26188	1.02809	1.11872	0.67244	2.44061	1.62411	1.70504	1.43716	2.30412		0.254866	1.09739	0.238577	0.308683	0.289627	1.85374	1.02899	0.313814	0.77918	1.0128	1.88227	0.47799	5
5	AT5G45340	CYP707A3	0.160332	0.531256	0.130421	1.26431	1.3799	0.488166	2.92661	1.7745	1.40042	0.814669	1.30349		0.11564	1.08184	0.371104	0.309293	0.539046	2.39436	1.32761	0.483541	0.291927	0.266429	3.01729	0.627854	5
5	AT2G41010	CAMBP25	0.148492	0.799354	0.193534	0.900705	0.512042	0.601893	2.03684	1.38552	1.4456	1.22162	1.25777		0.583203	2.01168	0.502868	0.870486	0.832107	2.31736	2.04795	0.734625	0.385477	0.287802	1.63484	0.288243	5
5	AT2G22880	AT2G22880	0.258719	1.28711	0.454815	1.01208	2.81246	0.207512	1.57474	1.19029	1.09966	0.568938	1.15717		0.275217	1.92708	0.278026	0.394465	1.1288	0.841044	0.618646	1.1563	0.865533	0.86348	2.18126	0.846634	5
5	AT3G55980	SZF1	0.159051	0.769047	0.55092	1.40867	2.56434	0.502225	2.2717	1.51269	1.45178	0.946876	1.62679		0.311289	1.82471	0.2948	0.34286	0.338461	1.84585	0.9272	0.396129	0.446716	0.412175	1.6597	0.436043	5
5	AT4G29780	AT4G29780	0.152669	0.73323	0.308385	1.0005	2.11233	0.342379	2.98823	1.84337	0.937831	0.40802	0.641715		0.377836	2.19332	0.32886	0.339994	0.307607	4.29787	0.928046	0.257405	0.261954	0.285118	1.67947	0.273863	5
5	AT1G61890	AT1G61890	0.862425	0.292482	0.452489	0.746613	0.69828	0.727686	1.43385	1.00413	0.726804	0.573455	0.690879		0.67658	1.38167	0.571842	0.696968	0.666271	4.22646	2.47619	0.44364	0.545427	0.57528	2.21343	0.317143	5
5	AT2G32190	AT2G32190	0.165775	0.423888	0.426458	1.81581	1.62765	1.00037	3.38686	2.7522	1.57115	0.922618	1.36256		0.64286	0.676294	0.343375	0.388702	0.373553	2.08552	0.893206	0.175546	0.178713	0.240502	1.30798	0.238414	5
5	AT1G18740	AT1G18740	0.226781	1.1676	0.364143	0.847214	0.853594	0.455068	1.46353	1.40947	0.988017	0.973744	1.44893		0.580653	1.75347	0.773849	0.563088	0.928559	2.67607	1.54073	0.798963	0.347407	0.396634	1.8599	0.582571	5
5	AT3G15210	ERF4	1.19747	0.599523	0.684469	1.36812	1.3888	0.81361	1.56263	0.776446	0.635454	0.516342	0.759657		0.797023	1.24256	0.665342	0.673472	0.71244	3.62784	1.14148	0.595915	0.973815	0.971645	0.76815	0.527821	5
5	AT1G05575	AT1G05575	0.03531	0.453977	0.244464	1.33554	2.12029	0.725968	3.17352	2.53866	1.28054	0.445671	1.19235		0.397407	1.39366	0.624776	0.508336	0.541494	1.71394	1.01323	0.449829	0.452392	0.371124	1.32321	0.664309	5
5	AT5G64310	AGP1	0.516871	0.656736	0.200204	0.890765	0.723634	0.458118	1.02059	2.04121	0.832594	0.944431	1.30353		1.28509	2.48287	0.441553	0.215815	0.319465	2.94325	1.37116	0.362326	0.450308	0.927107	2.26614	0.346224	5
5	AT3G52800	SAP6	0.371144	0.817099	0.31892	1.28239	1.00168	0.654573	2.10647	1.76048	1.97204	1.1755	1.57825		0.244893	1.70374	0.283186	0.468276	0.431326	2.1649	1.18986	0.52494	0.33514	0.355369	1.94257	0.317256	5
5	AT5G61600	ERF104	0.290431	0.465389	1.08295	0.796926	2.20017	0.718836	3.03708	1.82782	2.17919	0.715329	1.78567		0.398438	0.586831	0.35902	0.380804	0.363582	1.11023	0.603197	0.652162	0.685849	0.439432	1.63927	0.681404	5
5	AT4G27280	AT4G27280	0.695334	0.749004	0.463877	1.26691	2.33623	0.715965	2.77836	2.48166	2.46843	0.979691	1.28575		0.1826	0.995515	0.217674	0.254114	0.360255	1.36245	0.478522	0.142155	0.088818	0.260189	2.24124	0.195253	5
5	AT4G34150	AT4G34150	0.242988	0.710184	0.325252	1.24319	1.03756	0.650856	1.7055	1.57787	1.36362	1.01547	1.6086		0.32626	1.33988	0.654441	0.671663	0.770372	2.04662	1.51175	0.59621	0.414226	0.505865	2.186	0.495609	5
5	AT4G27652	AT4G27652	0.324125	0.662241	0.220264	0.938524	1.60942	0.334432	1.56957	1.45325	0.466138	0.178549	0.23319		0.535772	2.08659	1.12072	0.433756	0.464794	6.75946	1.30014	0.258076	0.321287	0.315272	1.27253	0.141895	5
5	AT5G06320	NHL3	0.250147	1.45263	0.84533	1.87106	2.50304	0.994407	2.27814	1.35313	1.2338	0.454198	0.666807		0.463931	1.52302	0.287703	0.524549	0.374024	2.02447	0.78806	0.312223	0.465998	0.510213	1.46588	0.357244	5
5	AT1G27730	ZAT10	0.082001	0.992927	1.02292	1.59859	3.28859	1.08104	2.14855	1.10688	1.0697	0.299523	0.731994		0.338813	1.53475	0.834523	0.490755	0.641105	1.81154	0.723054	0.246207	0.34202	0.340469	1.92813	0.345903	5
6	AT4G36640	AT4G36640	0.166703	1.31889	0.724108	0.772444	0.2523	0.406534	0.485717	0.501323	1.3527	0.753704	1.93556		0.224621	0.459567	0.941046	0.590435	0.556865	0.383638	0.581733	1.14572	1.19139	1.25179	4.21944	2.78377	6
6	AT1G15772	AT1G15772	0.751718	0.52503	0.444477	0.46919	0.314829	0.665558	0.517418	0.685705	1.14414	1.77973	2.63732		0.340087	0.228453	0.400074	0.359501	0.39092	0.460792	0.497572	0.719155	1.7261	2.52422	3.20107	2.21695	6
6	AT3G22060	CRRSP38	0.458339	2.52187	0.334321	0.378055	0.464035	0.031959	0.188667	0.197207	1.08534	0.739551	1.41213		0.743099	0.921814	0.181716	0.425861	0.523244	0.361149	0.774366	0.47064	2.13033	1.94702	4.16794	2.54135	6
6	AT4G37610	BT5	0.125313	1.63821	0.270019	0.577518	0.447741	0.194909	0.192956	0.636586	1.11711	2.35726	2.97919		0.447857	3.6066	0.071239	0.304002	0.044183	0.052524	0.059822	0.099952	0.252567	1.01348	5.9827	0.528261	6
6	AT1G01120	KCS1	0.818998	2.26515	0.259833	0.452509	0.337551	0.163198	0.356552	0.369555	1.43594	1.28137	1.17826		0.911059	1.04982	0.458689	0.684568	0.836878	0.452779	0.251002	0.897868	1.49059	1.45322	4.81549	0.779122	6		9.99e-09
6	AT3G26500	PIRL2	0.037863	1.15769	0.71265	0.748042	0.352664	0.328596	0.547488	0.677285	1.48843	0.900833	2.00065		0.209601	0.594988	0.294478	0.426073	0.486048	0.422805	0.440494	0.566653	1.67167	1.568	3.59049	3.77652	6
6	AT5G55930	OPT1	0.216662	0.434262	0.070218	0.212717	0.171711	0.651775	1.83291	1.69264	1.10855	0.744191	1.47343		0.419428	0.56549	0.644464	0.56678	1.43182	0.397066	0.541841	1.58576	0.915767	0.798918	4.4875	2.03609	6
6	AT5G13080	WRKY75	0.342826	0.636521	0.411059	1.3029	0.717402	0.431724	0.221877	0.772564	1.26358	1.43788	1.90921		0.363643	1.09453	0.396318	0.364047	0.715852	0.143621	0.263154	0.724322	1.5498	2.03315	4.66928	1.23473	6
6	AT1G64400	LACS3	0.014122	1.21895	0.149955	0.333748	0.158993	0.29837	0.306539	0.441733	1.10412	1.28324	3.0096		0.304768	0.454884	0.507137	0.48756	0.885046	0.390931	0.567268	0.888117	2.41569	1.65223	3.13026	2.99673	6
6	AT5G61560	PUB51	0.273455	0.339899	0.726456	1.13958	1.12475	0.621876	0.377516	0.51692	1.23904	1.18568	3.14558		0.63048	0.965577	0.516925	0.604307	0.519438	0.57409	0.52047	0.817058	0.94848	0.888435	3.3062	2.01777	6
6	AT3G46090	ZAT7	0.066529	0.800254	0.184635	0.370728	0.040818	0.425713	0.2558	0.94543	2.43725	1.16807	4.48033		1.04869	0.847182	0.077912	0.204231	0.113625	0.02248	0.367154	0.07501	0.155481	0.529968	6.0275	2.35521	6
6	AT5G26280	AT5G26280	1.47916	3.38579	0.290035	0.154474	0.146896	0.234819	0.32752	1.46821	1.19329	1.15774	1.76347		0.322576	0.895136	0.203591	0.146217	0.033461	0.035604	0.111251	0.292888	1.40093	3.38849	4.04054	0.527927	6
6	AT2G45400	BEN1	0.745886	0.390833	0.09324	0.197862	0.07693	0.192721	0.505375	1.22572	0.878889	1.7236	0.776718		0.490997	0.802063	0.292071	0.581392	0.627574	0.566202	1.31754	3.45622	1.30922	1.5132	4.31381	0.921927	6
6	AT5G01380	GT-3A	0.034018	0.739118	0.194224	0.363637	0.160709	0.431289	0.727641	1.22222	1.16722	1.41863	1.16663		1.04269	1.2585	0.574712	0.265946	0.492455	0.728106	0.607983	1.47875	1.21757	1.60315	5.14207	0.962738	6
6	AT3G01970	WRKY45	0.168915	0.943624	0.452117	0.328301	0.372623	0.261181	0.158248	0.585688	0.976179	0.916409	0.962926		0.507955	1.45646	0.54922	0.677453	0.933089	0.25523	0.278857	0.58596	2.41392	2.11802	4.46542	2.6322	6
6	AT1G53990	GLIP3	0.182343	0.876807	1.00879	0.422896	0.449883	0.392948	0.395363	0.189955	0.41122	1.26203	2.04568		0.012422	0.440716	0.42771	1.26429	0.966133	0.647914	0.52916	1.21387	0.664072	0.567595	4.19735	4.43086	6
6	AT2G39400	AT2G39400	0.12097	2.09348	1.58793	0.631275	0.347981	0.329655	0.422354	0.308718	0.701026	0.659534	1.5305		0.214803	0.530197	0.747343	0.638083	0.727545	0.465569	0.549997	1.08469	2.4086	1.54487	2.88173	2.47313	6
6	AT3G56710	SIB1	0.098529	0.366504	0.230082	0.245319	0.149439	0.18976	0.07457	0.040153	4.84396	1.71508	1.64754		0.211957	0.552519	0.079227	0.067667	0.074217	0.152337	0.286207	0.642884	0.577431	1.91404	6.28449	2.55609	6
6	AT1G31040	AT1G31040	0.892012	1.36774	0.30235	0.151595	0.196882	0.041497	0.034231	0.329756	0.344837	1.30939	3.0487		0.405374	0.951519	1.40089	0.333225	0.200566	0.304066	0.112601	0.991211	0.700029	2.81676	5.34252	1.42225	6
6	AT3G53160	UGT73C7	0.023044	0.06917	0.046442	0.174995	0.070717	0.207958	0.619347	0.648133	1.60076	0.793846	1.52464		1.77819	0.51764	0.828225	0.618131	0.875228	0.855075	1.02175	1.98554	1.68613	1.81719	3.54338	1.69446	6
6	AT1G18590	SOT17	0.312141	0.668913	0.187866	0.402674	0.231215	0.131103	0.252974	0.631742	1.7152	2.11481	2.53504		0.053093	0.167502	0.302025	0.356175	0.735983	0.253184	0.252512	1.04675	2.38343	1.82051	4.37033	2.07481	6
6	AT2G15480	UGT73B5	0.181319	2.0902	0.721805	1.38174	0.436526	0.257914	0.309306	0.517088	1.31603	1.38265	2.07249		1.30429	0.354734	0.97674	0.510116	0.85393	0.24906	0.45079	0.787627	1.16283	1.51405	3.31442	0.854341	6
6	AT2G43570	CHI	0.363593	2.8294	0.590912	0.56984	0.380528	0.146976	0.376827	0.927448	1.5305	0.586069	1.15959		3.00723	0.867483	0.479584	0.222075	0.394455	0.143826	0.618039	0.357954	1.11251	1.7312	4.16964	0.434325	6
6	AT1G76680	OPR1	1.27365	1.03213	0.187592	0.423396	0.583884	0.479592	0.689452	1.43258	1.52415	0.819515	0.631508		2.58411	1.31859	0.725957	0.506923	0.53011	0.258723	0.525215	0.372498	0.879305	1.57662	4.07272	0.571774	6
6	AT1G14280	PKS2	0.71853	0.991841	0.46588	0.562539	0.253633	0.34397	0.523627	0.615159	1.84337	2.62234	2.70923		0.022553	0.221248	0.215254	1.33678	1.67444	0.275583	0.514054	1.18867	0.239553	0.614157	4.32614	0.721431	6
6	AT5G61620	AT5G61620	0.159613	0.409457	0.209034	1.03529	0.23116	0.84548	0.703736	1.36732	2.27483	2.60393	1.27318		0.222756	0.808383	0.426797	0.586937	1.12088	0.218709	1.30872	0.811022	0.148816	0.411835	5.07941	0.742725	6
6	AT5G10380	ATL55	0.487566	0.471687	0.178054	0.19249	0.076748	0.809364	1.0251	1.35089	1.78737	1.58782	4.25223		0.635328	0.709744	0.241042	0.293096	0.316884	0.419976	0.511898	0.501485	0.589422	0.784543	5.12861	0.648653	6
6	AT2G23680	AT2G23680	0.043648	0.47728	0.058828	0.223268	0.133223	0.164439	0.417755	0.436937	1.59498	1.16163	1.7356		0.03801	1.40579	0.772747	0.839649	0.640038	0.818285	1.21068	0.858791	0.91541	0.666715	5.85067	2.53563	6
6	AT1G21100	AT1G21100	0.168287	1.73409	0.491285	0.933521	0.283853	0.285948	0.515214	0.503404	1.6977	1.19937	3.07534		0.05207	0.644602	0.20152	0.306113	0.928667	0.245664	0.37446	0.402855	1.78245	2.0536	3.25739	1.86261	6
6	AT1G71400	RLP12	0.151282	0.758331	0.305344	0.525789	0.284582	0.328878	0.572923	0.546658	1.58093	1.608	2.33816		0.082226	1.32681	0.53761	0.744954	0.550072	0.694509	0.876538	0.424025	0.456249	0.442488	6.15841	1.70522	6
6	AT5G05600	AT5G05600	1.42517	2.88268	0.920805	0.408428	0.818866	0.956851	1.74207	1.04643	0.790112	0.392769	0.450173		0.104304	1.39785	0.182423	0.353793	0.352487	0.110846	0.130051	1.22743	0.978361	0.880357	4.24106	1.20669	6
6	AT5G65020	ANN2	0.750646	3.00648	0.332702	0.231122	0.302541	0.550366	0.571917	0.741071	0.768282	1.11897	0.710473		0.816391	1.13078	1.07429	0.923646	0.530183	0.536206	0.578479	0.429343	0.94914	1.58598	4.30619	1.0548	6
6	AT5G55020	ATMYB120	0.190517	0.545963	1.07461	1.22248	0.54936	0.308726	0.198787	0.235983	1.17956	1.08279	2.26705		0.04454	0.996932	0.33921	0.736761	0.835791	0.242818	0.309624	0.277844	0.384238	0.388915	6.10132	3.48619	6
6	AT2G30870	GSTF10	0.195823	2.34743	0.410672	0.357724	0.49994	0.361128	0.243422	0.668818	0.821813	1.68235	3.3311		0.126275	0.903878	0.756575	0.744342	0.555811	0.463758	0.437904	0.732019	1.60674	1.68678	3.0414	1.0243	6
6	AT4G12720	NUDT7	0.440497	0.605077	0.162012	0.586882	0.51641	0.635386	0.723456	1.48665	1.85526	1.03485	2.78572		0.465262	1.16967	0.602717	0.704123	0.668362	0.713717	0.967183	0.70839	0.573613	0.948814	3.98468	0.661276	6
6	AT5G57220	CYP81F2	1.85374	1.13969	0.307563	1.13272	0.662709	0.296576	0.522889	0.397842	1.35039	0.727297	1.30941		0.201511	0.935224	0.162164	0.368885	0.67594	0.327176	0.228033	0.259116	3.11104	2.45934	4.03344	0.537308	6
6	AT1G72450	TIFY11B	0.23455	0.479392	0.18643	0.27763	0.197616	0.219311	0.267065	0.441079	1.11978	1.50173	1.87187		0.145828	0.747993	0.247415	0.568373	0.325637	0.350277	0.498078	1.66518	1.37164	1.03571	5.27462	3.9728	6
6	AT1G68840	RAV2	0.006175	0.832822	0.151031	0.160636	0.30758	0.114982	0.167199	0.230254	0.744722	0.643179	2.18115		0.063034	0.932616	0.362969	0.692021	0.970601	0.322091	0.235807	1.83372	1.98342	1.24838	4.90354	3.91207	6
6	AT1G18570	MYB51	0.106007	0.708051	0.509895	0.899357	0.344536	0.187514	0.474668	0.626903	2.43415	2.48368	3.51607		0.106628	0.663211	0.196738	0.289883	0.40659	0.462348	0.465029	0.312607	1.05942	0.872956	5.16917	0.704584	6
6	AT5G05730	ASA1	0.49827	0.938497	0.396467	0.46497	0.239567	0.33043	0.557463	0.814307	1.80354	1.48431	2.15447		0.53293	0.418016	0.464881	0.512232	0.821572	0.388997	0.503686	1.38175	1.94927	1.51228	2.85776	1.97432	6
6	AT4G39950	CYP79B2	0.092571	0.818233	0.688833	1.13522	0.495816	0.357555	0.419363	0.547512	2.11787	1.58258	2.27881		0.024787	0.226483	0.404384	0.312868	0.568932	0.327914	0.325839	0.213789	2.97473	2.33025	3.51362	1.24204	6
6	AT1G74100	SOT16	1.38885	0.744923	0.503493	0.663822	0.349864	0.289332	0.333259	0.660635	1.4779	1.57441	2.05649		0.220036	0.324462	0.430375	0.418339	0.481642	0.268272	0.313509	1.63341	1.84235	1.97409	3.28701	1.76352	6
6	AT4G31500	CYP83B1	0.973064	0.667613	0.295258	0.490335	0.20843	0.16366	0.476633	0.444457	0.951124	1.02516	2.6008		0.237184	0.284874	0.218774	0.296961	0.542797	0.192896	0.225925	1.1777	1.78922	3.20173	4.395	2.14041	6
6	AT3G54150	AT3G54150	0.036204	0.416435	0.345297	0.869924	0.534635	0.417095	1.29556	1.27835	2.39265	1.78041	1.80382		0.130496	0.940443	0.197592	0.352285	0.287559	1.44535	1.33164	0.401622	0.634135	0.508221	5.15852	0.441737	6
6	AT1G69920	GSTU12	0.252966	0.708462	0.377759	1.0819	0.273067	0.319205	0.452512	0.349636	1.0669	0.794071	2.12034		0.11121	0.339091	0.245389	0.353812	1.1057	0.40973	0.386475	0.694623	2.62384	2.03819	4.99414	1.90098	6
6	AT5G17810	WOX12	1.44186	0.570018	0.004728	0.0629	0.008559	0.117325	0.195578	1.95683	1.83349	4.08054	2.47177		0.679123	0.148251	0.225636	0.298041	0.363156	0.047128	0.359397	1.97402	0.227026	0.171508	4.82355	0.939584	6
6	AT2G38860	DJ1E	0.293165	0.865116	0.797944	0.630079	0.430093	0.46896	0.370853	0.562647	1.94418	1.57898	1.97192		0.285351	0.518118	0.411302	0.44273	0.717444	0.429766	0.462939	1.00753	1.62774	1.84436	3.01247	2.3263	6
6	AT1G12200	AT1G12200	0.404769	0.693881	0.499562	0.270374	0.185023	0.472109	0.654299	0.649122	1.33404	1.57925	1.84741		0.232318	1.32098	0.494308	0.448875	0.344982	0.440756	0.532862	0.618338	1.47408	1.57817	4.06172	2.86279	6
6	AT5G53750	AT5G53750	0.731629	0.443321	0.326175	0.44544	0.347514	0.392922	0.428251	0.807106	1.44898	1.58542	1.55948		0.053302	0.645993	0.335696	1.11685	1.94906	0.323171	0.835727	1.84476	0.472095	0.552159	5.41139	0.943543	6
6	AT4G17500	ERF1A	0.966431	1.17586	0.374357	0.498336	0.746832	0.366552	1.00635	0.754781	1.4975	0.91585	1.90045		0.184044	0.542712	0.243832	0.364395	0.53271	0.232314	0.284148	1.80899	1.14854	0.792986	5.27674	1.3853	6
6	AT1G76600	AT1G76600	0.108981	0.860973	0.474946	1.12538	1.52467	0.49144	1.0633	1.06903	2.91671	1.58576	2.58758		0.17695	0.70226	0.158213	0.193597	0.287318	0.586719	0.337229	0.121957	0.255233	0.815542	4.84162	0.714604	6
6	AT2G22810	ACS4	0.003068	0.042146	0.110986	0.258769	0.651891	0.103204	0.232515	1.26674	1.6943	0.997919	0.959244		0.018809	0.637256	0.413765	0.337087	0.669789	1.72898	1.31138	2.64393	1.13341	2.87977	3.62292	1.28212	6
6	AT2G38310	PYL4	2.18337	0.892792	0.081647	0.068779	0.047835	0.18045	0.266966	0.839738	0.768343	1.33945	3.31917		0.539753	0.184247	0.198678	0.368797	0.254898	0.0577	0.07445	2.10728	1.41318	0.894013	3.30609	3.61237	6
6	AT5G47220	ERF2	0.490843	1.88995	0.497935	0.347842	0.380792	0.41657	1.07855	0.81149	1.45106	0.910295	2.82708		0.093077	0.432311	0.418571	0.246031	0.388369	0.356289	0.382682	1.668	1.1406	0.53107	4.22236	2.01823	6
6	AT1G69930	GSTU11	0.011234	0.613161	0.546665	0.58164	0.472167	0.339717	0.763359	0.890708	2.18748	1.87554	3.13839		0.099389	0.133445	0.117444	0.227826	0.425129	0.242554	0.371461	0.432561	1.24952	1.85767	4.18383	2.2391	6
6	AT1G22570	NPF5.15	0.064844	0.73582	0.413314	0.925415	0.670378	0.574247	0.508796	0.67259	1.66083	1.49809	1.78625		0.066747	0.972524	0.650984	0.945509	1.14956	0.733807	0.741957	0.699196	0.704884	0.795038	3.81257	2.21665	6
6	AT2G35736	AT2G35736	0.497667	0.239736	0.44005	0.477089	0.482745	0.334027	0.486006	0.27836	0.278227	0.310704	0.265518		0.172502	0.989229	1.52691	0.460422	0.227794	0.897871	1.29057	1.34725	1.81629	1.64017	5.08406	3.45682	6
6	AT5G39580	PER62	0.344988	0.922319	0.03091	0.839656	0.135731	0.469029	0.504759	0.946564	2.18248	2.30329	1.80295		0.308222	1.80758	0.137207	0.476964	0.59215	0.263816	0.472739	0.390522	1.48696	1.06559	5.26026	0.255323	6
6	AT3G19820	DIM	0.263813	0.359268	0.170917	0.066133	0.051375	0.13424	0.248346	0.658508	1.08821	1.39432	1.08962		0.409196	1.14138	0.722205	0.648776	0.588453	0.707353	0.799843	1.42895	1.90202	1.75396	4.97818	2.39494	6
6	AT1G65970	PRXIIC	0.020989	0.68084	0.721302	0.272119	0.302235	0.280893	0.599067	0.778727	1.46253	0.971068	1.10635		0.110908	1.12807	0.596726	0.420837	0.373985	0.562239	0.622335	1.26277	2.09667	3.18974	3.71526	1.72434	6
6	AT1G01140	CIPK9	1.06144	1.64345	0.516045	1.69918	0.95122	0.510337	0.492412	2.13614	1.41979	1.98391	2.81025		0.175348	0.643036	0.672743	0.26869	0.487662	0.161064	0.293854	0.787193	0.853918	1.14538	1.95886	0.328071	6
6	AT2G20562	AT2G20562	0.093728	1.82362	0.291907	0.387805	1.07627	0.061559	0.697634	3.4523	1.36978	0.522566	2.59412		0.346128	1.78893	0.364403	0.240687	0.367357	0.341763	0.121964	0.056046	3.0321	1.88824	1.27229	0.808806	6
6	AT5G11140	AT5G11140	0.026941	3.06631	0.11667	0.793547	3.23464	0.451851	1.91955	1.05995	0.465639	0.389685	2.53229		0.62733	0.895207	0.181852	0.109475	0.073262	0.965343	0.253563	0.0314	0.314674	0.373571	3.44589	1.67136	6
6	AT5G25250	FLOT1	0.083742	2.27508	0.668619	1.77965	1.18168	0.889988	1.58429	0.841272	1.45452	1.07653	1.73904		0.247256	2.07615	0.249359	0.343862	0.454076	1.2018	0.92114	0.202025	0.438663	0.47469	2.30025	0.516317	6
6	AT2G24550	AT2G24550	0.440082	1.96025	0.737063	1.11685	0.748068	0.629143	0.920599	1.60049	1.47751	2.06693	1.98219		0.159715	1.36002	0.517833	0.412862	0.28011	0.303633	0.401438	0.507514	0.593648	1.23848	2.65288	0.892691	6
6	AT4G23190	CRK11	0.156224	1.60804	0.547876	1.94757	1.0137	1.02189	1.16989	1.20268	1.73543	1.50488	3.20627		0.608362	1.05512	0.341491	0.377187	0.733671	0.584895	0.359715	0.336117	0.476043	0.60207	1.56691	0.843972	6
6	AT2G38790	AT2G38790	0.069258	1.16732	0.852632	1.94479	1.3245	0.53917	1.83136	1.38872	3.19331	0.860263	3.21905		0.176311	0.972028	0.411017	0.334978	0.412039	0.476725	0.596453	0.203555	0.138103	0.221576	1.53795	1.12888	6
6	AT1G24150	ATFH4	0.750999	1.39669	0.361219	1.22769	0.390737	0.899121	1.54244	1.61182	1.54626	2.03119	2.77373		0.511998	1.28199	0.294693	0.355165	0.442297	0.456969	0.693771	0.528199	0.651493	0.823237	1.79346	0.634827	6
6	AT4G34131	UGT73B3	0.502842	1.21078	0.38707	1.60771	1.30409	0.889835	1.57556	1.63791	2.60831	2.4959	1.77894		0.806043	0.333682	0.222465	0.34403	0.28738	0.145163	0.343848	0.682813	0.45449	0.856559	2.0926	0.431977	6
6	AT3G29010	AT3G29010	1.21965	1.00524	0.294718	1.07028	1.0591	0.725071	1.42019	1.68581	0.707853	0.938721	2.95277		0.954884	0.765363	0.792354	0.739217	0.684688	0.625822	0.729077	0.770804	0.425323	0.796191	2.0191	0.617778	6
6	AT4G11280	ACS6	0.352112	1.50757	0.600072	2.19126	2.10238	0.60798	1.13606	2.05452	1.42743	0.97651	1.77205		0.325435	0.596793	0.234741	0.163242	0.244078	1.49714	0.456196	0.083382	0.745877	1.06498	2.45494	0.40524	6
6	AT3G10930	AT3G10930	0.453481	2.24544	0.159597	1.1088	1.43589	0.670589	0.678512	1.14489	0.779262	0.932393	1.84225		1.35534	2.62162	0.329361	0.232299	0.443612	0.41152	0.194319	0.180238	1.16789	1.27264	2.1591	1.18094	6
6	AT3G02840	AT3G02840	0.053573	2.18165	0.080217	1.09048	2.38427	0.20798	1.22361	1.23849	0.97456	0.465723	1.73776		0.253863	2.06349	0.320451	0.156381	0.260069	1.29554	0.48798	0.175182	1.35857	1.48664	2.44757	1.05595	6
6	AT5G49760	AT5G49760	0.194709	1.28039	0.738015	1.00809	0.825138	0.738967	0.750159	1.00297	2.12395	2.39474	2.86149		0.24178	0.697645	0.370473	0.457695	0.197302	0.467107	0.547034	0.587087	1.0977	1.10807	2.10908	1.20041	6
6	AT4G35985	AT4G35985	0.101236	1.66199	0.141973	0.869764	0.256053	0.513582	1.61753	2.42305	2.23718	1.73824	1.50924		1.22394	0.600769	0.27484	0.320126	0.611602	0.978516	0.949772	0.354025	0.148854	0.594971	3.56635	0.30639	6
6	AT2G30505	AT2G30505	0.740498	1.49832	0.344068	0.495125	0.236495	0.641751	0.934599	1.14282	1.32961	1.82183	1.62048		0.856046	1.1046	0.997643	0.840228	1.09225	0.748684	1.04226	0.853955	0.784863	0.7228	2.31906	0.832022	6
6	AT5G52750	AT5G52750	0.016147	2.32588	0.807604	1.88043	1.36016	0.500192	0.441127	0.546184	1.30184	0.756709	2.85753		0.084284	0.99422	0.015443	0.185065	0.108089	0.248644	0.038006	0.032761	1.67936	1.36338	3.12224	2.33472	6
6	AT4G28703	AT4G28703	0.042114	1.56913	1.83133	1.12077	2.25911	0.523138	1.07496	1.11057	0.950416	1.22565	2.57272		0.314173	0.716158	0.326345	0.604255	0.64038	0.392884	0.126558	0.548692	0.572513	0.752565	2.51177	1.21379	6
6	AT2G44490	BGLU26	0.255766	1.3082	0.721451	2.63565	1.24801	0.680685	0.938802	0.832904	1.08569	0.936912	1.94045		0.236979	1.1631	0.29362	0.642754	0.676037	0.95817	0.730029	0.410772	1.13548	1.37545	2.01632	0.776768	6
6	AT1G33600	AT1G33600	0.303181	1.50612	0.565057	1.69521	1.59714	0.782868	1.19857	0.935031	2.73789	1.30672	3.29242		0.062002	0.676463	0.179363	0.274472	0.402632	0.811173	0.615379	0.217829	1.09591	0.677987	1.78519	0.281407	6
6	AT5G47050	AT5G47050	0.299463	1.34793	0.868667	0.706526	0.619003	1.08618	1.52196	0.755017	0.680388	2.39264	2.11272		0.662527	1.10546	0.489939	0.563564	0.561999	0.384417	0.519174	0.977199	1.07967	1.22185	2.07725	0.966453	6
6	AT1G26420	AT1G26420	0.274202	1.68091	0.49717	1.17392	0.429501	0.479236	0.459014	0.589247	2.38357	1.64352	3.98293		0.237652	0.351876	0.286929	0.346055	0.719292	0.297522	0.365726	0.424319	1.27836	1.27268	2.19457	1.63179	6
6	AT2G43290	CML5	0.885	1.69036	0.358057	1.21964	0.636929	0.983308	1.29249	1.13734	1.26603	1.82239	1.45736		0.496568	1.30302	0.566864	0.776505	0.80375	0.623514	0.82436	0.763018	0.560128	0.697453	2.21467	0.621245	6
6	AT4G36000	AT4G36000	0.202353	0.438664	0.268642	0.474974	0.2029	0.781188	1.69139	2.37766	1.71316	1.90969	1.55095		0.170463	1.25374	0.223014	0.828778	1.03157	1.33126	1.81135	0.880734	0.29246	0.241921	2.89934	0.423804	6
6	AT4G24000	CSLG2	0.023184	0.437134	0.601779	0.513996	0.745338	1.65282	1.651	1.07788	3.27486	1.22147	1.709		1.27829	0.721764	0.608226	0.633595	0.924458	1.26146	1.04949	0.375345	0.607303	0.508905	1.31951	0.803196	6
6	AT5G66675	AT5G66675	0.250231	0.661807	0.523393	1.40111	0.918864	0.748349	1.70031	1.38892	1.87746	1.0743	2.09306		0.596033	1.23441	0.291201	0.425687	0.419139	1.14543	0.901215	0.587389	0.826756	1.18731	1.79211	0.955513	6
6	AT1G61260	AT1G61260	0.818447	0.538125	0.512548	0.599489	0.26798	0.497819	1.06775	0.931048	1.70636	1.93556	2.31488		0.202375	1.35838	0.576491	0.725547	0.928173	1.41159	1.27681	0.477972	0.445108	0.765679	2.8848	0.757065	6
6	AT2G31865	PARG2	0.173977	1.04865	0.569677	0.77273	0.567792	0.660452	0.51785	0.794401	1.69561	1.40967	2.3524		0.405614	1.05587	0.600829	0.657595	0.968626	0.880809	1.22407	0.732214	0.720242	0.648597	3.2489	1.29343	6
6	AT1G16500	AT1G16500	0.887959	2.06595	0.933395	0.693303	0.394682	1.22166	1.12035	0.621522	1.56813	1.40581	2.47106		0.235801	0.384943	0.633444	1.14314	0.866069	0.808512	0.838545	0.842702	0.506671	0.663173	1.90564	0.787548	6
6	AT3G61190	BAP1	0.448075	0.576292	0.228983	0.905696	1.41273	0.203347	1.71341	1.71265	1.76035	1.37119	1.70352		0.200973	1.51141	0.287301	0.181544	0.253027	1.4636	0.376044	0.302491	0.541599	1.08892	4.21302	0.543832	6
6	AT5G26920	CBP60G	0.000852	1.67818	1.41866	1.22191	1.65796	0.943278	0.81184	0.606627	1.57764	0.805722	2.82576		0.058039	0.816659	0.971893	0.731463	0.581207	0.684319	0.606537	0.225745	0.372531	0.459821	3.31028	0.633091	6
6	AT5G01732	AT5G01732	0.15823	1.10116	0.609656	0.524046	0.493016	1.41844	1.00502	0.654843	1.70798	1.53536	2.02096		0.632194	1.65975	0.97262	1.08116	1.09433	1.03551	1.0066	0.268226	0.46669	0.48336	2.18972	0.88113	6
6	AT4G28460	AT4G28460	0.386027	2.29041	1.354	1.12572	0.953075	0.221249	1.18922	0.43061	0.88726	0.98602	5.04241		0.723062	1.00798	0.097842	0.174516	0.108691	0.527586	0.093221	0.070726	0.985695	0.778202	2.12286	1.44362	6
6	AT1G28190	AT1G28190	0.153179	1.28671	0.577876	1.14221	1.19328	0.719574	0.722864	0.919962	1.7133	1.82539	2.69878		0.296749	0.387933	0.360567	0.334207	0.617974	0.238824	0.233629	0.497758	1.37986	1.57864	2.46447	1.65628	6
6	AT5G44585	AT5G44585	0.011328	2.45427	0.141862	2.44813	1.69592	0.741671	0.53075	1.35625	2.19348	1.07969	4.60544		0.049287	0.700132	0.343355	0.449078	0.327042	0.178934	0.109359	0.152308	0.27749	0.397731	2.13404	0.622455	6
6	AT5G47230	ERF5	0.329092	0.999087	0.638472	0.818	2.82353	0.328021	0.843534	0.7735	1.33416	1.00181	3.777		0.269058	0.830197	0.184219	0.319117	0.521266	0.412244	0.225044	0.322762	1.45631	1.68818	2.18405	0.921343	6
6	AT4G15760	MO1	0.175587	1.17465	1.7228	2.2838	0.656043	0.553232	0.598991	0.897658	2.512	1.61721	2.14179		2.24643	0.317577	0.297337	0.331444	0.375639	0.146642	0.24362	0.703408	0.340198	0.587653	2.18033	0.895964	6
6	AT1G75450	CKX5	0.890822	0.274255	0.649284	1.01365	1.393	0.572077	2.1756	1.42219	1.44708	2.4702	1.98675		0.164555	0.810619	0.243806	0.458734	0.533338	1.09585	0.535001	0.397574	0.800323	1.40056	1.42924	0.835495	6
6	AT1G62300	WRKY6	0.217597	1.77429	0.749813	2.0427	1.13986	0.965098	1.3549	0.950845	1.8845	2.04993	2.40841		0.548726	0.853979	0.324777	0.38045	0.546247	0.450141	0.400464	0.371742	1.00245	0.852723	1.14827	0.582093	6
6	AT4G35110	AT4G35110	1.58526	1.32058	0.93813	1.51354	0.920038	0.904289	0.989652	0.998416	1.81724	1.10311	1.99944		0.838217	0.334422	0.273912	0.328008	0.4484	0.290565	0.255391	0.522618	1.31086	1.28287	1.85148	1.17356	6
6	AT1G14370	APK2A	0.129208	0.872359	0.544899	1.17633	0.510925	0.700447	1.16557	1.12059	2.2694	1.47013	2.43345		0.220887	1.14102	0.408221	0.70172	1.11288	0.499355	0.771653	0.779692	0.626245	0.876954	2.57957	0.888496	6
6	AT1G11210	AT1G11210	0.215809	0.652387	1.19024	1.21468	1.15523	0.676815	1.08935	0.713971	1.42486	1.13294	2.31367		0.108886	1.42143	0.168342	1.0728	0.979716	1.64049	0.933122	0.742889	0.672011	0.940179	1.46814	1.07204	6
6	AT1G66160	PUB20	0.066109	1.21041	0.110175	1.56686	1.58717	0.391599	1.35219	1.29732	1.60121	1.29835	1.12277		0.355455	2.46472	0.297692	0.31892	0.40105	0.708285	0.583265	0.337448	0.532174	0.565592	4.54792	0.283296	6
6	AT3G44190	AT3G44190	0.531096	1.68622	0.23819	0.62521	0.230025	0.420251	0.733083	1.7873	1.14923	1.34861	1.58371		0.964087	0.673516	1.13754	0.870687	0.95535	0.91951	0.963559	0.632704	0.627596	0.949963	3.25054	0.722017	6
6	AT3G22370	AOX1A	1.14999	1.20177	1.48451	1.79311	0.510627	0.599656	0.45607	0.816446	1.9623	2.1659	2.88145		0.722382	0.167806	0.118752	0.080843	0.283631	0.060795	0.222059	0.308055	0.674254	1.09836	3.14722	1.09402	6
6	AT1G68690	PERK9	0.219431	1.15672	0.926489	1.306	0.773908	1.15993	1.04792	1.16956	1.60532	1.60997	1.42234		0.760009	1.71604	0.260999	1.00197	0.936504	0.86191	1.71608	0.573957	0.324727	0.292746	1.77833	0.379144	6
6	AT4G01010	CNGC13	0.073089	1.35877	0.800796	1.14891	0.60927	0.878295	0.938532	1.31168	2.06175	2.258	3.01995		0.169164	1.09246	0.289914	0.71808	0.669016	0.505042	1.05235	0.664772	0.385832	0.435695	2.05856	0.500081	6
6	AT1G33590	AT1G33590	1.08666	1.64976	1.33624	1.42727	0.943533	0.475097	0.817359	0.610423	1.65713	0.838782	1.13633		0.552082	0.706719	0.633682	0.865373	0.736828	1.38808	0.711502	0.429455	1.07161	0.4937	2.73014	0.702252	6
6	AT2G18660	EGC2	0.303174	2.85165	1.06781	1.49024	0.844141	1.32414	1.10007	0.585229	1.29018	1.41651	3.31794		0.178565	0.348674	0.333817	0.305884	0.614219	0.339848	0.30118	0.602949	0.600789	0.447005	1.92358	1.41241	6
6	AT1G17147	VQ1	0.575766	0.752918	0.705383	2.38615	0.952508	0.976139	1.8769	1.45327	1.71535	1.67479	1.99358		0.139142	1.00102	0.287578	0.435468	0.392109	0.743617	0.818269	0.473838	0.905737	0.620923	1.5892	0.530336	6
6	AT4G27310	AT4G27310	0.382482	1.07486	1.8691	0.986312	1.78404	0.557795	0.3546	0.526266	0.880173	1.74388	2.01222		0.109335	1.08716	0.942651	0.760933	0.684825	0.73614	0.503353	0.434613	0.725854	0.656795	2.18356	2.00305	6
6	AT3G54810	GATA8	0.155961	1.10233	0.141182	0.728135	0.294005	0.505678	2.17938	2.27325	2.30055	2.04414	2.01623		0.499319	1.55149	0.403617	0.342418	0.397	0.520696	0.663725	1.1234	0.352432	0.330408	2.47864	0.596007	6
6	AT2G34930	AT2G34930	0.513364	1.23847	0.146356	1.19721	0.760696	0.542944	2.27619	1.65167	1.6482	1.88205	1.15777		0.179001	0.572398	0.305799	0.435423	0.486497	0.666517	0.526806	0.637799	0.5084	1.33274	3.84507	0.488626	6
6	AT4G17490	ERF6	0.084641	0.505116	0.374456	0.875679	3.43943	0.264719	2.69612	1.44509	2.48511	1.20728	2.95893		0.093433	0.454086	0.073832	0.13182	0.207875	0.915128	0.276478	0.304794	0.86305	0.608232	2.4413	0.293391	6
6	AT4G31550	WRKY11	0.277471	0.936845	0.358851	0.841518	0.936361	0.869709	2.22934	1.23653	1.01028	1.00048	1.74589		0.658563	0.882083	0.397013	0.417449	0.562612	1.50115	1.11614	0.792059	1.06213	0.820162	2.28964	1.05772	6
6	AT1G55450	AT1G55450	0.211447	0.784536	0.391591	1.54086	0.73973	0.455477	1.49587	1.38158	1.92907	1.26389	2.45087		0.129787	0.839198	0.146402	0.281331	0.452619	0.912361	0.932912	0.386455	1.11722	0.728022	3.6373	0.791489	6
6	AT5G08790	NAC081	0.682055	1.24114	0.540351	1.19793	0.941509	0.69847	1.13197	1.33056	1.67903	1.12199	1.9269		0.719176	0.448618	0.588372	0.452481	0.715499	0.39253	0.509644	0.677707	0.813736	0.975919	3.45733	0.75708	6
6	AT4G31800	WRKY18	1.09001	0.74083	0.250369	1.5063	0.951077	0.969586	1.89101	1.99228	1.88955	1.08768	1.60241		0.408328	0.544862	0.330086	0.464096	0.753628	0.711707	0.595697	0.724863	0.335367	0.733973	2.77215	0.654135	6
6	AT4G21680	NPF7.2	1.10412	0.831098	0.817904	0.541308	1.12378	0.693599	0.622021	0.890952	0.795318	1.49385	2.33647		0.896876	1.72199	0.828751	0.435661	0.838636	0.303541	0.348083	0.716136	0.853267	1.60457	2.6963	0.505753	6
6	AT2G47730	GSTF8	0.129026	1.39797	0.197303	0.542131	0.60221	0.50586	0.981118	2.48147	1.49432	0.885701	2.30984		0.795221	1.06798	1.28499	0.579464	0.620121	0.430883	0.535024	0.67015	0.607837	0.973213	3.21292	0.695258	6
6	AT2G26190	AT2G26190	0.24616	0.633927	0.920975	1.58838	1.42527	1.08803	1.95774	1.5052	2.14978	1.45758	1.75645		0.343807	0.970755	0.267399	0.447194	0.336173	1.24476	0.950671	0.504797	0.649225	0.48705	1.39215	0.676528	6
6	AT4G33050	EDA39	0.022823	0.647143	0.922491	1.61117	1.84288	1.31022	1.74154	1.27222	2.8865	1.6694	2.82722		0.048741	0.324093	0.111946	0.227505	0.231132	0.442952	0.421492	0.433899	0.483648	0.490834	2.13468	0.89546	6
6	AT5G51190	ERF105	0.28552	0.848085	0.299191	0.461997	1.50127	0.250223	2.27721	1.64196	2.92978	1.38237	2.96121		0.11782	0.717706	0.154413	0.196265	0.199711	0.629305	0.211098	0.469223	0.411155	0.44143	3.99667	0.616391	6
6	AT3G14690	CYP72A15	0.89018	1.02118	0.758254	0.646484	0.537281	0.382043	0.682936	1.5789	2.14292	2.39431	1.32931		1.04169	1.41262	0.682549	0.442828	0.346465	0.317641	0.411475	0.67381	0.661229	0.920643	2.33837	1.38689	6
6	AT3G44720	ADT4	0.143702	0.916961	0.827876	0.737826	0.776101	0.518847	1.32424	0.429891	0.610971	1.03943	2.14444		0.394546	1.90372	0.366971	0.734876	0.529825	1.46207	0.761329	0.929047	1.3338	1.42925	2.62896	1.05531	6
6	AT1G08930	ERD6	0.708153	0.735632	0.324652	0.970852	0.403825	0.375339	0.572142	1.22745	1.92207	2.16918	3.11122		0.254416	1.3611	0.290006	0.787992	0.682257	0.674771	0.989401	0.418912	0.362145	0.310665	3.3399	1.00793	6
6	AT5G20230	BCB	0.169912	2.2108	0.32024	1.60293	1.07632	0.727821	1.07213	1.60644	1.52367	1.20928	1.94237		0.322805	1.54424	0.214284	0.238895	0.6254	0.435544	0.537429	0.362878	0.801328	0.645062	3.4348	0.375417	6
6	AT5G39100	GLP6	0.513895	1.75526	1.40888	1.4096	1.21629	1.09772	1.08334	1.0476	1.9439	1.54564	2.57345		0.03143	0.170545	0.319813	0.294728	0.688933	0.506792	0.393318	0.271756	0.537672	0.83378	1.72053	1.63513	6
6	AT2G41110	CAM2	0.307192	0.917697	0.517585	1.43099	0.626984	0.738571	0.809264	1.53281	1.74107	1.86195	2.16265		0.35572	1.01842	0.636623	0.864211	1.05602	0.622817	0.848582	0.998606	0.388865	0.377018	2.61418	0.572176	6
6	AT1G59870	ABCG36	0.083474	0.728363	0.890821	1.78898	1.26119	0.940335	1.37434	0.903135	2.10057	1.40427	1.96882		0.100298	1.18654	0.31958	0.625495	0.52738	1.38503	1.38502	0.421307	0.520309	0.426862	2.00528	0.652602	6
6	AT2G38470	WRKY33	0.040356	0.575617	0.899514	1.66687	1.63039	0.876616	1.90147	1.32925	2.17438	1.35632	2.51727		0.069466	1.15385	0.195599	0.520088	0.246438	1.51246	1.20204	0.189379	0.332676	0.330643	1.80327	0.476035	6
6	AT1G02930	GSTF6	0.766838	1.14825	0.905644	1.66099	0.764183	0.551882	0.55595	0.870483	2.15526	1.5597	1.67271		0.178781	0.808793	0.339436	0.473513	0.523937	0.35788	0.466534	0.450891	1.41853	1.35809	2.70795	1.30377	6
7	AT4G20362	AT4G20362	1.21368	0.715413	0.641168	0.241663	0.254248	0.137902	0.267719	0.63631	0.19034	0.454912	0.593733		0.566682	0.887944	5.63593	2.13015	1.84279	1.24937	1.29628	0.629248	0.877922	1.86333	0.437009	0.23626	7
7	AT2G43530	ATTI3	0.127428	0.352079	0.335713	0.145244	0.207219	0.301259	1.97687	1.38236	0.448668	0.033891	0.099066		1.63429	0.866909	4.54066	1.228	1.73205	0.339027	0.345715	3.06259	0.289529	0.694416	1.47675	1.38028	7
7	AT3G26040	AT3G26040	0.061	0.220429	0.034337	0.251089	0.116655	0.35318	1.07333	1.82014	0.677801	0.913887	0.934479		0.537476	0.850493	4.47527	1.13884	2.53056	1.08208	1.5873	0.859807	0.736523	0.640673	0.989654	1.11501	7
7	AT1G07410	RABA2B	0.452767	1.35839	0.385001	0.271558	0.197343	0.818187	1.43489	1.67744	0.615525	0.496244	0.632796		0.630925	0.608905	4.59593	0.761932	1.59465	0.682103	0.974882	0.596118	0.462014	1.78204	0.834605	1.13575	7
7	AT1G17870	EGY3	0.455737	2.50835	0.242507	0.558954	0.223178	0.927461	1.50036	1.53939	0.511026	0.683525	0.686743		0.3876	0.823839	3.37176	1.23517	2.00227	0.992299	1.30849	0.639773	0.698781	0.441087	0.474924	0.78678	7
7	AT1G59860	HSP17.6A	0.044761	1.43287	0.036738	0.148413	0.061746	0.271656	1.10915	2.36358	0.394105	0.153555	0.349019		0.506832	1.06655	5.98224	1.05773	2.24489	0.547967	1.10772	1.12392	0.326523	0.747365	0.9657	0.956978	7
7	AT4G11660	HSFB2B	0.112659	1.78828	0.093568	0.387051	0.241798	0.591927	0.776683	1.78917	0.43202	0.177142	0.542935		0.303955	1.32227	4.94588	1.39616	2.88515	0.943754	1.15208	0.333674	0.304254	0.866346	0.882635	0.730609	7
7	AT5G48570	FKBP65	0.028699	0.358994	0.03405	0.013352	0.005705	0.137816	1.15744	3.74152	0.210263	0.03823	0.041525		0.387435	0.336775	4.75722	0.540194	1.02899	0.858769	1.45286	4.38399	0.272099	1.41891	0.432704	1.36245	7
7	AT1G66080	AT1G66080	0.541696	2.80003	0.437611	0.781702	0.657738	0.597822	0.821146	1.13712	0.302925	0.149492	0.390091		0.687781	0.993351	4.12796	1.45576	2.3392	0.742871	0.935638	0.647489	0.414952	0.472182	0.745824	0.819634	7
7	AT3G08970	ERDJ3A	0.401845	1.97163	0.405535	0.981908	0.748572	0.865667	1.48252	1.45561	0.435473	0.275486	0.583625		0.410577	0.901241	4.88424	1.13048	1.97271	0.958368	1.1283	0.329255	0.248644	0.403895	0.506045	0.518379	7
7	AT5G64510	TIN1	0.157861	2.70375	0.803389	1.40603	1.10356	1.16939	1.63101	2.07627	0.723539	0.414856	0.999713		0.253989	1.02169	3.08865	1.04663	1.5614	0.983455	0.764331	0.182162	0.12956	0.263698	0.263585	0.25148	7
7	AT3G53830	AT3G53830	0.028959	0.808541	0.294264	0.399055	0.477979	0.441238	0.633063	0.882352	0.17242	0.072125	0.189308		0.255845	0.854723	5.99401	1.27071	3.2239	1.5983	1.39265	1.03017	0.317511	1.08229	0.804538	0.776043	7
7	AT2G46240	BAG6	0.038071	1.93361	0.038479	0.071025	0.023452	0.297487	1.95613	1.75422	0.409522	0.097027	0.099593		0.354517	0.853061	4.73982	0.905844	2.42353	0.706404	1.97189	1.49529	0.362428	0.350108	0.677049	1.44145	7
7	AT5G51440	HSP23.5	0.461052	1.57434	0.110766	0.311907	0.12787	0.664169	1.82797	2.41462	0.462085	0.201949	0.487339		0.547689	0.797038	3.7457	1.05267	2.045	0.806701	1.63003	0.883845	0.413242	0.826444	0.706712	0.900868	7
7	AT2G29450	GSTU5	0.767454	2.6078	0.714218	1.27521	1.24812	0.996489	0.64463	1.02404	0.313984	0.133166	0.278694		0.477668	1.24329	4.19935	1.08173	2.42925	0.767198	0.774428	0.637191	0.283805	0.337498	0.420202	0.344576	7
7	AT1G26800	AT1G26800	0.238808	1.78331	0.505506	0.879154	0.892466	0.889809	1.01161	1.82406	0.437978	0.132975	0.232793		0.839881	1.30888	4.32927	1.0218	1.89099	0.943528	1.03553	0.453723	0.552498	0.606175	0.55963	0.629621	7
7	AT5G37670	HSP15.7	0.107896	2.06659	0.268415	0.456937	0.206647	1.04759	1.94106	3.05135	0.734262	0.141581	0.228532		0.526214	0.857509	3.22349	0.931013	1.64942	0.707865	1.26915	0.823376	0.58715	0.421099	0.67598	1.07689	7
7	AT3G24500	MBF1C	0.041668	2.80816	0.046253	0.225369	0.047359	0.347957	1.85069	5.32469	0.497443	0.242814	0.318967		0.317052	0.656521	4.13288	0.749677	1.66859	0.353176	0.686332	0.52574	0.248341	1.16766	0.34898	0.393676	7
7	AT3G09350	Fes1A	0.540168	1.9664	0.724367	0.815514	0.950039	0.884521	1.55255	1.47494	0.449039	0.210772	0.317979		0.515117	0.754029	3.98961	0.945213	1.81253	1.05285	1.15589	0.778666	0.403395	0.514431	0.489134	0.702848	7
7	AT2G26150	HSFA2	0.045362	3.20148	0.21279	0.698864	0.633188	0.50158	0.564026	1.21957	0.220392	0.049279	0.318802		0.318175	1.11441	6.39787	1.43501	2.46673	1.08259	0.917538	0.177428	0.086294	0.314779	0.576915	0.446931	7
7	AT1G07400	HSP17.8	0.02227	4.19961	0.103332	0.189226	0.107665	0.384724	0.894613	0.836076	0.106765	0.032196	0.045039		0.313514	0.710056	8.89292	0.894081	2.89773	0.507912	0.912738	0.226228	0.071178	0.205147	0.19668	0.250297	7
7	AT1G14200	AT1G14200	0.213389	3.45747	0.325671	0.954201	0.543187	1.2053	1.192	0.861477	0.405821	0.14774	0.350137		0.377182	1.75797	3.74196	1.27252	2.44608	0.723024	0.853391	0.329909	0.250534	0.270678	0.684391	0.635978	7
7	AT1G75490	DREB2D	0.408134	1.29292	0.787187	0.658649	0.617191	0.985184	0.989904	1.11563	0.436692	0.187	0.172626		1.25168	1.37259	4.31677	0.927105	2.13801	0.792048	0.916378	0.996188	0.870749	0.590897	0.600561	0.575916	7
7	AT5G12020	HSP17.6	0.006675	0.856567	0.012071	0.085923	0.01073	0.923685	2.78392	2.63128	0.549206	0.02734	0.026779		0.157637	0.750224	3.39306	1.11329	2.17916	1.25658	2.45831	1.45928	0.182509	0.179604	0.681662	1.27451	7
7	AT3G63350	HSFA7B	0.406996	2.49992	0.582198	0.353576	0.203011	0.470675	0.906086	1.07834	0.246101	0.177209	0.141558		0.503784	1.52265	4.07825	0.876609	1.52717	0.700476	1.17335	2.21966	0.424673	0.891618	0.745718	1.27036	7
7	AT3G51910	HSFA7A	0.014164	1.81834	0.872565	1.55266	2.08376	0.844225	0.54639	0.475525	0.186851	0.031398	0.176369		0.06272	1.69405	5.82786	1.37181	2.14287	1.15618	0.817335	0.082518	0.168961	0.328832	0.345986	0.398635	7
7	AT1G74310	CLPB1	0.050111	2.95758	0.302621	0.413975	0.229768	0.963051	1.97446	1.62496	0.400147	0.044147	0.113662		0.309207	0.971038	4.12405	1.22102	2.29379	1.18043	1.63346	0.506898	0.174191	0.216302	0.582071	0.71305	7
7	AT1G54050	HSP17.4B	0.039897	2.17368	0.133819	0.24603	0.094221	0.708072	1.61793	1.92335	0.43546	0.067803	0.11358		0.358273	0.866335	5.61674	1.12104	1.95958	0.542979	1.30599	0.842982	0.276819	0.301656	0.993012	1.26076	7
7	AT5G52640	HSP81-1	0.046767	2.12672	0.153038	0.161342	0.103325	0.84762	2.8981	2.46259	0.449415	0.04294	0.102114		0.199573	0.588432	3.71226	0.903213	1.59896	0.892659	1.61016	1.53655	0.23445	0.374902	0.644529	1.31034	7
7	AT3G12580	MED37C	0.231308	2.63848	0.457057	0.613868	0.630257	0.935611	1.2913	1.51117	0.491939	0.134337	0.570978		0.454736	1.11034	3.44144	0.990606	1.45847	0.904025	1.11092	0.643925	0.333928	0.744823	1.02012	1.28035	7
7	AT1G52560	HSP26.5	0.03661	1.2967	0.025018	0.056458	0.009948	0.439255	2.09594	1.4872	0.237962	0.025329	0.022727		0.250045	0.591581	4.0972	1.11864	2.21455	1.15403	2.72846	2.10934	0.372507	0.141039	0.612083	1.87738	7
7	AT1G33340	AT1G33340	0.358336	0.95489	0.680375	0.500035	0.316928	1.79098	3.43805	3.12225	0.800686	0.822857	1.28559		1.06969	0.269043	1.6837	0.376707	0.997935	0.364593	0.503478	0.697559	0.523666	0.648657	1.00182	0.792182	7
7	AT3G15340	PPI2	0.104095	0.813326	0.328554	0.245365	0.227536	0.361788	2.38568	4.14554	0.871842	0.542162	0.672509		0.340716	0.294918	2.57252	0.57648	1.25564	0.715696	1.04316	1.72273	0.508306	1.30288	0.797707	1.17085	7
7	AT3G49160	PKP4	0.18063	1.82378	0.752393	0.580354	0.821363	2.09488	4.15449	3.30341	1.77573	0.376898	0.264424		0.363547	0.567936	0.71729	0.406816	0.655104	0.907578	0.794046	0.607635	0.635278	0.414968	0.488767	0.312681	7
7	AT3G01700	AGP11	0.962725	1.20262	0.732037	0.258292	0.202121	1.20467	2.66778	3.53456	1.1039	1.13276	1.16272		0.167362	0.9237	1.22815	0.559969	0.968681	0.589727	0.676298	1.58361	0.791705	0.183801	0.33294	0.829874	7
7	AT2G30040	MAPKKK14	0.139522	2.30377	0.802611	1.07695	1.01951	1.14536	2.71194	2.64307	1.13756	0.627469	0.725007		0.379008	0.513353	0.862545	0.313208	0.962433	0.60658	0.663565	1.24518	0.390326	0.769176	1.02599	0.935871	7
7	AT1G11100	AT1G11100	0.424443	0.934068	0.677223	0.478352	0.534758	1.46284	2.92428	4.32935	1.24481	1.43771	0.972611		0.701496	0.539329	1.22958	0.411788	0.632493	0.518586	0.705897	1.10111	0.438867	0.429473	0.266854	0.604081	7
7	AT2G23200	AT2G23200	0.221471	1.1947	0.481746	0.422751	0.38296	0.85035	4.07459	3.65467	1.0583	0.665798	0.977563		0.291174	0.439326	2.08496	0.715452	1.17303	0.575441	0.967573	0.750032	0.347907	0.349977	0.612329	0.707885	7
7	AT1G28400	AT1G28400	0.398057	0.469539	0.279933	0.8941	0.193362	1.13598	5.11221	2.77453	0.586934	1.62281	1.05105		0.986254	0.655445	0.197622	0.484415	0.22794	0.236578	0.281852	0.432624	2.56495	1.77567	0.382509	0.25563	7
7	AT1G30135	TIFY5A	0.281707	1.78416	1.1006	1.83761	1.72769	1.8215	3.36341	3.30803	0.986108	0.410914	0.58155		0.151289	0.317806	0.193626	0.162479	0.20597	0.507351	0.279827	0.90024	0.486475	0.46729	1.56687	0.557497	7
7	AT4G36900	RAP2-10	0.647722	1.42748	0.827464	0.48702	0.290232	0.909321	2.34962	3.33378	1.38441	0.831928	0.411236		1.53193	0.624333	0.907044	0.638747	0.961101	0.733272	0.643887	1.65552	0.738511	0.690296	0.520536	0.454613	7
7	AT3G16050	PDX12	0.849551	3.16462	0.45876	0.860207	0.526962	1.23189	1.56459	4.78886	1.12344	0.902967	1.46612		0.25837	0.294185	2.07868	0.326944	0.771904	0.370779	0.296222	0.271336	0.262012	0.625222	0.288164	0.218218	7
7	AT5G05300	AT5G05300	0.104482	0.502802	0.141832	1.37751	1.51552	1.0878	5.30041	3.25116	1.50431	0.937734	0.98755		0.03657	0.809467	0.04845	0.261466	0.075484	0.784473	0.559332	0.38419	0.475847	0.443801	1.93809	0.471727	7
7	AT4G21323	AT4G21323	0.084135	1.37299	0.308639	0.299107	0.240764	0.673348	3.57893	3.50439	1.36403	0.923573	0.943881		0.29778	0.36794	1.33451	0.492521	0.791057	0.589881	0.823728	1.11926	0.648153	0.876732	0.902095	1.46255	7
7	AT1G61340	AT1G61340	0.145148	1.35708	0.146221	0.31585	0.220452	0.727876	4.00143	2.3618	0.834315	0.59796	1.13623		0.657367	0.90418	2.1956	0.406215	0.912815	0.684172	1.05609	0.797597	0.545796	1.14498	0.934948	0.915891	7
7	AT4G04810	MSRB4	0.351724	1.27763	1.08777	0.416757	0.488733	1.76209	2.731	3.52794	0.971002	0.78838	0.386824		1.74937	0.979507	1.01744	0.490024	0.648535	0.428876	0.972492	1.08609	1.06715	0.212814	0.231807	0.326051	7
7	AT5G54165	AT5G54165	0.129709	3.28073	0.248365	0.880102	0.225846	1.4626	2.77296	4.41848	0.820369	0.176428	0.228173		0.298468	0.697434	2.30866	0.87869	1.32096	0.339147	0.571756	0.562562	0.264848	0.177082	0.226486	0.710147	7
7	AT2G32210	AT2G32210	0.31192	0.676088	0.184514	1.77769	1.28821	1.17349	3.49754	4.30385	1.26013	0.879582	1.23157		0.776457	0.933265	0.373847	0.325431	0.278626	1.22802	0.679903	0.239489	0.175395	0.237829	0.980953	0.186213	7
7	AT1G03070	AT1G03070	0.01072	0.501842	0.160079	0.124455	0.128215	0.45828	3.48762	2.68736	0.703369	0.227596	0.188567		0.212031	0.345007	1.90094	0.913684	1.63124	1.4473	2.71455	1.58047	0.629498	0.502401	0.644495	1.80029	7
7	AT4G23570	SGT1A	0.524638	1.28851	0.717254	0.738777	1.00004	1.6115	2.70256	4.83221	1.81177	1.08471	1.19203		0.22593	0.302124	0.552997	0.359141	0.360206	0.489462	0.534929	0.576504	0.314108	0.463604	0.659578	0.657422	7
7	AT4G26270	PFK3	0.293119	1.02648	0.325282	0.224358	0.116969	0.489059	2.85459	3.11743	1.00281	0.419322	0.414686		0.812178	0.615227	1.41553	0.681958	0.981665	0.816613	1.34458	2.31257	0.801925	0.719723	0.994202	1.21972	7
7	AT5G12110	AT5G12110	0.097053	0.584797	0.161702	0.10464	0.110264	0.332591	2.22296	4.39819	0.733733	0.398525	0.567114		0.624574	0.223051	2.7765	0.632291	1.11379	0.704355	1.15877	1.6706	0.605412	1.37833	1.12911	1.27167	7
7	AT4G32208	AT4G32208	0.702367	0.345319	0.181972	0.511118	0.274969	0.447153	2.08452	5.67772	2.06063	0.577134	0.289561		0.559187	0.702166	1.5163	0.560566	0.786382	0.45779	0.61669	1.07473	0.57025	1.52858	0.684524	0.790383	7
7	AT5G25450	QCR7-2	0.312729	0.853069	0.180337	0.132511	0.12331	0.75702	3.76915	5.89565	0.928326	0.429873	0.581466		0.185951	0.035217	0.72961	0.127704	0.353098	0.214407	0.732091	2.59468	0.640054	0.928977	0.977389	1.51737	7
7	AT4G21320	HSA32	0.12399	1.21636	0.507148	0.408202	0.352143	0.943699	3.64755	4.39299	2.43555	0.737736	0.549007		0.23517	0.369649	0.934845	0.554836	0.711018	0.543847	0.741324	1.3153	0.452975	0.617439	0.517057	0.692158	7
7	AT1G78380	GSTU19	2.11649	0.447779	0.246954	0.270635	0.286912	0.641845	4.83165	4.65334	0.607237	0.455555	0.459389		1.41452	0.079757	0.28245	0.137306	0.132963	0.132305	0.35184	2.3392	0.987316	1.10416	0.428183	0.592225	7
7	AT2G29500	HSP17.6B	0.049881	2.26574	0.114967	0.160867	0.091032	0.747746	5.50541	3.00745	0.24472	0.058791	0.058329		0.222774	0.188874	2.89014	0.372058	1.11933	0.461685	1.82416	2.8048	0.098938	0.031029	0.168292	0.512987	7
7	AT4G10250	HSP22.0	0.000994	0.190865	0.002734	0.003476	0.001309	0.121537	5.65603	4.83658	0.201179	0.017585	0.004604		0.027461	0.061513	1.92942	0.26567	0.793517	0.377467	1.97001	4.05862	0.217535	0.126703	0.443338	1.69186	7
7	AT4G25200	HSP23.6	0.00758	0.358988	0.03379	0.011544	0.007413	0.246764	3.27943	5.2365	0.572665	0.066282	0.05012		0.112732	0.262771	2.98498	0.569634	1.24936	0.760181	1.50924	2.64821	0.367448	0.579264	0.653364	1.43174	7
7	AT1G16030	HSP70-5	0.093941	1.32686	0.092675	0.059053	0.042222	1.07395	5.20795	3.38866	0.669793	0.078748	0.057495		0.19895	0.324235	1.32685	0.349975	0.685691	1.07145	2.37445	2.48006	0.283729	0.262877	0.354921	1.19547	7
7	AT1G53540	HSP17.6C	0.010681	0.979164	0.020663	0.015157	0.00337	0.279217	4.74606	3.58094	0.236372	0.023908	0.016697		0.217049	0.349873	3.81561	0.664432	1.77853	0.797085	2.01388	1.55205	0.159928	0.175955	0.542244	1.02115	7
7	AT3G46230	HSP17.4A	0.05646	0.918493	0.177986	0.036365	0.027911	1.24462	4.30862	3.68493	0.570666	0.01927	0.011502		0.218631	0.334199	2.08037	0.701337	1.16159	1.07383	1.65088	2.36222	0.222766	0.221256	0.622086	1.29401	7
7	AT5G12030	HSP17.7	0.066988	1.77168	0.767041	0.402544	0.477909	1.85795	2.70953	2.91406	0.827582	0.033804	0.036045		0.330426	0.817114	1.67052	0.948106	1.06294	1.23378	1.65842	1.3127	0.219472	0.182999	0.653715	1.04467	7
7	AT4G25830	AT4G25830	0.087633	3.46115	0.169697	0.148034	0.183349	0.751204	1.75539	1.74858	2.13631	0.453631	0.484515		0.617258	0.909533	1.83085	1.11717	1.13955	0.678011	0.674142	0.531046	0.600215	0.189018	2.3082	1.02552	7
7	AT4G32590	AT4G32590	1.07178	0.503688	0.580344	0.508681	0.793307	0.555233	1.13782	2.17113	0.287727	0.375569	0.613928		0.855531	0.497805	2.37827	0.868183	1.4973	0.869789	0.717193	1.73863	0.856292	1.64883	1.21577	1.25719	7
7	AT2G16250	AT2G16250	0.91227	1.28832	0.504682	0.364977	0.248269	0.609167	1.39332	1.31979	0.721907	0.966385	1.17994		0.887813	0.865492	1.38986	0.985303	1.60877	0.895988	1.22187	1.66487	1.06597	0.760588	1.0007	1.14375	7
7	AT3G56330	AT3G56330	0.632878	1.34607	0.319647	0.452845	0.41423	1.0134	1.80536	2.21944	1.30255	1.51925	1.39536		0.508252	0.293876	1.75715	0.508517	1.11093	0.52343	0.711315	0.747244	1.18533	1.39289	1.08467	0.755361	7
7	AT3G62020	GLP10	0.39785	0.780252	0.76763	0.331441	0.539659	1.01502	1.93196	2.70511	1.34774	1.15118	1.18306		0.934862	0.477616	0.463991	0.361527	0.893911	0.336827	0.516679	1.83169	1.82033	0.73556	1.01486	1.46124	7
7	AT1G21326	AT1G21326	0.430888	0.854903	0.274635	0.674277	0.998891	0.294491	1.68863	1.36332	1.17174	0.733703	1.07354		0.136462	1.8365	1.19343	1.50815	1.81309	0.868443	0.822112	1.31015	0.666399	0.298984	1.31525	1.672	7
7	AT5G17180	AT5G17180	0.593872	0.995844	0.416791	1.74294	1.13797	1.51412	2.02742	2.65871	0.781538	0.637143	1.37031		0.436094	0.692065	1.83357	0.587416	1.57277	0.449812	0.709074	1.01472	0.594497	0.399675	0.371809	0.461843	7
7	AT5G13700	PAO1	0.407057	0.595118	0.146461	1.10013	0.318558	0.819959	2.17895	1.99274	1.50641	1.40589	0.967548		0.847443	0.839813	0.712546	0.769269	0.612273	1.32831	1.54838	1.08822	0.869039	0.888123	1.3135	0.744264	7
7	AT3G50685	AT3G50685	0.598393	0.845637	0.619821	0.354026	0.338528	0.764381	1.34547	1.27704	1.04163	0.707216	0.939773		1.47939	0.715875	2.18488	1.0884	0.744804	1.26202	1.36374	1.63606	1.18387	0.929428	0.956385	0.623237	7
7	AT1G23740	AT1G23740	0.801479	0.158983	0.039758	0.009761	0.035064	0.211487	1.97529	2.81187	0.664401	0.19444	0.160426		1.43121	0.496314	2.59337	0.786823	0.982516	0.773628	1.03605	2.61226	1.77745	1.41629	0.779884	1.25126	7
7	AT4G39780	ERF060	0.729156	0.744338	0.704242	0.597623	0.542133	1.09935	1.3664	2.2911	0.887684	0.716522	1.12226		0.130239	0.890894	2.14812	0.518454	0.88618	0.494173	0.584511	1.82608	0.980404	1.4389	0.258252	2.04299	7
7	AT3G53403	AT3G53403	0.368486	0.952015	0.499539	0.479464	0.11977	0.480745	1.5971	1.43102	1.52933	1.24393	1.93737		1.05376	0.751839	1.72412	0.921	1.30577	0.648967	0.881919	0.689882	0.974105	0.960437	1.08333	1.36611	7
7	AT5G44060	AT5G44060	0.656604	0.815571	0.10951	0.766726	0.956742	0.519844	1.91039	1.15467	0.93634	0.795979	1.15689		0.619702	1.66822	1.43518	1.0625	1.93656	0.820469	1.14446	1.00758	0.824373	0.900458	1.28474	0.516478	7
7	AT5G43950	AT5G43950	0.373077	1.19039	0.30235	0.509394	0.400711	0.729641	1.54459	2.73775	1.26209	1.06579	1.35205		0.521318	0.856277	1.59221	1.12964	1.44466	0.635922	0.844199	1.01653	0.771344	0.914269	0.853184	0.952602	7
7	AT4G28380	AT4G28380	0.686063	1.36866	1.15799	1.25597	1.16781	0.710497	1.07141	2.15386	0.546775	0.692437	1.02424		0.506088	1.03416	2.30516	1.07425	1.40106	0.91253	1.04801	1.00783	0.313048	0.554763	0.553461	0.453941	7
7	AT1G29770	AT1G29770	0.264618	0.709792	0.392209	0.3315	0.250442	0.675864	1.90928	1.59667	0.905	0.9913	1.1714		0.408466	0.756718	2.17493	1.12356	1.53334	1.48388	1.7775	0.722673	0.509213	0.426518	1.28484	1.6003	7
7	AT3G07350	AT3G07350	0.133354	2.20034	0.793591	0.868109	1.31529	0.494324	1.38395	1.32002	0.308544	0.272206	0.316519		0.337671	2.24127	2.742	0.58427	1.1015	0.507459	0.951746	1.33716	0.734583	0.834124	1.18006	1.04191	7
7	AT3G17611	ATRBL14	1.5802	1.16494	0.315923	0.954241	0.268912	0.944415	1.25273	1.57352	0.83622	0.785421	0.88775		0.715374	0.884297	1.87895	1.26484	1.74298	0.953602	1.15106	0.915558	0.718645	0.76453	0.839081	0.606823	7
7	AT3G29810	COBL3	0.53351	1.66344	0.502822	0.386706	0.194571	0.378925	1.15143	1.97177	0.608793	1.02353	1.21122		0.98197	0.831823	1.99787	0.744431	1.66624	0.352849	0.843644	1.94907	0.514818	0.403641	1.92042	1.16651	7
7	AT1G26218	AT1G26218	0.357474	0.842051	1.13993	1.43502	0.915758	0.971847	2.10655	2.78831	1.18394	0.894896	0.34172		0.800747	0.890472	1.49121	0.962626	1.03588	0.643881	0.79822	0.782355	0.749626	0.889646	0.555617	0.422224	7
7	AT3G02920	RPA2B	0.91564	0.69674	0.404942	0.428787	0.551109	0.877365	2.38175	2.18436	0.642873	0.350815	0.284367		1.56158	0.508259	1.03021	0.741749	1.01183	0.912278	1.39548	1.38786	1.35034	1.41391	0.700585	1.26717	7
7	AT1G76080	CDSP32	0.133487	2.05154	0.095422	0.330954	0.09806	0.45099	1.35568	2.05967	0.864998	0.925717	1.09803		0.326636	1.20269	2.55767	0.521644	1.79881	0.208055	0.838489	1.90216	0.631147	0.427163	1.42309	1.6979	7
7	AT5G03640	AT5G03640	0.24288	0.936404	0.917902	0.45281	0.474941	1.40005	2.79583	1.63264	1.55186	0.680052	0.47678		0.763661	0.966577	0.557485	0.873841	0.826759	1.11749	1.65653	1.67942	0.827848	0.445331	0.692401	1.0305	7
7	AT4G08590	ORTHL	0.805258	0.867067	0.812905	0.319579	0.424535	1.80717	2.06535	1.97651	1.63487	1.22747	0.667429		1.25084	0.965924	0.607163	0.803315	0.603311	1.13295	1.51158	0.826649	0.685015	0.505334	0.743246	0.756521	7
7	AT2G46735	AT2G46735	0.184224	1.76042	0.601713	0.69095	0.89786	0.733566	1.46984	1.90994	0.623561	0.375355	0.744394		0.476418	1.20812	2.42327	1.17829	1.83549	1.11529	1.01349	0.861916	0.664355	0.447379	0.993737	0.790416	7
7	AT1G18310	AT1G18310	0.528397	1.47272	0.579866	0.391022	0.290204	1.6466	2.60411	0.506572	0.46207	1.34377	1.42323		0.37764	0.856268	0.995163	1.2026	1.01627	1.03441	0.975787	0.919917	1.09891	0.760323	1.25594	1.2582	7
7	AT1G07180	NDA1	1.10628	0.831966	0.639646	0.316858	0.227246	1.21609	1.8074	1.44981	1.55748	0.710224	0.52747		1.92121	0.588764	0.894737	0.612647	0.922984	0.815408	1.24687	1.36618	1.25358	0.846969	0.696406	1.44377	7
7	AT1G73480	AT1G73480	0.440436	1.42915	1.10496	1.30899	1.6231	0.663314	1.31605	2.72554	0.821673	0.890229	1.30331		0.720663	0.464068	1.75579	0.467196	0.782393	0.406197	0.374175	0.446832	0.464822	1.75834	1.09595	0.636826	7
7	AT2G02810	UTR1	0.767415	0.629469	0.556924	1.28765	1.05175	0.73777	1.05413	1.39214	0.869407	0.944697	1.06762		1.54139	0.910792	2.39831	0.79078	0.842421	0.39155	0.424176	1.22311	1.57151	1.2145	0.443918	0.888562	7
7	AT3G15770	AT3G15770	0.729648	2.00383	0.625259	0.437243	0.423168	0.283472	0.964656	2.11669	0.642927	1.29353	1.54871		0.323233	0.833754	1.87986	0.587598	1.31152	0.590025	0.643368	0.623933	0.533201	1.24832	1.87658	1.47946	7
7	AT1G22110	AT1G22110	0.843953	1.26382	0.618282	0.322193	0.604174	0.727813	0.911346	2.29061	0.615446	0.452159	0.673147		0.59865	1.1649	2.37108	0.74025	2.30535	0.374344	0.76664	1.77136	0.691196	0.746535	0.779839	1.36691	7
7	AT4G36990	HSFB1	0.961734	2.29165	0.251861	0.290274	0.134032	0.618061	2.62263	2.13616	0.221317	0.170888	0.201088		0.798434	1.51512	2.05935	1.05383	1.42954	0.798959	1.35597	1.09765	0.669562	0.71553	0.67349	0.932868	7
7	AT1G11660	HSP70-16	0.865604	0.697679	0.601846	0.415158	0.352769	0.930985	2.58216	1.80591	0.833782	0.570397	0.476154		0.714357	0.686049	1.19749	0.715798	0.931203	1.2275	1.76749	2.10384	0.76212	0.888201	0.729902	1.14361	7
7	AT5G65580	AT5G65580	1.13834	0.51617	0.28996	1.21158	0.99653	0.395294	0.887718	2.46058	1.34515	1.27239	1.1673		0.754251	0.298551	1.04926	1.43641	1.35394	1.11771	0.825552	1.14634	0.635957	0.758104	0.95619	0.986731	7
7	AT4G14455	BET12	1.22215	0.792576	0.322919	0.306828	0.229335	0.691422	1.70268	1.31057	0.747264	0.537629	0.61949		0.854533	0.845535	1.57716	1.00945	1.64325	1.16028	1.57472	1.64631	0.903552	1.11615	0.879595	1.30661	7
7	AT2G25770	AT2G25770	0.116182	1.63856	1.22547	0.892957	0.440469	0.97194	1.56731	1.23721	1.30063	0.403663	0.454383		1.87758	0.998231	0.936518	0.852849	2.00103	0.705748	0.901798	1.89972	0.366057	0.155775	1.57552	0.480405	7
7	AT1G65500	AT1G65500	0.017128	0.841712	0.330898	1.18872	0.818976	1.04613	1.83931	1.01061	1.12765	0.565006	0.969682		0.489588	0.992199	1.06775	1.19846	1.05014	1.09805	1.51921	0.937862	0.832156	0.6336	1.43002	1.99513	7
7	AT2G26570	WEB1	0.132452	0.925979	0.861896	0.380676	0.466949	0.749366	2.30784	2.11192	1.1833	0.783076	0.479707		0.504003	0.753227	1.45678	0.76484	1.05991	0.94331	1.56141	1.57828	0.767964	1.00688	1.13396	1.08627	7
7	AT3G04640	AT3G04640	1.78568	0.669224	0.483041	1.21121	0.556278	0.930462	2.41094	2.49572	1.25305	0.969676	0.728885		1.10874	1.05907	0.631953	0.612681	0.600198	1.09056	0.847196	1.05529	0.553735	0.600826	0.978988	0.366592	7
7	AT5G19900	AT5G19900	0.65405	0.821148	0.426751	0.367573	0.235359	0.618122	1.27918	1.18795	1.35095	1.27865	1.24282		0.793171	0.888356	1.74072	1.19861	1.52369	0.915274	1.20276	1.22791	0.983261	0.812113	1.11348	1.13811	7
7	AT5G15450	CLPB3	0.874209	1.29611	0.304022	0.328761	0.306331	0.581235	2.21689	1.62707	0.866439	0.643188	0.667126		0.995086	0.581623	1.83417	0.821372	1.38602	0.999931	1.61323	1.31426	0.855643	1.15381	0.724486	1.00898	7
7	AT1G71170	AT1G71170	0.569306	0.915213	0.538386	0.488621	0.286777	0.676602	1.59482	1.68718	0.884162	0.941116	0.953485		0.827989	0.618838	1.42148	0.954043	1.12422	0.616135	0.959178	2.68256	1.21015	0.973905	1.06328	1.01256	7
7	AT1G72430	AT1G72430	0.899826	1.02769	0.525993	0.590446	0.350683	0.470201	0.784886	2.07199	0.928955	1.22505	1.53944		0.766346	1.28382	1.07513	1.52594	1.76919	0.360977	0.79288	2.1866	0.375395	0.260576	1.62852	0.559462	7
7	AT3G42860	AT3G42860	0.894409	1.06245	0.681626	0.340199	0.396522	1.30827	2.47479	1.69748	1.88647	0.964844	0.682717		1.18344	0.647728	0.795048	0.903438	1.03009	0.779106	1.1763	1.20669	0.946654	0.707784	0.499445	0.734485	7
7	AT1G52870	AT1G52870	0.883997	1.67139	1.08146	0.746338	1.29461	1.42134	2.55981	1.9664	0.622275	0.192252	0.274865		0.987307	0.637224	1.24707	0.841243	0.844923	1.2597	1.04228	0.885118	0.548452	0.725995	0.56599	0.699948	7
7	AT2G17900	ASHR1	0.46248	0.686291	0.689028	0.814521	1.04179	1.77847	2.00525	2.04483	0.926515	0.77816	0.71552		0.217113	0.247135	3.05697	0.682446	1.30997	0.94457	1.01652	1.14491	0.447735	0.589822	0.474532	0.925414	7
7	AT2G28440	AT2G28440	0.339063	0.832435	0.550311	0.365751	0.430917	1.19566	2.44613	2.37687	1.2511	1.66906	1.292		0.640348	0.451231	0.847515	0.636911	0.584286	0.691463	0.937897	1.29754	1.04413	0.860429	0.832321	1.42661	7
7	AT1G14360	UTR3	1.05745	0.494529	0.230412	0.857506	0.560622	0.478115	1.36483	1.80158	0.779708	1.15166	1.51991		0.858544	0.591933	2.48725	0.728427	1.36499	0.583267	0.588099	1.5617	1.25058	1.2522	0.48761	0.949072	7
7	AT1G67360	AT1G67360	2.845	0.776356	0.406672	0.299379	0.144646	0.56397	3.16833	2.21093	0.642928	0.637264	0.640112		0.286355	0.298289	2.6164	0.520974	1.38979	0.373237	1.05844	1.49012	0.472987	0.899022	0.621882	0.63693	7
7	AT3G23910	AT3G23910	0.946297	0.838988	0.553029	0.717586	0.635268	0.747159	0.852329	2.99153	1.90056	0.874283	0.600377		0.619297	2.28273	1.05054	1.07924	1.04806	0.965124	0.971203	0.799108	0.449494	0.826683	0.506602	0.744509	7
7	AT4G02980	ERABP1	0.815667	0.763292	0.314337	0.308926	0.31194	0.61945	2.14573	2.37093	0.370626	0.404979	0.459148		1.2994	0.524693	2.44776	0.916045	1.32728	0.970006	1.27995	1.54884	0.993521	1.13759	0.641064	1.02882	7
7	AT5G04500	AT5G04500	0.669559	0.842709	0.369428	0.188619	0.133471	0.735884	1.78818	1.4237	1.34404	0.990139	0.661997		2.20967	1.19873	1.19829	1.05137	1.06494	1.1946	1.40086	1.42277	1.2678	0.65533	0.639477	0.54843	7
7	AT4G22340	CDS2	0.798076	1.58636	0.623383	0.418802	0.480084	0.899812	3.18468	2.00744	0.700788	0.361765	0.43448		0.837198	0.692262	1.768	0.907566	1.32286	0.927706	1.24665	1.0599	0.746019	0.662136	0.54343	0.790619	7
7	AT2G29550	TUBB7	1.2713	0.956929	0.784653	0.831129	0.734786	2.0845	1.45239	1.25807	0.621467	0.42	0.504324		1.08679	0.730461	2.02418	0.993685	1.94678	0.978818	1.12648	1.37902	0.483414	0.682626	0.260758	0.387455	7
7	AT1G72660	DRG2	0.077616	0.54959	0.367127	0.266799	0.280715	0.678323	2.1563	2.54472	0.42671	0.228857	0.172427		0.733697	0.47711	2.91107	1.41079	2.05496	1.45931	1.66343	2.36862	0.50101	0.51438	0.353983	0.802455	7
7	AT5G56600	PFN3	0.490527	0.60112	0.175385	0.143715	0.13553	0.541338	1.90299	3.52744	0.455972	0.207903	0.259477		1.23348	0.451016	3.10099	0.786196	1.46858	0.88281	1.32076	2.27004	0.699386	0.997862	0.582454	0.765033	7
7	AT5G04010	NSFBX	0.162882	0.8871	0.562702	0.446319	0.197721	0.771028	1.18779	1.78108	1.02167	0.968348	0.421324		1.06945	1.791	2.24782	1.33083	1.30153	1.23715	1.46012	0.865643	0.968951	0.62292	1.01397	0.682649	7
7	AT3G03270	AT3G03270	0.261079	0.925217	0.510809	0.251859	0.129165	0.756572	2.63688	2.20841	0.712303	0.153083	0.18791		0.451248	1.26733	1.49201	1.18614	1.01484	1.38619	1.42312	1.34603	0.439435	0.703045	1.71915	1.83818	7
7	AT5G37340	AT5G37340	0.264913	0.918898	0.54322	0.520238	0.521369	0.878288	1.8102	1.92901	0.740688	0.283625	0.226487		0.569546	0.793141	1.5071	1.11565	1.5279	1.55363	1.64853	1.91429	0.686804	0.551081	1.07688	1.41851	7
7	AT1G12060	BAG5	0.528081	2.11675	0.864317	0.626954	0.820351	1.07219	1.84847	1.34286	0.486709	0.184835	0.300156		0.5963	1.01915	2.33157	1.09485	1.60491	1.05591	1.15353	1.03684	0.837203	0.628857	0.501199	0.947999	7
7	AT5G10695	AT5G10695	0.21392	1.23453	0.511933	0.60617	0.521362	0.666674	2.22093	2.13102	0.720147	0.292427	0.362364		0.384333	1.27012	2.34968	1.19944	1.74964	1.45335	1.76667	1.204	0.373025	0.281479	0.679998	0.806794	7
7	AT5G47830	AT5G47830	0.444093	1.58002	0.443268	0.320075	0.264407	0.665887	1.71638	2.79546	0.813154	0.528571	0.609321		0.805983	0.707526	1.99816	0.864324	1.26479	0.79922	0.998006	1.33891	0.785305	1.35626	0.902198	0.998684	7
7	AT1G32710	AT1G32710	0.619326	0.835356	0.149626	0.309729	0.151794	1.07341	1.7311	1.38309	0.910389	0.415902	0.367187		2.39401	0.94709	1.74508	1.06776	1.18036	1.28336	1.48091	1.21287	1.28178	0.613034	0.933013	0.913821	7
7	AT3G25230	FKBP62	1.29156	0.915125	0.64343	1.04847	1.25555	0.870108	1.11947	1.42149	0.508203	0.327958	0.592102		0.901986	0.76504	2.2897	0.947788	1.35443	1.09719	1.13311	1.07151	0.6451	1.20816	0.758864	0.833654	7
7	AT4G21580	AT4G21580	0.781418	1.33462	0.875041	0.423596	0.305165	0.994111	2.81935	2.41032	1.02856	0.350161	0.293314		1.83683	0.589976	1.05811	0.68241	0.948995	0.79275	0.931821	1.65546	0.752804	0.698762	0.629024	0.807401	7
7	AT4G25130	MSR4	1.3407	1.50434	0.268319	0.350942	0.190017	0.547277	1.90226	1.9866	0.493873	0.361724	0.40027		2.44998	0.679096	2.27291	0.882451	1.37734	0.679011	0.921014	1.23236	0.826168	0.936714	0.621364	0.775267	7
7	AT1G44414	AT1G44414	0.265924	2.25925	0.635718	0.623612	0.837023	1.85231	2.81551	2.24025	0.866035	0.339245	0.408255		0.334684	0.697595	1.88454	0.679	0.985703	0.977237	1.46793	0.768892	0.421656	0.276143	0.487243	0.876256	7
7	AT4G09150	AT4G09150	0.23707	1.44819	0.495369	0.43323	0.428125	0.577907	2.23774	2.08467	0.733815	0.30876	0.348955		0.509692	0.688049	2.32933	0.895793	1.41551	1.06373	1.36152	2.10548	0.499842	0.784506	0.771836	1.24088	7
7	AT1G18100	MFT	0.443341	1.21541	0.917053	0.357288	0.289243	1.26849	1.70406	1.2283	1.31429	1.08158	1.0339		0.77211	1.66853	1.77943	1.45091	1.16568	1.10067	1.07199	0.554575	0.499453	0.532464	0.857907	0.693328	7
7	AT4G16500	CYS4	0.725322	1.5327	1.02821	1.08365	0.927041	0.736798	1.45872	1.26527	0.708625	0.319451	0.388165		1.58493	1.24731	1.96788	0.991429	1.76452	0.972005	1.00982	1.03572	0.422798	0.379559	0.950825	0.499243	7
7	AT3G47340	ASN1	0.529898	1.40249	0.726393	0.193994	0.196666	0.9298	1.57901	1.67328	1.07954	0.373134	0.217122		1.58506	1.70594	0.937233	1.11403	1.10092	1.17327	1.34249	1.83753	1.16563	0.77426	0.752454	0.609844	7
7	AT4G14270	CID2	1.19836	2.03408	1.2307	1.18053	1.19624	0.850119	0.931294	2.01952	0.705454	0.571577	0.843058		0.827387	0.59823	2.98264	0.455572	0.525649	0.317588	0.30133	0.462907	0.909706	1.77754	0.515652	0.564855	7
7	AT5G35320	AT5G35320	0.671065	1.7701	0.58516	0.597587	0.452946	1.0904	1.49324	1.72352	0.837087	0.294876	0.463412		0.915771	0.906754	2.02856	1.05959	1.31336	0.931508	1.27304	1.08209	0.711161	0.668676	0.981682	1.14842	7
7	AT4G02690	AT4G02690	0.413781	1.93905	0.68246	0.411524	0.354267	1.07394	2.61047	2.37669	1.08359	0.643214	0.679204		1.55578	0.839407	1.5109	0.721293	1.01113	0.728758	1.06804	1.13337	0.776381	0.44173	0.395456	0.549572	7
7	AT3G21380	JAL36	0.059516	1.08513	0.194277	0.260235	0.137027	0.893972	1.82257	1.38149	1.59633	0.760949	0.563895		2.30774	0.466342	2.54538	0.612618	1.4494	1.21409	1.57275	1.11715	1.17221	0.902805	0.542209	0.341903	7
7	AT2G25140	CLPB4	0.185211	1.58431	0.611686	0.747365	0.732003	0.954338	2.12367	1.90229	0.708955	0.223004	0.361907		0.387433	0.837164	2.63318	1.0545	1.61235	1.05738	1.29334	1.05535	0.403893	0.61487	0.819848	1.09596	7
7	AT2G22240	IPS2	0.2819	1.07538	0.523404	0.224195	0.257783	1.15393	2.41001	1.0214	0.617922	0.460053	0.219995		1.04287	1.6799	1.31189	1.06879	1.43053	1.70771	2.45961	1.93818	0.645428	0.283852	0.38161	0.803659	7
7	AT5G09590	HSP70-10	0.758714	0.894583	0.329604	0.453233	0.400457	0.688694	1.49178	2.40075	0.915176	0.496509	0.640932		0.889195	0.574753	1.88905	0.656117	0.954993	0.730794	1.09709	1.85836	1.02588	1.55478	0.9917	1.30685	7
7	AT4G23493	AT4G23493	0.014245	0.54111	0.225918	0.220141	0.31671	0.476742	2.32171	2.76374	0.45796	0.141814	0.159162		0.296112	0.743334	2.33396	1.2218	1.57898	1.26948	1.56841	2.55899	0.825357	0.582791	0.849578	1.53195	7
7	AT1G30070	AT1G30070	0.473998	1.36354	0.685391	0.676806	0.694057	1.03343	1.93389	2.03822	0.795036	0.163644	0.227207		0.682499	0.724099	1.84915	0.849544	1.1268	0.916331	1.28494	1.44104	0.593581	0.613749	1.163	1.67003	7
7	AT5G50240	PIMT2	0.348352	1.12449	0.797395	0.508798	0.501748	1.14251	1.66552	1.34716	0.914629	0.329042	0.258559		2.14246	1.12823	1.39778	1.13153	1.39853	1.37736	1.44917	1.32064	0.926497	0.549631	0.547236	0.692727	7
7	AT3G24100	AT3G24100	0.277466	0.810611	0.716111	0.256112	0.304907	0.981928	2.1948	2.49837	1.33099	1.12049	0.937172		0.699848	0.493986	0.537415	0.444841	0.482168	0.477159	0.712389	2.45001	1.09281	1.27199	1.44026	1.46815	7
7	AT2G32120	HSP70-8	0.142815	1.67742	0.748404	0.669442	0.67901	0.839241	2.17481	2.67272	0.992895	0.403238	0.297428		0.785058	0.829638	1.59765	0.965295	1.04965	0.9454	1.05168	1.31444	0.592314	0.505746	0.958467	1.10724	7
7	AT2G29300	AT2G29300	0.196953	0.903462	0.806771	0.699205	0.592044	0.832937	1.23915	1.15362	0.904957	0.482573	0.331313		1.59424	1.34214	2.04507	0.979378	1.42239	1.2207	1.65854	1.53566	1.01765	0.591959	0.803388	0.645895	7
7	AT4G05070	AT4G05070	0.212533	2.12503	1.15896	1.00721	1.40476	1.11471	1.28595	2.5246	0.680869	0.385372	0.47175		0.504603	1.07211	2.26858	0.769247	1.24468	0.827672	1.01299	0.550221	0.573356	0.387727	0.652839	0.76424	7
7	AT2G20560	AT2G20560	0.114842	2.47166	0.444852	0.550855	0.374781	1.09214	2.0144	1.83855	0.701659	0.099035	0.222613		0.465253	0.955625	2.67904	1.08231	1.65147	1.02855	1.3301	0.984014	0.415906	0.297794	1.02655	1.15801	7
7	AT2G19310	HSP18.5	0.170555	2.26147	0.411352	0.394988	0.252017	0.710411	2.1395	2.66202	0.515582	0.165805	0.354587		0.306926	0.450989	2.87826	0.706389	1.36641	0.892697	1.61679	2.07011	0.507406	0.482218	0.691102	0.992409	7
7	AT2G47180	GOLS1	0.142017	1.0973	0.547897	0.352206	0.452757	0.811802	2.35504	2.21025	1.37485	0.606629	0.521433		0.608887	0.926267	1.03278	0.642599	0.886952	1.00219	1.44664	1.95313	0.771174	0.801528	0.920608	1.53506	7
7	AT5G03285	AT5G03285	0.324579	1.20531	0.440175	0.47526	0.435109	1.30639	1.64238	1.92244	0.442223	0.169103	0.32127		0.995073	0.551635	2.71859	1.32857	2.08609	1.54494	1.53759	0.772871	1.03627	0.341633	0.666528	0.735968	7
7	AT5G07330	AT5G07330	0.328048	1.17673	0.883698	0.791598	1.01969	1.19153	1.42609	1.55646	0.625392	0.318101	0.261791		1.26966	1.38091	2.44912	0.936778	1.35819	1.15129	1.35362	0.797654	0.882274	0.760281	0.490912	0.590191	7
7	AT3G10020	AT3G10020	0.299208	2.53542	0.973741	0.836862	1.0566	1.58443	2.436	1.87165	0.797076	0.149119	0.212008		0.674593	0.820327	2.23003	0.759388	1.21088	0.871078	0.947815	0.594433	0.427344	0.175317	0.732767	0.803919	7
7	AT3G51810	EM1	0.200138	0.880713	0.512389	0.733724	0.602366	1.5686	2.07887	1.74274	1.33493	0.431455	0.182505		1.19946	0.985105	1.39901	1.14269	1.31247	1.22225	1.75897	1.16718	0.984354	0.413021	0.534357	0.612699	7
8	AT4G16790	AT4G16790	1.45764	0.729791	0.69549	0.320223	0.277285	0.635384	0.745187	0.699692	1.05071	3.77123	3.88774		1.71765	0.627499	0.286045	0.455446	0.327016	0.465851	0.413282	0.875331	0.768146	0.901471	0.67057	1.22133	8
8	AT1G66910	AT1G66910	0.212569	0.93319	0.355701	0.272682	0.200863	0.488503	1.12958	1.30302	1.14448	2.3724	1.75028		0.339618	0.349036	1.19495	0.84822	1.01378	0.670801	0.636746	1.06758	1.89386	1.45718	1.29412	2.07085	8
8	AT1G14040	PHO1	1.60832	0.431086	0.694155	0.387262	0.529641	1.04055	1.11271	1.08467	1.2453	1.67335	2.03571		0.82589	0.364701	0.220751	0.481721	0.524393	0.619897	0.738425	1.37966	1.67692	2.0288	0.799813	1.49625	8
8	AT3G18870	AT3G18870	0.314782	0.148094	0.271039	0.098715	0.200708	0.374111	0.691489	0.823942	0.654217	3.03501	1.74464		0.546679	0.405898	0.724775	0.438694	0.483919	0.370762	0.631311	1.90035	3.15658	2.16105	1.55784	2.26541	8
8	AT4G37380	ELI1	1.19537	0.624968	0.259024	0.361286	0.190627	0.724171	1.48459	1.74661	1.24967	1.81042	1.54421		1.27561	0.517005	1.24917	0.727082	0.80764	0.491232	0.677121	1.24839	1.59935	1.48112	0.834703	0.900646	8
8	AT1G74360	AT1G74360	0.355431	1.05271	0.604678	0.51016	0.252886	0.555743	1.41345	1.34662	2.21997	1.89301	2.1393		0.35469	0.672635	1.66927	0.423368	0.726823	0.340274	0.546983	0.384762	1.44176	1.64398	1.01024	1.44125	8
8	AT3G54750	AT3G54750	1.48024	0.384885	0.611262	0.483103	0.762455	1.67665	1.34307	1.49196	1.83195	2.14012	1.87139		1.02899	0.491652	0.361527	0.446372	0.592311	0.631045	0.575684	0.312441	1.1609	1.6335	0.823094	0.865397	8
8	AT5G62630	HIPL2	0.057504	0.566872	1.45778	0.595786	1.1951	1.08299	0.998515	1.11994	2.2944	1.92569	1.50712		0.305511	0.355399	0.132599	0.271548	0.174754	0.616845	0.504995	1.35837	1.46733	1.89606	0.903586	2.21132	8
8	AT1G13145	AT1G13145	0.721925	0.610276	1.03113	0.404291	0.162457	0.775317	0.964164	1.31881	1.03758	1.95591	2.03761		0.298596	0.712851	0.951003	0.99176	0.976906	0.905813	0.975607	1.01541	1.59472	1.61952	0.863083	1.07526	8
8	AT4G15810	AT4G15810	1.3165	0.760945	0.430005	0.206671	0.064354	0.552137	0.932391	1.11105	1.53713	2.04772	1.45294		1.50411	0.787774	0.667987	0.645439	0.599347	0.670875	0.994875	1.27926	1.64681	1.37821	1.02262	1.39085	8
8	AT1G51080	AT1G51080	1.58498	0.475361	0.167897	0.347489	0.333362	0.757418	0.61722	1.04692	1.32906	2.03545	1.46412		1.09774	0.550075	0.58929	0.519419	0.487339	0.779849	0.766733	1.36718	2.04747	2.02005	1.23472	1.38087	8
8	AT1G73690	CDKD-1	0.893878	0.445578	0.213291	0.21191	0.149489	0.661277	0.738748	0.923905	0.969205	2.15303	1.35781		0.99495	0.537089	0.245973	0.467015	0.400671	0.505858	1.02248	2.26277	2.45229	2.41108	1.29845	1.68325	8
8	AT4G11130	RDR2	1.38469	0.870382	0.675105	0.359796	0.361925	1.38775	1.42331	1.72285	2.10649	2.41339	2.38893		0.766384	0.360151	0.439788	0.33348	0.289443	0.486367	0.540621	0.553643	1.1553	1.42867	0.593169	0.958374	8
8	AT3G62050	AT3G62050	1.6579	0.45658	0.349454	0.186531	0.161096	0.606976	1.41775	1.85851	1.07418	1.7487	1.65784		0.669558	0.246222	0.96913	0.466009	0.130708	0.299729	0.90305	1.44167	2.1201	1.60195	1.20113	1.77524	8
8	AT1G74090	SOT18	0.29115	0.580736	0.237049	0.193415	0.227787	0.616225	0.98181	1.37985	1.93324	2.1192	2.27506		0.235314	0.272388	1.11404	0.598408	1.3752	0.752123	0.986029	0.887757	0.88719	1.26135	1.82841	1.96627	8
8	AT1G32900	GBSS1	2.70244	0.058232	0.029045	0.026277	0.005809	0.035471	0.052297	0.266284	0.505266	1.79406	4.94528		1.95585	0.501284	0.141385	0.186161	0.204498	0.145685	0.311604	0.893275	1.93175	1.54747	2.36503	2.39555	8
8	AT2G40640	PUB63	0.584405	0.41233	0.284528	0.504844	0.2424	0.288121	0.448555	1.61718	1.20702	2.58456	2.13207		0.953761	0.410547	0.668	0.952046	0.853997	0.732704	0.582549	0.427641	1.92888	3.68226	0.657093	0.844512	8
8	AT2G25050	FH18	0.984495	0.640637	0.532106	0.400773	0.416949	1.06453	1.41836	2.17863	1.9304	2.68965	1.85786		0.671787	0.294114	0.586724	0.48283	0.359419	0.448779	0.418595	1.12864	1.21478	1.11137	0.74579	1.42278	8
8	AT3G59000	AT3G59000	1.09476	0.822472	0.414378	0.279389	0.230095	0.766686	1.00683	1.18159	1.06133	1.80881	1.675		1.31161	0.817896	0.831604	0.849002	0.643061	0.815823	0.884963	1.04441	1.58659	1.53808	1.02128	1.31434	8
8	AT2G41900	AT2G41900	2.51561	0.830309	0.899342	0.815938	0.773126	0.68551	0.478889	0.51875	0.804585	1.85036	1.99595		0.310284	0.939999	0.373079	0.892235	0.518959	0.635262	0.554615	1.02039	0.630156	0.79562	1.82697	2.33406	8
8	AT2G44160	MTHFR2	1.20606	1.30818	0.447977	0.441994	0.521031	1.04221	1.09649	1.35202	1.33711	1.70834	1.14015		0.790248	0.551418	0.708011	0.625096	0.383727	0.462879	0.651352	1.05967	1.50202	2.38337	0.861706	1.41894	8
8	AT5G14090	AT5G14090	0.432029	1.18164	0.507418	0.359197	0.330675	1.18616	1.19233	1.16111	1.47201	2.72136	1.55784		0.977228	0.707761	0.581768	0.79203	0.368415	0.863292	1.11033	0.406206	0.834816	0.523605	1.64332	2.08945	8
8	AT2G43020	PAO2	0.34768	0.085484	0.076097	1.16212	2.75808	0.056729	0.063517	0.11093	0.02558	4.06009	3.11596		1.08067	1.54576	0.093673	0.826236	0.06539	1.11223	0.200518	2.28393	1.73132	0.04716	0.024974	2.12587	8
8	AT1G68760	NUDT1	2.04777	1.43069	0.672998	0.53336	0.537287	0.714705	0.763246	1.16379	0.600593	2.14296	1.87576		1.21896	0.565464	0.646244	0.413737	0.289187	0.29324	0.405725	1.57358	1.18132	1.77999	1.04664	1.10275	8
8	AT3G50700	IDD2	0.7867	0.649745	0.710973	0.461903	0.553273	0.46495	0.594012	0.922529	1.06648	2.14714	1.99612		0.868433	1.62321	0.268788	0.554062	0.391606	0.840546	0.67535	1.56688	1.43791	1.33655	1.53888	1.54395	8
8	AT3G52950	CBSCBSPB3	1.46756	0.825283	0.360049	0.71252	0.303034	0.774743	1.22947	1.19743	1.5073	1.89541	1.90551		0.608251	0.659624	0.96449	0.656399	0.910608	0.81241	1.026	0.776761	0.853014	1.23742	1.46463	0.852073	8
8	AT2G46980	AT2G46980	0.039709	0.215039	0.303994	0.341665	0.196078	0.416505	1.04331	0.975976	1.99834	2.51414	2.08984		0.354666	0.926303	0.719642	0.779872	0.996123	0.958053	1.14312	1.1977	1.33145	0.821423	1.64489	1.99215	8
8	AT4G12080	AHL1	0.437109	0.672605	0.095695	0.132205	0.163164	0.301211	0.477557	0.626353	0.785796	2.73722	2.44337		1.31016	0.77355	0.729846	0.768002	0.932621	0.472613	0.635932	2.52047	1.5339	1.54393	1.32268	1.58402	8
8	AT1G62150	AT1G62150	2.12253	0.277507	0.153599	0.229161	0.167438	0.594785	0.860128	1.52831	1.19766	1.55982	1.80108		0.88544	0.503612	0.676196	0.5762	0.577694	0.559125	0.973982	1.58636	1.81164	1.94362	1.05799	1.35613	8
8	AT1G53345	AT1G53345	1.73179	0.428569	0.319965	0.366785	0.269645	0.727563	0.779803	1.28734	1.15862	1.86108	1.92547		0.598309	0.568269	0.584924	0.664929	0.676055	0.616475	0.852183	1.33815	1.41621	1.44758	1.48063	1.89968	8
8	AT5G12440	AT5G12440	1.06166	0.869791	0.972498	0.434404	0.53522	0.511014	0.607238	1.30871	0.907616	2.67272	2.77561		0.468989	0.449488	0.655508	0.58399	0.594963	0.390065	0.529614	2.34074	1.5371	0.918761	0.945398	0.928916	8
8	AT4G00380	FDM2	0.625296	0.41279	0.309824	0.182247	0.199395	0.468568	0.529239	1.05195	1.16422	2.15963	1.89452		1.52135	1.09154	0.644439	0.788056	0.420427	0.734738	0.829427	0.812259	2.22736	2.49513	1.29056	1.14703	8
8	AT3G47600	MYB94	1.82149	0.931769	0.473341	0.468012	0.320345	0.50456	1.03588	1.03133	0.734872	1.89914	2.24634		1.26516	0.965311	0.704506	0.747057	0.749134	0.506366	0.537806	1.48638	0.883163	0.639524	1.33702	1.71151	8
8	AT1G59710	AT1G59710	0.641528	0.710193	0.305511	0.384317	0.180498	0.419279	0.506911	1.13765	1.37494	2.72725	2.58009		0.520659	0.641045	0.554206	0.790945	1.38328	0.231425	0.653506	2.06564	0.670311	0.499723	2.76661	1.25447	8
8	AT4G33490	AT4G33490	0.293406	0.311203	0.415917	0.662737	0.65314	1.27467	1.98143	2.05524	1.72052	2.04828	1.66548		0.563398	0.229939	0.608503	0.666928	0.542146	0.766122	1.0949	0.961449	1.21208	1.03403	1.04726	1.19122	8
8	AT3G48670	IDN2	0.788775	0.412142	0.359258	0.190631	0.183512	0.824672	0.87949	1.69132	1.66862	1.74357	2.66465		1.90175	0.317334	0.152434	0.179924	0.093228	0.277401	0.457643	0.925524	2.53873	2.82912	0.998674	0.921598	8
8	AT5G43310	AT5G43310	0.933688	0.90584	0.771014	0.440317	0.319616	0.643875	1.10293	0.96104	1.34666	2.048	1.69367		1.1774	0.683415	0.989272	0.74249	1.07052	0.766744	0.841336	1.53129	0.992684	0.884616	1.13965	1.01394	8
8	AT1G78790	AT1G78790	0.822808	0.716909	0.626961	0.668661	0.878755	0.707584	0.70704	1.22763	1.93822	2.24178	1.75703		0.575	0.319737	0.492284	0.774841	0.503962	0.544371	0.549505	0.678118	1.63474	1.73256	1.46947	1.43201	8
8	AT3G17510	CIPK1	1.17103	1.18247	0.777612	0.392302	0.423862	0.544239	1.37887	2.13941	1.74677	2.43677	2.1454		1.67982	0.432494	0.43896	0.353666	0.25898	0.250496	0.328478	0.868825	0.929744	1.16149	0.897096	1.06121	8
8	AT1G71180	AT1G71180	0.950176	0.463164	0.207176	0.275834	0.15398	0.389726	0.392028	0.807222	0.865099	2.24012	2.36949		1.44405	0.630591	0.935224	0.770242	0.621399	0.50128	0.582551	1.1677	2.79869	2.20897	1.0351	1.1902	8
8	AT1G13980	GN	1.16517	0.750804	0.449308	0.340006	0.289161	0.461953	0.661708	0.902184	1.06408	1.89864	1.59909		1.38641	0.537497	0.499383	0.520447	0.353088	0.51877	0.665123	1.42874	2.32382	2.06156	1.29728	1.82577	8
8	AT3G56590	AT3G56590	1.73396	1.07799	0.522749	0.310673	0.214677	0.662448	1.34543	1.53388	0.942504	1.85392	2.01783		0.545178	0.384459	1.03861	0.625094	0.556637	0.472499	0.59251	1.91063	1.34156	1.01421	0.922052	1.38051	8
8	AT1G11960	AT1G11960	0.196524	0.748321	0.068568	0.369282	0.118523	0.311218	0.550456	2.07278	1.33196	2.69202	1.89461		0.671423	0.792628	0.712292	0.782501	1.35371	0.762126	1.29846	1.20846	0.944198	1.3405	2.24851	0.53094	8
8	AT3G47110	AT3G47110	0.080223	0.582072	0.297216	0.29841	0.200355	0.522593	1.72029	2.17888	2.04046	2.8069	2.4351		0.073649	0.284188	0.917519	0.39633	0.605166	0.51808	1.17358	0.502656	0.851389	0.599668	1.60274	2.31253	8
8	AT3G49900	AT3G49900	0.489732	0.373517	0.514827	0.307901	0.342157	1.01815	1.61115	1.86232	2.14978	1.86059	1.59664		0.464313	0.533288	0.23617	0.399903	0.317398	0.699081	0.81675	0.94389	2.00627	1.62878	1.42421	1.40319	8
8	AT5G22790	RER1	1.69997	0.592439	0.29683	0.313901	0.236873	0.629311	0.981779	1.24932	1.46195	1.76261	2.0786		1.08142	0.501987	0.527856	0.555588	0.563751	0.449621	0.677655	1.85655	1.57448	1.7136	0.898611	1.29529	8
8	AT5G40920	AT5G40920	0.35175	0.657888	0.821166	0.492416	0.469369	0.932565	1.36604	2.18478	1.80216	2.88134	2.37322		0.518577	0.468008	0.640007	0.464897	0.707192	0.685649	0.847878	0.941882	1.0547	0.716554	0.813303	0.808652	8
8	AT4G10030	AT4G10030	0.58025	1.10931	0.954701	0.407654	0.510366	0.943368	1.07393	0.654196	0.542612	3.34877	2.78276		1.36589	0.397597	0.826584	0.608541	0.507127	0.687631	0.610109	1.27503	1.24033	1.13489	0.552678	0.885672	8
8	AT5G55230	MAP65-1	1.38976	0.862843	0.203827	0.145167	0.14524	0.196233	0.178121	0.505526	1.11803	3.66065	3.67373		2.14714	0.80801	0.667155	0.39356	0.278568	0.330826	0.376264	0.391241	1.3788	2.4752	1.1892	0.484901	8
8	AT3G04605	AT3G04605	1.0163	0.4853	0.960838	0.832982	1.37791	0.804094	0.792008	0.879028	1.51078	1.8593	1.54701		1.02138	0.771486	0.222569	0.414327	0.318879	0.600081	0.759846	1.85411	1.51711	1.45049	1.04127	0.962892	8
8	AT5G12250	TUBB6	1.20255	2.04596	0.607708	0.352805	0.375398	0.734472	0.662808	0.977335	1.29303	2.57143	2.39565		0.406206	0.621137	0.379826	0.465732	0.290302	0.324386	0.399391	0.51978	1.27723	1.70686	2.04755	1.34245	8
8	AT2G46970	PIL1	0.043825	0.243112	0.126321	0.274206	0.213591	0.257973	1.05157	1.23378	1.57321	2.84362	2.37165		0.26202	0.639316	0.094481	0.55291	0.604519	0.414366	0.559298	2.472	1.19283	1.41549	1.79183	2.76807	8
8	AT5G03050	AT5G03050	1.222	0.900442	0.802227	0.465249	0.461857	0.917177	0.903818	1.08224	1.32658	2.5325	3.25048		0.87125	0.174478	0.174922	0.328486	0.063487	0.25905	0.246109	0.43613	1.41041	2.11877	1.8214	1.23093	8
8	AT2G26650	AKT1	0.736063	0.859447	0.643691	0.616074	0.53851	0.537382	0.903008	1.37935	1.48818	2.23286	1.75764		0.580421	0.584477	0.368457	0.383913	0.407938	0.470196	0.638278	1.63373	1.11307	0.980703	2.03452	2.11209	8
8	AT5G18180	AT5G18180	0.617856	0.160968	0.242733	0.218491	0.277167	0.950597	1.11312	1.51348	1.21914	1.7947	1.63766		0.380513	0.241296	0.611757	0.305509	0.369781	0.506275	1.06892	1.30246	2.64713	3.08071	1.08748	1.65227	8
8	AT5G64860	DPE1	0.432528	0.388877	0.287585	0.176238	0.182815	0.538264	0.962311	1.39393	1.40391	2.17694	2.15014		1.86982	0.540972	0.366955	0.321796	0.221669	0.473312	0.648483	1.37836	2.14863	2.03037	1.80232	1.10377	8
8	AT3G56570	AT3G56570	1.01991	0.297841	0.288469	0.279627	0.177937	0.689953	1.17327	1.53839	1.41353	1.95086	1.78441		0.791393	0.327148	0.550591	0.47976	0.479912	0.551901	0.856831	1.60421	2.02002	1.77435	1.12194	1.82776	8
8	AT1G49500	AT1G49500	0.019867	0.402475	1.77757	1.06939	1.7994	0.859067	0.387968	3.10138	0.63914	2.69786	0.91624		0.109142	0.86693	0.294451	0.256731	0.90186	0.162149	0.406562	2.17439	1.01323	1.07729	0.710628	1.35629	8
8	AT2G39930	ISA1	0.801941	0.546484	0.466861	0.254855	0.228087	0.751921	0.980044	1.43371	1.48952	2.04648	1.58409		1.2606	0.613948	0.633441	0.684141	0.527499	0.714562	1.01338	1.41045	1.76883	1.59993	0.956544	1.23268	8
8	AT5G59590	UGT76E2	1.47067	1.503	0.794571	0.905452	0.704575	0.651571	0.778464	1.9202	1.07052	2.69413	1.73333		0.212754	0.31246	0.530043	0.246955	0.425195	0.474803	0.666316	1.07615	1.19815	1.61229	1.09159	0.926807	8
8	AT5G17600	ATL52	0.404755	0.501735	0.165715	0.21126	0.181132	0.481286	1.08571	1.74123	1.49087	2.70649	2.6462		0.447956	0.318049	0.673279	0.491277	0.687018	0.492687	0.559786	1.41428	2.10675	1.5454	0.900311	1.74682	8
8	AT2G40095	AT2G40095	0.798411	0.929132	0.534798	0.792726	0.408229	0.642301	1.43161	1.73737	1.37705	1.18489	2.85018		0.595782	0.632535	0.3049	0.409019	0.735556	0.314178	0.537857	0.818591	1.58329	1.1682	1.81215	1.40126	8
8	AT1G25220	ASB1	1.11225	0.775554	0.714192	1.40851	0.481793	0.675241	0.809181	1.56245	2.85657	1.22458	1.65602		0.479365	0.326593	0.4402	0.292264	0.600331	0.240405	0.371264	0.880899	1.3572	1.52184	1.68682	1.52646	8
8	AT3G61630	CRF6	0.39902	0.415547	0.24424	0.425078	0.294129	0.3615	0.809407	1.82702	1.45392	2.21609	1.6148		0.341214	0.374085	0.661686	0.428052	0.600774	0.687683	0.959658	1.85834	1.87905	2.36998	1.18501	1.59372	8
8	AT1G27410	AT1G27420/F17L21.21	0.716381	0.759084	0.775951	0.526451	0.596915	1.06104	1.43662	2.42999	1.64147	2.58422	1.87868		0.503676	0.296645	0.506454	0.393111	0.488396	0.396966	0.447646	1.08232	1.12702	1.1773	0.762296	1.41137	8
8	AT5G26731	AT5G26731	2.37687	0.404518	0.206669	0.432053	0.144985	0.501749	0.74162	1.43467	1.18538	2.83794	2.63985		0.185768	0.223118	0.475514	0.559493	0.438434	0.194187	0.272136	1.85439	1.06166	1.89725	1.26592	1.66582	8
8	AT2G47630	AT2G47630	0.35478	0.674358	0.242475	0.226481	0.210218	0.559857	0.835381	1.20251	1.31201	2.4712	2.13752		1.05058	0.308805	0.601597	0.419036	0.415599	0.467757	0.752243	1.12467	1.5573	2.01744	2.3515	1.70668	8
8	AT5G02180	AT5G02180	1.84131	0.892453	0.66884	0.273424	0.205282	0.261339	0.419022	1.19659	0.812653	3.32437	3.67691		0.09677	0.227281	0.316804	0.219946	0.179061	0.148224	0.143067	0.632646	1.63065	1.8711	1.62842	2.33384	8
8	AT2G43000	JUB1	0.350469	0.761806	1.03855	1.41155	0.66524	0.609595	0.473871	0.6858	1.98333	2.09053	2.5622		0.146643	0.190197	0.19377	0.251969	0.648742	0.214898	0.410446	0.354631	2.1765	2.03818	2.32583	1.41525	8
8	AT2G19572	AT2G19572	0.902069	1.27247	0.751185	0.384614	0.368428	0.663966	1.03953	1.9582	0.889823	1.92855	1.58036		1.18239	0.628429	0.736103	0.459433	0.599737	0.317619	0.440688	1.4589	1.86177	1.55297	0.916471	1.10628	8
8	AT4G33800	AT4G33800	2.16149	0.916269	0.514049	0.416195	0.249451	0.730741	1.87119	1.57527	0.944591	4.09479	2.39062		1.16912	0.249462	0.206711	0.218209	0.181538	0.155267	0.270858	1.27309	1.16612	1.41929	0.278505	0.547187	8
8	AT4G15020	AT4G15020	1.35476	0.359351	0.247868	0.302573	0.366861	0.510463	0.651442	1.0927	1.55976	2.13365	2.21785		0.657654	0.282619	0.398383	0.395051	0.498447	0.695008	0.938162	1.67665	1.83347	2.07772	1.51628	1.23329	8
8	AT4G23650	CPK3	0.854464	0.574975	0.489096	0.377786	0.36314	0.546911	0.497092	0.776188	1.1099	2.40793	2.08804		0.404726	0.777565	0.998498	1.02813	1.00411	0.842744	0.80904	0.931608	1.28876	1.62258	1.67732	1.5294	8
8	AT1G67120	AT1G67120	0.827681	0.264921	0.582583	1.00661	0.988773	0.837168	0.959328	1.36154	1.64884	1.74537	1.46112		0.987289	0.624049	0.60029	0.837279	0.754374	0.982504	1.00829	1.64387	1.09972	0.990429	0.765356	1.02261	8
8	AT5G01590	TIC56	0.91558	0.527999	0.295413	0.249355	0.175618	0.50422	0.904534	1.32893	1.19616	2.2127	1.85263		0.828627	0.370676	0.899597	0.644363	0.726629	0.715182	0.753479	1.25477	2.03248	2.43041	1.09224	1.0884	8
8	AT5G65100	EIL5	0.562412	0.685578	0.345338	0.582093	0.384093	0.768739	0.953365	1.60214	1.11544	3.01846	2.02026		0.545747	0.621156	1.22666	0.582386	1.7192	0.418051	0.66769	2.0696	0.568743	0.634382	0.684947	1.22352	8
8	AT2G39870	AT2G39870	2.1752	0.705553	0.516919	0.427325	0.407502	0.602584	1.14896	1.55526	2.25219	2.59583	2.51903		0.836835	1.19058	0.515356	0.465355	0.735415	0.219408	0.306902	0.990718	0.717781	1.23738	0.425324	0.452588	8
8	AT1G54000	GLL22	1.92398	1.10054	0.907275	1.31349	0.70813	0.660553	0.445258	0.45587	1.26316	1.29705	1.86294		0.043107	0.744966	0.230352	0.709705	0.460773	0.323301	0.46518	1.92312	0.757842	1.61682	1.55972	2.22687	8
8	AT4G16141	AT4G16141	2.67811	0.255671	0.181467	0.151402	0.118186	0.573548	0.647182	1.17814	1.15969	1.83897	2.179		0.609298	0.306913	0.583655	0.253007	0.36938	0.277695	0.49139	2.25101	2.03725	1.88953	1.14602	1.82348	8
8	AT1G62970	AT1G62970	0.691841	1.03924	0.949001	0.54498	0.617239	0.986665	1.47244	1.83479	1.95637	2.67542	1.79105		0.707687	0.536568	0.534823	0.502849	0.43972	0.557448	0.647951	0.936194	1.01683	0.764054	0.766367	1.03046	8
8	AT5G56950	NAP1	1.94853	0.302576	0.370631	0.14314	0.233496	0.994369	0.801607	1.04695	1.40869	1.82689	2.49484		0.990713	0.428175	0.401312	0.389508	0.448593	0.695723	0.995679	0.69981	1.8077	2.26357	1.00755	1.29997	8
8	AT3G52170	AT3G52170	1.12359	0.393401	0.546607	0.289068	0.280343	1.06325	1.31905	1.54198	1.78792	1.76578	1.47345		0.789496	0.446633	0.496499	0.568028	0.432263	0.765659	0.943833	0.981512	1.39741	1.65806	1.49782	1.43833	8
8	AT1G07250	UGT71C4	0.315953	0.601362	0.448618	0.311234	0.347947	0.657306	1.11898	1.57681	1.18819	1.95299	1.4321		0.481534	0.669874	0.512814	0.492648	0.503151	0.673505	1.01006	2.0704	2.05755	1.3548	1.47419	1.74797	8
8	AT1G13380	AT1G13380	1.45891	1.08497	0.802754	0.545878	0.349205	0.699405	0.955076	1.68483	1.22471	2.02017	2.09584		0.984352	0.608641	0.407105	0.523944	0.507663	0.513996	0.757655	0.995876	1.31971	1.90085	0.955623	0.602833	8
8	AT1G27330	AT1G27330	1.427	0.356272	0.262449	0.977347	0.768807	0.589414	0.881626	1.74141	0.848869	1.63741	1.85643		1.10114	0.581925	1.36431	0.563267	0.989849	0.460706	0.559558	1.40518	1.27066	1.68025	0.78807	0.88805	8
8	AT1G80530	AT1G80530	2.17546	0.514985	0.833227	0.578427	0.553481	0.688947	0.438413	0.553725	1.16446	1.78799	3.24008		0.503962	0.657514	0.41148	0.528335	0.489357	0.744829	0.978308	0.849182	1.13801	1.55377	1.30391	1.31215	8
8	AT4G00270	AT4G00270	0.744541	0.745788	0.556905	0.278665	0.261973	1.03131	1.71386	2.32041	2.03169	2.68424	1.89143		0.645726	0.518785	0.671681	0.728235	0.453079	0.477876	0.589587	0.804167	1.10121	0.801511	0.957705	0.989617	8
8	AT5G02200	FHL	0.084633	0.144059	0.165266	0.119384	0.110626	0.188224	0.613232	1.02	0.714937	3.6861	3.30443		1.78175	0.661388	0.071342	0.759762	0.866422	0.27512	0.62642	1.53941	0.970172	1.37597	2.32181	1.59954	8
8	AT5G41270	AT5G41270	0.496221	0.664031	0.999105	0.732134	0.807898	0.946769	1.22422	1.6384	1.97531	2.89082	1.99485		0.51996	0.558056	0.62257	0.517304	0.460171	0.565338	0.689559	0.9651	0.885687	0.993819	0.863412	0.989273	8
8	AT2G42600	PPC2	0.398641	0.371708	0.436306	0.145588	0.100216	0.395744	0.380036	1.6205	0.869665	3.40101	2.34233		0.691967	2.02911	0.85146	0.359662	0.462679	0.633849	0.895951	1.49086	0.931563	1.66149	0.983668	1.54599	8
8	AT5G14920	GASA14	1.07652	0.595367	0.054012	0.147262	0.075042	0.162834	1.01392	1.81744	0.88669	2.09858	1.64666		1.06511	0.378024	0.364503	0.333161	0.193074	0.114997	0.271147	4.31595	1.94581	1.38742	1.31902	1.73747	8
8	AT5G20010	RAN1	1.28761	0.530372	0.507234	0.484088	0.479448	0.749534	0.943039	1.6099	1.92554	1.4612	1.4997		1.59136	0.652439	0.414848	0.316487	0.406466	0.468139	0.636195	1.56748	1.32014	1.8348	1.38753	0.926445	8
8	AT2G01570	RGA	1.49251	0.424173	0.538168	0.265063	0.312013	0.252665	0.455409	0.778104	0.731842	2.12737	1.70144		0.907805	0.515845	0.290282	0.459425	0.624498	0.370703	0.392018	2.32208	2.12868	2.21445	1.76721	1.92825	8
8	AT5G61790	CNX1	1.24169	0.376861	0.276563	1.23185	0.86138	0.435267	0.747881	1.2149	1.08524	1.78103	1.70187		1.12564	0.635413	2.11294	0.533328	0.985664	0.41384	0.41308	1.34503	1.44068	1.70557	0.52337	0.810906	8
8	AT5G07200	GA20OX3	1.32103	0.356412	0.39766	0.139045	0.092462	0.247258	0.48524	0.448901	0.839493	2.59918	2.18122		1.41989	1.19132	0.216137	0.580148	0.704883	0.593218	0.626933	2.44	0.878676	1.33853	2.61094	1.29141	8
8	AT1G75240	ZHD5	1.47319	0.624655	0.757407	0.677283	0.688894	0.337182	0.344134	1.39683	0.871184	2.119	2.00555		0.615193	0.590796	0.277367	0.23129	0.252576	0.278646	0.257191	2.1521	2.34589	1.87153	1.27035	1.56176	8
8	AT1G55310	SCL33	0.493855	0.811033	0.628457	0.581146	0.795737	1.15886	1.74698	2.23331	1.13746	1.86693	1.20139		0.487344	0.239822	0.896604	0.530511	0.792528	0.670426	0.798472	1.65076	1.03906	1.02148	1.03968	1.17815	8
8	AT4G16780	HAT4	0.070837	0.447682	0.944309	0.378768	0.477223	0.462417	0.973936	0.789601	1.81243	3.17026	1.85096		0.228613	0.554763	0.030161	0.526082	0.757837	0.654549	0.806873	1.7168	1.02265	0.921263	2.14101	2.26098	8
8	AT3G57150	CBF5	1.28537	0.2189	0.327338	0.3322	0.303187	0.545663	0.734075	1.39201	1.60387	3.40331	2.24711		0.501142	0.397312	0.406306	0.35936	0.350835	0.535099	0.710666	1.13578	1.70948	1.65694	1.50176	1.34228	8
8	AT1G30880	AT1G30880	0.789285	1.27323	1.01612	0.860547	0.772216	0.622462	0.773022	1.41153	1.85522	2.62749	1.27473		0.640801	0.801141	0.588125	0.471681	0.398058	0.512121	0.600165	0.948233	1.31373	1.02052	1.2773	1.1523	8
8	AT4G35090	CAT2	1.03603	0.942096	0.820878	1.02109	1.20337	0.758417	1.05266	1.13919	1.10136	1.89553	1.38749		0.603938	0.553715	0.529345	0.262771	0.359528	0.354788	0.477056	1.25754	1.41654	2.209	1.43457	1.18311	8
8	AT1G20620	CAT3	0.182992	0.947686	1.00524	0.833875	1.00599	0.86734	1.45944	1.94343	2.26449	1.66224	1.19977		0.349439	0.558179	0.306484	0.236209	0.283654	0.380078	0.593583	1.94412	1.35023	1.23302	1.42082	0.971696	8
8	AT1G76260	DWA2	0.758928	0.705003	0.074814	0.305227	0.413513	0.386623	0.262599	0.378636	0.49431	0.881737	0.839077		1.43155	0.537802	1.04976	1.08762	1.07265	1.08885	0.807612	1.6873	2.26176	2.59503	1.56715	2.31244	8
8	AT2G16910	AMS	0.065697	0.208384	0.067824	0.15895	0.050476	0.096171	0.633257	0.904959	0.346273	0.285128	0.20954		0.250973	0.620554	1.28582	0.949801	1.09141	1.10577	1.41884	1.94491	2.09711	2.16537	3.94652	3.09627	8
8	AT4G22840	BASS6	1.2206	0.552527	0.492942	0.089086	0.195801	0.516409	0.580725	0.464156	0.337504	0.467314	0.672951		1.54727	0.480276	0.701524	0.853551	0.894473	0.64884	0.855823	1.74556	2.87616	3.05103	1.17161	2.58388	8
8	AT4G32340	AT4G32340	0.347094	0.293491	0.578676	0.409703	0.551131	0.539846	0.327659	0.51907	0.456409	0.320973	0.478316		0.607715	1.10338	1.05361	0.875808	0.887938	1.13569	1.29017	1.42861	2.38673	2.69269	1.96074	2.75455	8
8	AT5G47800	AT5G47800	0.20469	0.217437	0.148915	0.187138	0.155051	0.337472	0.539453	0.529234	0.506994	0.546404	1.01442		0.89509	1.05969	1.34836	0.989152	1.23266	1.16911	1.41662	1.63753	2.13872	2.2429	2.34498	2.13797	8
8	AT3G18090	NRPD2B	0.418443	0.140856	0.280632	0.1227	0.098456	0.24948	0.252626	0.510715	0.447576	0.607717	0.703863		2.07812	0.855411	1.06197	0.992238	0.755133	0.902919	1.13283	2.08199	3.01414	3.30278	1.40742	1.58198	8
8	AT5G21105	AT5G21105	0.907614	0.773887	0.458542	0.36713	0.417908	0.619297	0.314523	0.415514	0.763655	0.753317	0.984892		1.4373	1.12467	0.690414	0.605711	0.553165	0.53471	0.619929	1.41096	2.14251	1.90138	2.27931	2.92366	8
8	AT5G66005	AT5G66005	0.060037	0.093042	0.089913	0.141115	0.055637	0.087171	0.075005	0.156188	0.185073	0.218882	0.10653		1.07691	0.62179	0.841094	0.741017	1.10995	0.866658	1.36333	1.38912	3.02872	2.77112	3.60861	4.31309	8
8	AT5G50760	AT5G50760	0.623598	0.109224	0.318684	0.389527	0.402079	0.364362	1.08969	0.939574	1.3289	0.751133	0.584609		1.77301	0.492793	0.172624	0.308855	0.138868	0.722143	0.539802	4.54072	3.12064	1.57206	0.737247	1.97986	8
8	AT5G61010	ATEXO70E2	0.120491	0.367019	0.066594	0.089212	0.047128	0.154454	0.226397	0.350127	0.429788	0.839702	1.085		1.7913	1.08415	1.49856	0.903769	1.28459	0.814245	1.29586	2.19017	2.24334	1.80194	2.12566	2.19049	8
8	AT5G42860	AT5G42860	0.095969	1.00241	0.094086	0.006922	0.041723	0.098181	0.421893	0.346521	0.338632	0.912617	1.95514		0.340389	0.33768	0.344875	0.52345	0.466669	0.125644	0.165718	4.24393	2.33115	2.09403	2.72519	3.98717	8
8	AT5G27220	AT5G27220	0.715174	0.428933	0.210454	0.126573	0.059464	0.207197	0.321346	0.331199	0.395388	0.533781	0.444689		2.56698	1.15144	0.658479	0.540492	0.597158	0.721139	1.167	2.70245	2.39012	1.98082	2.31179	2.43794	8
8	AT1G31360	MED34	1.19673	0.400439	0.114246	0.085137	0.068462	0.363061	0.818956	0.985689	0.610432	0.899337	0.536286		1.95116	0.418277	0.551211	0.784244	0.419553	0.870239	1.12237	2.82661	2.45628	2.00346	1.1803	2.33752	8
8	AT5G56700	AT5G56700	0.100575	0.085575	0.176927	0.150639	0.064367	0.116461	0.230212	0.167287	0.223427	0.546022	0.702771		1.09281	1.14423	1.10562	1.14261	0.763403	1.15529	1.33316	2.45551	3.14708	3.26104	1.21836	2.61663	8
8	AT1G60000	AT1G60000	1.01258	1.09631	0.08385	0.33953	0.324453	0.213048	0.115615	0.521772	0.345684	0.825017	0.941736		1.27226	0.534041	0.595848	0.643717	0.55552	0.676882	0.741462	1.80625	2.8112	2.86241	2.24024	2.44057	8
8	AT3G01980	AT3G01980	0.535127	0.528023	0.475103	0.182875	0.159142	0.430933	0.509822	0.445688	0.57726	0.836814	1.0847		1.38664	0.669309	1.21895	0.821593	0.794533	0.667437	0.647951	1.4851	2.67386	2.99564	1.97397	1.89953	8
8	AT2G28630	KCS12	0.034445	0.868582	0.044526	0.308837	0.172286	0.071263	0.097859	0.174496	0.166124	0.238566	0.75868		0.872033	1.36515	1.02262	1.17868	1.99617	0.24156	0.409252	1.69495	1.73029	1.96458	4.04446	3.5446	8
8	AT5G38900	AT5G38900	0.138688	1.52509	0.628013	0.331534	0.385891	0.505559	0.21289	0.204975	0.959756	0.943487	1.21237		0.570515	0.777982	0.635424	0.368587	0.861165	0.413557	1.01943	0.33221	3.97742	3.0495	2.35935	1.58661	8
8	AT5G08600	AT5G08600	0.169337	0.081803	0.064846	0.009071	0.028931	0.064148	0.131399	0.195695	0.464207	0.346873	0.521489		0.972447	0.445298	0.297532	0.24607	0.216928	0.465193	0.715806	1.59398	3.63061	5.42469	2.62384	4.28981	8
8	AT1G22090	EMB2204	0.124749	0.056699	0.138811	0.149921	0.148274	0.294703	0.219623	0.18646	0.257324	0.160523	0.243431		0.607387	0.567783	1.52903	1.23268	1.74995	1.196	1.65686	2.77347	2.57034	1.72693	2.41264	2.99642	8
8	AT1G06550	AT1G06550	0.578841	0.675475	0.106282	0.152976	0.14143	0.357788	0.276945	0.353352	0.433205	0.417746	0.576769		1.56006	0.729027	1.11425	1.1497	0.892653	1.31962	1.22598	1.08347	2.78822	3.28903	1.40983	2.36735	8
8	AT5G63680	AT5G63680	0.154515	0.055586	0.17812	0.064862	0.044979	0.075306	0.079139	0.1231	0.176867	0.163151	0.281339		1.47653	0.985531	0.978188	1.33592	1.20869	0.998354	1.22687	2.06383	2.37865	3.29432	2.54555	3.11061	8
8	AT4G27260	GH3.5	0.962688	1.1608	0.162144	0.145455	0.151825	0.033048	0.054969	0.181592	0.080097	0.208607	0.230573		1.85874	1.71604	0.644612	0.702625	0.652624	0.402123	0.288848	2.20673	3.52338	3.73693	1.94205	1.95351	8
8	AT3G22880	DMC1	0.684034	0.225006	0.19473	0.159474	0.185473	0.622421	0.461279	0.455592	0.430568	1.59589	1.39283		0.596943	0.321328	0.328904	0.452189	0.412849	0.878657	1.18594	2.01057	2.14791	4.47589	1.0905	2.69102	8
8	AT5G18340	PUB48	0.06212	0.21754	0.189917	0.128347	0.120953	0.264223	0.374854	0.352782	0.506119	1.02094	1.10045		0.891057	0.95856	1.51025	0.905346	1.0785	1.13952	1.51874	2.23079	1.68543	1.76632	2.41262	2.56462	8
8	AT1G63540	AT1G63540	0.211129	0.235998	0.069826	0.098769	0.089571	0.198608	0.15449	0.188983	0.344813	0.504429	0.662988		3.1935	0.774958	0.50267	0.392566	0.311855	0.385076	0.296666	2.09563	2.97056	4.02414	3.24611	2.04667	8
8	AT4G28180	AT4G28180	0.689368	0.303454	0.504701	0.199475	0.189376	0.418599	0.50451	0.973985	0.866333	1.18873	1.28381		0.800239	0.585018	0.757119	0.619467	0.585688	0.751559	0.962299	2.37341	2.71116	2.34057	1.23111	2.16002	8
8	AT4G16410	AT4G16410	1.0977	0.084768	0.121939	0.10404	0.07826	0.136626	0.115012	0.182549	0.055577	0.224902	0.364753		1.12845	1.42939	2.02631	0.946521	1.11387	1.16832	1.39586	1.46741	4.13729	3.37478	1.22803	1.01766	8
8	AT3G03780	MS2	0.300147	0.382601	0.07783	0.185365	0.143275	0.218566	0.224993	0.185385	0.209887	0.27846	0.257623		0.480569	0.795	1.14167	0.994569	1.11975	1.15867	1.45996	1.74225	2.61249	3.12094	2.75081	3.15918	8
8	AT1G59660	NUP98B	0.34054	0.094682	0.158723	0.101654	0.110504	0.186211	0.324572	0.392751	0.883681	0.739283	0.731591		1.717	0.728187	0.467974	0.477599	0.530737	0.809152	1.00954	2.81494	2.52173	3.04838	3.06215	1.74842	8
8	AT3G16650	PRL2	1.00248	0.12084	0.244633	0.1348	0.124246	0.339364	0.403549	0.379444	0.199309	0.273451	0.288597		1.70918	0.485973	1.25307	0.755481	0.784424	0.724957	1.28232	3.35817	2.69091	2.5704	1.26279	2.61162	8
8	AT5G06290	2-Cys_Prx_B	0.574393	0.46639	0.20024	0.131838	0.167676	0.258041	0.642021	1.35771	0.590574	0.985951	1.59081		0.910294	0.508274	1.21122	0.505938	0.53123	0.512707	0.920397	1.53437	2.16266	3.17037	2.05345	2.01345	8
8	AT1G59960	AT1G59960	0.141367	0.219591	0.141975	0.053457	0.062081	0.11081	0.13758	0.532734	0.484971	0.550828	0.495683		1.94229	0.877949	0.654393	0.64635	0.577882	0.723406	0.986873	2.74931	3.10643	3.05889	2.29228	2.45287	8
8	AT2G25980	JAL20	0.278015	0.340851	0.137116	0.109443	0.055288	0.120183	0.106596	0.323478	0.138121	1.84608	1.23843		1.13746	0.689097	0.335006	0.2934	0.243837	0.26534	0.564091	1.14285	3.3114	3.94285	2.35748	4.02358	8
8	AT3G18610	NUCL2	0.479884	0.140584	0.121845	0.151488	0.156301	0.166564	0.433553	0.597282	0.456393	0.669977	0.491393		1.74466	0.302293	0.552953	0.41992	0.633813	0.666807	1.21558	2.52581	2.85109	3.0917	2.3292	2.80092	8
8	AT2G01070	AT2G01070	0.340584	0.453608	0.167386	0.191712	0.14373	0.362463	0.443356	0.525003	0.829311	1.24367	1.25506		0.662687	0.597346	1.00617	1.05976	1.00227	0.910424	0.964494	1.86515	2.55361	1.81574	1.81232	2.79416	8
8	AT2G46650	CYTB5-C	0.413604	0.557078	0.508519	0.474009	0.26146	0.129409	0.203727	0.568944	1.53309	1.32694	1.54357		0.12922	0.219312	0.313355	0.283288	0.662573	0.230883	0.221595	1.05786	3.92535	2.87786	3.36607	2.19229	8
8	AT1G07440	AT1G07440	0.481026	0.057329	0.112678	0.03907	0.028393	0.047349	0.151322	0.269196	0.482835	0.234497	0.420785		2.63984	0.492932	1.09224	0.928851	0.784667	1.05414	0.853553	2.44922	3.6164	1.87545	3.01138	1.87686	8
8	AT2G14750	APK1	1.67573	0.99847	0.25788	0.348643	0.140309	0.334137	0.410324	0.608628	0.697089	0.927776	1.40529		1.44647	0.431363	0.834076	0.443482	0.73545	0.214333	0.394577	2.1388	1.88341	2.09107	1.63553	2.94714	8
8	AT5G39110	GLP6	0.034766	0.202996	0.522078	0.295523	0.291354	0.123901	0.061655	0.125573	0.625346	0.091452	0.248311		0.071957	0.897518	1.80353	1.126	1.66555	1.00733	0.916645	0.58894	1.12428	2.33384	4.48943	4.35202	8
8	AT2G31570	GPX2	0.45022	1.74966	0.455785	0.754013	0.833795	0.533585	0.299212	0.515606	0.422148	0.610604	0.70574		0.571442	1.11187	0.903166	0.663385	0.809486	0.409874	0.591859	1.41981	1.79708	3.14435	2.06121	2.1861	8
8	AT1G52760	CSE	0.417323	0.803884	0.28783	0.197749	0.130411	0.218469	0.410442	0.640277	0.556909	0.742968	0.944113		1.869	1.04959	0.83416	0.723376	0.829228	0.509716	0.657247	1.98176	2.33972	2.98334	1.97414	1.89834	8
8	AT5G44780	MORF4	0.766201	0.2719	0.229273	0.303859	0.202601	0.480257	0.989158	0.365616	0.306599	1.02779	0.871769		0.634652	0.517594	1.34888	0.68071	0.885023	0.815085	1.19534	2.02405	2.06422	1.89607	2.2428	2.88055	8
8	AT5G03790	ATHB-51	0.131859	0.066994	0.120168	0.033368	0.056627	0.071385	0.091327	0.108213	0.084388	0.110987	0.032763		0.628838	0.371897	0.391118	0.309374	0.297625	0.319338	0.69549	3.50086	5.55204	3.2603	4.1097	2.65534	8
8	AT5G62720	AT5G62720	0.072739	0.696379	0.197381	0.038861	0.004468	0.254211	0.542579	2.64775	0.609825	1.61201	1.26102		0.968011	0.367594	0.587395	0.19181	0.246393	0.255107	0.665631	3.34426	1.90171	2.3263	1.26142	2.94715	8
8	AT3G26200	CYP71B22	0.115669	0.150878	0.304636	0.198105	0.035246	0.010849	0.052974	0.083642	0.430456	0.532404	0.447363		1.07893	0.923304	0.753182	0.937707	1.3753	1.0556	0.933376	0.674481	4.43541	3.55789	3.21729	1.6953	8
8	AT4G25990	CIL	0.926099	0.064414	0.007758	0.043816	0.016153	0.06517	0.065834	0.500652	0.134727	0.353794	0.36645		1.03146	1.06496	1.04584	0.371007	0.527494	0.729763	1.19299	4.0335	3.25403	1.65533	1.58453	3.96423	8
8	AT5G26290	AT5G26290	0.095822	0.182584	0.03387	0.037415	0.104073	0.01339	0.013191	0.039612	0.044036	0.03311	0.111095		0.473681	1.81241	1.97114	1.53177	1.10145	1.32621	1.28857	0.586043	2.99004	4.49036	2.12444	2.5957	8
8	AT2G32220	RPL27A	0.165634	0.079147	0.023883	0.093903	0.105233	0.098185	0.141488	0.12229	0.024626	0.036782	0.026182		1.3567	0.71919	1.42616	1.09772	1.04271	1.18554	1.41097	1.63351	3.58904	4.7274	1.80252	2.09119	8
8	AT4G37540	LBD39	0.364454	0.063933	0.070039	0.098952	0.163829	0.073693	0.046103	0.412206	0.299164	0.850976	1.01578		0.280585	0.239482	0.151515	0.145176	0.304515	0.232356	0.894316	3.71967	1.81923	4.07627	2.14502	5.53275	8
8	AT5G14840	AT5G14840	0.737065	0.057165	0.03384	0.074415	0.05145	0.059603	0.09312	0.158566	0.135161	0.409824	0.440854		1.81121	1.57011	2.03173	1.10593	1.47227	1.06653	1.44015	1.19901	2.20039	3.37315	2.06419	1.41427	8
8	AT4G32480	AT4G32480	0.044977	0.324723	0.527231	0.839681	1.03563	0.229771	0.234148	0.417364	0.796044	0.556779	0.312878		0.614286	0.910527	0.624141	0.502536	0.610568	0.894729	0.859104	2.31088	1.42641	1.7595	3.64575	3.52234	8
8	AT1G14920	GAI	1.30168	0.440577	0.415128	0.181356	0.162217	0.256369	0.490996	0.56029	0.516075	0.970032	0.808008		1.32576	0.806009	0.305538	0.816215	1.46862	0.599229	0.970283	3.00511	2.15618	2.06504	1.48946	1.88984	8
8	AT4G35100	PIP2-7	0.556999	0.434755	0.137325	0.096886	0.0948	0.144408	0.699857	1.44183	0.945436	0.920464	1.24469		0.374177	0.477298	0.936699	0.431491	1.30718	0.537692	0.862491	2.93308	1.48697	2.38755	1.89294	2.65498	8
8	AT1G60740	PRXIID	0.024287	0.808414	0.740393	0.281089	0.319929	0.303543	0.509189	0.256575	0.36583	1.13037	1.25208		0.131387	1.15564	0.61495	0.433464	0.377023	0.640028	0.687881	1.31834	2.37302	3.3595	3.96131	1.95576	8
9	AT4G36180	AT4G36180	4.57548	0.308135	0.314015	0.267819	0.233502	0.436687	0.520871	0.640207	0.86687	1.35075	1.0587		2.35203	0.443722	0.189181	0.286228	0.267275	0.300632	0.319592	0.991784	2.15053	3.83624	0.598102	0.691658	9
9	AT5G09240	AT5G09240	3.59155	0.919821	0.281191	0.758866	0.346782	1.06647	1.16829	0.66095	0.601992	1.32702	1.59831		1.5776	0.34572	0.518103	0.582467	0.567903	0.617356	0.62412	0.537335	1.49153	2.2297	0.535822	1.0511	9
9	AT1G55340	AT1G55340	4.2926	0.599763	0.528464	0.337549	0.145518	0.273157	0.43898	0.417809	0.373259	0.662279	0.635193		2.32398	0.876804	1.26867	0.904152	1.1953	0.588242	0.770791	1.31331	1.10634	2.11643	0.788741	1.04265	9
9	AT3G54920	PMR6	4.28151	1.8651	0.049844	0.184306	0.237376	0.275871	0.323653	0.256769	0.207506	0.761719	1.31181		1.19099	0.802971	0.668251	0.963742	0.440052	0.353597	0.297519	1.21931	1.37847	2.42626	2.47487	1.02851	9
9	AT1G09190	PCMP-E70	3.73718	0.45303	0.557154	0.500699	0.538369	0.762153	1.03617	1.19936	0.808666	0.836078	1.07705		1.24716	0.29474	0.575031	0.455194	0.574663	0.600945	0.829572	1.38648	1.9783	2.35737	0.532223	0.662408	9
9	AT4G29210	GGT3	3.40089	0.83502	0.462541	0.744489	0.498829	0.72963	0.649576	0.930465	0.903956	1.20447	0.951315		1.21278	0.475982	0.458909	0.308036	0.342719	0.229428	0.382867	1.03962	1.62236	3.44388	0.902383	1.26987	9
9	AT2G43360	BIO2	3.20238	0.742299	0.312694	0.280723	0.325192	0.491148	0.207205	0.263311	0.400427	1.078	2.37078		2.28955	0.803276	0.717972	0.807664	0.466718	0.431951	0.525383	0.556391	2.28574	3.57878	0.467245	0.395181	9
9	AT5G38110	ASF1B	4.96734	0.984378	0.593649	0.295524	0.250623	0.778215	1.43893	1.72206	0.479683	0.926913	1.08534		2.72383	0.454524	0.22672	0.189226	0.383617	0.177625	0.224897	0.517211	1.2706	2.39099	0.338341	0.579766	9
9	AT3G25900	HMT-1	4.21394	1.92422	0.378578	0.322845	0.465796	0.464155	0.464257	0.497523	0.541411	0.631997	0.617247		1.80574	1.2194	0.272316	0.395843	0.392442	0.18515	0.245632	0.200094	3.20334	2.45226	1.81581	0.290004	9
9	AT1G21740	AT1G21740	4.04053	0.266963	0.102471	0.200504	0.137537	0.479822	0.691013	0.667516	0.574945	1.12295	1.17499		1.55368	0.416412	0.56226	0.519905	0.432182	0.419834	0.550685	1.9168	2.20422	2.63629	1.07904	1.24946	9
9	AT1G10370	GSTU17	4.51238	2.76608	0.451163	0.422363	0.419829	1.72444	1.61304	1.03723	0.643115	0.378417	0.202249		2.82782	0.276305	0.169965	0.152701	0.172248	0.169879	0.059167	0.390475	1.22778	2.03201	0.536006	0.815328	9
9	AT1G15290	AT1G15290	4.17978	0.303865	0.403098	0.397714	0.545319	0.261164	0.217502	0.416744	0.670818	2.71774	3.03532		0.371221	0.41231	0.483936	0.498344	0.409164	0.614401	0.435924	0.38904	1.08216	2.48461	1.86099	0.808823	9
9	AT2G42770	AT2G42770	4.96902	0.957174	0.599183	0.259119	0.239362	0.565193	0.628049	0.7976	0.582635	1.02098	1.05126		1.41952	0.461969	0.969433	0.517633	0.570519	0.250473	0.414136	0.646225	1.52397	2.48373	1.06864	1.00416	9
9	AT3G10110	TIM22-1	5.24934	0.430041	0.275306	0.481292	0.448367	0.328599	0.574086	1.12864	1.1428	0.680759	0.482016		1.27322	0.529183	0.604862	0.520304	0.600487	0.535238	0.607915	1.20251	1.20789	2.56524	1.02251	1.1094	9
9	AT4G01460	BHLH57	5.06395	0.991632	1.10386	1.71368	1.54552	0.641194	0.638135	0.436884	0.346373	0.384009	0.24227		4.12991	0.696704	0.144285	0.161336	0.134853	0.19964	0.096694	0.193958	0.943364	2.53357	0.49409	0.164091	9
9	AT3G19360	AT3G19360	4.81867	0.230479	0.470262	0.431083	0.405862	0.514322	0.647263	0.997734	0.588172	0.961046	1.01012		1.02177	0.424888	0.762444	0.438574	0.715427	0.428844	0.603501	1.02682	1.60926	2.07844	1.35482	1.46021	9
9	AT3G61560	RTNLB6	5.16554	0.706479	0.538702	0.448875	0.360336	0.510834	0.677876	0.476432	0.510486	0.543008	0.514891		0.954162	0.712384	0.379686	0.412009	0.371564	0.499297	0.675975	1.10711	1.90438	2.56347	1.64157	1.32494	9
9	AT1G30820	AT1G30820	3.40765	1.21672	0.321961	0.470041	0.47807	0.59356	0.91755	0.798974	0.403917	0.841803	1.16471		2.23781	0.667861	0.933279	0.545453	0.405174	0.547186	0.380607	0.670613	1.32967	3.46376	0.915689	0.287936	9
9	AT3G48440	AT3G48440	4.18988	1.01186	0.592312	0.425514	0.389516	0.741556	0.704422	0.486827	0.645629	1.03846	0.828652		0.922578	0.440095	0.973625	0.789869	1.07964	0.366482	0.509471	1.34891	1.27139	2.28383	0.799322	1.16016	9
9	AT1G28510	AT1G28510	4.72408	0.485468	0.636829	0.332987	0.297844	0.449197	0.592643	0.923649	0.781874	1.33806	1.1098		0.704942	0.439247	0.578548	0.598547	0.593594	0.653652	0.634576	1.31592	1.52655	2.11952	1.1028	1.05967	9
9	AT5G44700	GSO2	4.1794	0.299221	0.215218	0.081431	0.023979	0.22107	0.292489	1.36555	1.04187	1.78042	1.89417		1.85268	0.29897	0.235382	0.242562	0.111122	0.171401	0.18364	0.594665	2.84237	3.26449	0.796742	1.01116	9
9	AT4G36930	SPT	3.44361	1.33224	1.011	0.825491	0.864064	0.778564	1.05409	1.37657	0.705738	0.940513	1.17525		0.861983	0.384233	0.278678	0.312699	0.467322	0.324606	0.315358	1.05927	1.33939	2.40476	1.10256	0.642016	9
9	AT2G03350	AT2G03350	5.57341	0.579869	0.245301	0.10094	0.254352	0.242499	0.311628	0.403559	0.427362	0.782424	1.11607		1.43679	0.358791	0.363698	0.502716	0.19241	0.262214	0.542112	1.68206	1.9411	3.13603	1.14518	1.39948	9
9	AT3G04650	AT3G04650	3.64833	0.364025	0.536139	0.487495	0.719895	1.21257	0.917256	1.08415	0.750318	0.854823	0.725663		2.22665	0.429386	0.435884	0.356054	0.363979	0.325053	0.551114	0.896711	1.80485	2.97557	0.620849	0.713233	9
9	AT2G20480	AT2G20480	3.13505	1.56824	0.674812	0.517046	0.475816	0.367714	0.698354	0.615992	0.357165	0.717729	0.954851		0.918005	0.460444	0.795201	0.713715	0.646897	0.417615	0.887879	1.14813	1.84797	3.41619	0.316987	1.3482	9
9	AT1G34430	EMB3003	3.20069	0.772247	0.305599	0.177141	0.178435	0.519737	0.630808	0.704583	0.692886	1.27069	1.30077		2.32958	0.527786	0.455191	0.559596	0.624728	0.564781	0.669666	1.13583	1.98973	2.55423	0.852357	0.982938	9
9	AT5G65010	ASN2	4.44959	0.544511	0.939307	0.310531	0.400714	0.807214	0.629203	0.854385	0.659747	0.949944	0.960567		1.22778	0.893475	0.625937	0.708884	0.623073	0.800942	1.06927	0.740916	1.30929	2.09834	0.349103	1.04728	9
9	AT4G38210	EXPA20	4.65387	0.74561	0.457766	0.614358	0.523994	1.2017	0.742954	0.591944	0.539029	0.493246	0.595354		2.13175	0.401711	0.549379	0.253713	0.501155	0.235936	0.367312	0.497979	1.81997	4.47499	0.310471	0.295812	9
9	AT3G27230	AT3G27230	3.79575	0.613081	0.607042	0.529631	0.323849	0.491339	0.470856	0.993634	1.21786	1.51531	1.71915		1.13796	0.613785	0.451329	0.74346	0.41274	0.425905	0.503521	1.12786	1.26623	2.109	1.02384	0.906863	9
9	AT3G46870	AT3G46870	4.06316	0.326896	0.359184	0.39005	0.491345	0.836572	1.13343	0.913871	0.392154	1.16152	0.94793		1.60589	0.24923	0.295581	0.335943	0.38506	0.419925	0.696843	1.70424	1.88046	2.672	0.603395	1.13533	9
9	AT1G51355	AT1G51355	3.55382	0.182437	0.828144	0.902638	0.749269	1.06701	0.818705	0.575441	0.5173	0.696168	0.610643		1.43528	1.27425	0.325353	0.194189	0.371657	0.436904	0.444562	1.10449	1.86547	2.75587	1.19867	1.09173	9
9	AT1G75270	DHAR2	3.58927	0.856078	0.187495	0.396898	0.265256	0.578392	0.63469	1.25627	0.632609	1.41563	1.31912		2.97243	0.481398	0.65466	0.38651	0.44012	0.185108	0.255917	0.978928	1.37241	2.62624	0.772057	0.74251	9
9	AT4G10270	AT4G10270	4.75975	1.50325	0.09587	0.276738	0.119585	0.090793	0.121976	0.360721	0.456253	1.08335	0.655131		1.25182	0.386058	0.240009	0.838347	0.118904	0.018153	0.189459	1.50698	1.57339	2.64605	3.17373	1.53368	9
9	AT2G42430	LBD16	4.62853	0.853319	0.338181	0.210294	0.131424	0.236936	0.302766	0.433388	0.245759	0.664012	0.638443		2.73277	0.498864	0.457856	0.460746	0.454674	0.300393	0.328477	2.34588	2.10499	2.38007	0.939939	1.31229	9
9	AT5G40160	EMB506	3.39797	0.764443	0.466559	0.568043	0.588006	1.12257	1.05653	1.32515	0.522715	0.775463	0.529312		3.11764	0.246569	0.447382	0.442632	0.431845	0.528746	0.789258	0.870576	1.42736	2.38456	0.49448	0.702172	9
9	AT5G60730	AT5G60730	4.64828	0.091604	0.177935	0.279916	0.146361	0.639173	1.20651	1.37056	0.76522	1.28592	1.2428		1.29299	0.313403	0.625586	0.397336	0.412573	0.332021	0.805401	1.46728	1.83125	2.36094	0.405517	0.901417	9
9	AT2G20270	GRXS12	4.59587	0.931373	0.615492	0.443371	0.383137	0.600823	0.663553	0.824047	0.539429	0.667488	0.451568		2.17214	0.45142	0.55066	0.507382	0.34635	0.470327	0.53677	0.901527	1.60747	3.14924	0.620165	0.9704	9
9	AT1G71960	ABCG25	3.49184	0.683512	0.70403	0.25586	0.176599	0.405705	0.356239	0.266659	0.305147	1.1164	0.779464		2.84584	1.49384	0.726258	0.449327	0.420437	0.562496	0.687351	0.325353	1.8902	3.48423	0.961925	0.611287	9
9	AT4G16265	NRPB9B	4.39001	0.62649	0.47791	0.451054	0.762675	1.11181	1.21097	1.35458	1.36499	1.84043	1.47262		1.30665	0.250622	0.088493	0.228427	0.233651	0.173604	0.232094	0.403868	1.51068	2.7328	0.410986	0.364587	9
9	AT2G40080	ELF4	4.64832	1.2677	0.548432	0.256976	0.22467	0.590885	0.302975	0.537278	0.428229	0.408568	0.772073		1.89782	0.316342	1.48151	0.490241	0.158875	0.310414	0.207158	1.69145	2.74517	2.54417	0.468877	0.701886	9
9	AT1G55360	AT1G55360	5.47797	0.94019	0.192411	0.35182	0.170016	0.253487	0.754406	0.611221	0.358795	0.517516	0.996594		1.87314	0.568783	0.951675	0.59702	0.51634	0.459501	0.537152	0.795297	1.61371	3.04383	0.782466	0.636659	9
9	AT1G32200	ATS1	3.1762	0.732903	0.428157	0.402748	0.536113	0.741414	0.759322	0.625929	0.83574	1.24109	1.03598		1.30212	0.471646	0.57934	0.560284	0.58008	0.634716	0.598312	0.507529	1.87154	3.91255	0.724523	0.741764	9
9	AT1G80720	AT1G80720	4.1962	0.459485	0.357664	0.214464	0.190387	0.580012	0.760587	0.927824	0.757032	1.06786	1.47754		1.48831	0.282332	0.687042	0.493112	0.672537	0.318979	0.625568	1.17	1.74597	2.43205	0.863565	1.23147	9
9	AT3G25530	GLYR1	3.61114	0.300504	0.106511	0.091368	0.132317	0.298423	0.195475	0.328781	0.259858	0.560012	0.695161		2.50539	0.970227	1.16	1.16583	1.03716	0.930827	0.892433	0.522697	1.51588	3.05205	1.46575	1.20221	9
9	AT5G53045	AT5G53045	3.92385	0.468766	0.127583	0.446092	0.331012	0.330514	0.449683	0.668429	0.45822	0.790956	1.11444		1.19638	0.563327	0.779111	0.645434	0.469727	0.585104	0.588707	1.06697	2.08372	3.45415	1.5191	0.938733	9
9	AT5G12080	MSL10	3.91785	0.305337	0.158976	0.182036	0.177402	0.460611	0.645755	1.02951	0.525579	1.09432	0.800319		2.30508	0.632988	0.667378	0.374701	0.345675	0.380741	0.554246	2.48836	2.18503	2.54999	0.360929	0.857178	9
9	AT5G57170	AT5G57170	4.04929	0.567196	0.660956	0.738355	0.823028	0.884159	1.12183	1.53133	0.525132	0.894655	0.716792		1.15234	0.363566	0.466137	0.390214	0.581546	0.53915	0.579409	1.19714	1.71379	2.31137	0.420142	0.772469	9
9	AT1G56050	AT1G56050	3.65566	0.288642	0.778645	0.709117	1.00799	1.37713	0.793873	0.812566	0.727804	0.998772	1.16295		1.14189	0.461183	0.348796	0.458601	0.603721	0.707147	0.785462	0.744699	1.49891	2.57254	0.575526	0.788387	9
9	AT4G30620	AT4G30620	3.89032	0.547968	0.396464	0.515945	0.663956	0.492716	0.455074	0.806045	0.470708	1.13475	1.074		0.981084	0.473391	0.929799	0.772186	0.683135	0.795086	0.788151	0.62527	2.23168	2.82334	0.699118	0.749819	9
9	AT1G61580	ARP2	4.04938	0.889413	0.401089	0.697301	0.449814	1.05497	0.655788	0.564649	0.656405	0.759574	0.936219		0.696007	0.215828	0.824972	0.496595	0.608791	0.291399	0.518072	0.399608	0.802935	2.67096	3.29153	1.06871	9
9	AT2G15790	CYP40	4.33956	0.201935	0.385428	0.177692	0.212	0.664418	0.589658	0.513245	0.68495	1.4028	1.59218		1.08082	0.690991	0.553762	0.634331	0.731685	0.863325	0.972955	1.14202	1.53911	2.48032	0.531627	1.01519	9
9	AT2G39780	RNS2	3.90462	1.64415	0.935249	0.508056	0.453424	0.729426	0.296319	0.342969	0.256353	0.449784	0.725089		2.73128	0.866409	1.00143	0.829233	0.604786	0.55958	0.564406	0.26059	1.24292	2.51536	0.921248	0.65732	9
9	AT4G09550	GIP1	4.09053	0.440163	0.565778	0.435582	0.314202	0.758844	0.943288	1.11654	0.660918	1.42489	1.03262		1.49923	0.317636	0.542633	0.806334	0.417599	0.615861	0.612494	0.812184	1.3576	2.502	0.868282	0.864795	9
9	AT4G25315	AT4G25315	4.02405	0.304497	0.66427	0.460752	0.34647	0.584447	0.855922	0.897612	0.479586	0.776255	1.12499		0.789687	0.508614	0.86163	0.718654	0.861217	0.548039	0.637205	1.31389	1.51187	2.50387	0.919099	1.30738	9
9	AT1G27680	APL2	3.44935	0.424976	0.266249	0.321338	0.282934	0.754276	0.494011	0.507937	0.696606	1.09292	1.23879		2.39025	0.733156	0.566047	0.459033	0.321	0.39657	0.556174	0.815605	1.95029	3.31189	0.88742	1.08318	9
9	AT5G48300	APS1	4.49921	1.25048	0.48148	0.392286	0.284293	1.10844	1.27084	1.09724	0.994073	1.28722	1.62331		1.76767	0.291465	0.446897	0.269599	0.255532	0.158461	0.249205	0.312289	1.25888	2.96665	0.357907	0.376575	9
9	AT4G32460	AT4G32460	5.21749	2.82279	0.098285	0.269218	0.16781	0.143602	0.114228	0.673971	0.26485	0.358092	0.635966		0.767156	0.413424	0.351343	0.382799	0.105938	0.153418	0.205928	0.738813	1.4828	2.86798	4.01427	0.749835	9
9	AT3G14420	GLO1	4.24758	0.563946	0.399541	0.233812	0.283854	0.380182	0.219643	0.319932	0.519953	0.678688	0.693276		1.70568	0.901081	0.671359	0.668998	0.827908	0.688407	0.62857	0.715607	1.97565	2.92611	1.64349	1.10673	9
9	AT1G22950	AT1G22950	4.57346	0.208732	0.315544	0.265063	0.21969	0.367174	0.47213	0.563207	0.438262	0.675226	1.21275		2.32645	0.26029	0.581372	0.53098	0.722171	0.454985	0.581645	0.879797	2.16123	3.58568	0.545977	1.05818	9
9	AT1G68590	AT1G68590	5.33641	1.08391	0.762786	0.764508	0.796002	0.592923	0.561777	0.857647	0.260351	0.334886	0.434142		2.43089	0.620782	0.631943	0.402456	0.3005	0.222202	0.352604	0.489852	1.35763	2.96925	1.08135	0.355196	9
9	AT1G44100	AAP5	4.48926	0.48614	0.27808	0.157114	0.137144	0.193174	0.298266	0.787859	0.800025	1.52243	3.56216		2.11953	0.488475	0.257678	0.387644	0.265016	0.221701	0.221761	0.648024	1.62847	2.0853	1.43887	0.525881	9
9	AT5G15220	AT5G15220	4.74456	0.940904	0.39202	0.593355	0.46512	0.695429	0.575865	1.28356	0.916297	1.24685	1.36844		1.19017	0.300175	0.314771	0.18842	0.288948	0.13299	0.346618	0.841464	1.69785	3.23153	0.596064	0.648599	9
9	AT5G17870	PSRP6	4.09777	1.65527	0.989307	0.698406	0.926917	0.680563	0.676707	0.062806	0.08323	0.766447	1.09608		1.86153	0.762433	1.03164	0.606514	0.722209	0.662546	0.67545	0.273669	1.53904	1.78322	0.731796	0.616452	9
9	AT4G30800	RPS11B	4.3309	0.668694	0.026368	0.258058	0.124516	0.34702	0.658195	1.06701	0.502217	0.898872	0.977587		1.00707	0.243968	0.572417	0.423031	0.781759	0.18069	0.435005	1.35162	1.85224	3.83798	1.02155	1.43322	9
9	AT5G24300	SS1	3.53517	0.277627	0.208704	0.156676	0.180946	0.313974	0.279197	0.488977	0.6005	1.661	1.9024		2.41921	0.164845	0.484533	0.514003	0.639363	0.542446	0.562176	0.715742	1.89807	3.70842	0.699404	1.04662	9
9	AT1G69760	AT1G69760	4.42843	1.07968	0.968345	0.439235	0.579467	0.32632	0.342637	0.666684	0.500204	0.807741	0.953792		1.8742	0.631839	0.475299	0.419379	0.711155	0.219332	0.384567	2.38902	1.32686	1.53318	1.03156	0.911079	9
9	AT5G27820	AT5G27820	4.9548	0.603277	0.467629	0.449107	0.511941	0.841083	0.699482	1.14579	0.423156	0.805789	0.84902		1.754	0.371415	0.560175	0.494124	0.494961	0.431773	0.540188	0.903632	1.84071	2.92716	0.353404	0.577374	9
9	AT3G27830	RPL12A	3.7229	0.442642	0.501307	0.442831	0.429799	0.533094	0.561127	1.04833	0.446067	0.602437	0.505428		2.29322	0.686473	0.847008	0.4719	0.756849	0.580714	0.464135	0.981879	1.83453	2.83751	1.24804	0.76178	9
9	AT5G50370	ADK2	3.99527	0.922993	0.759573	0.952847	0.828807	1.22478	0.885511	0.925392	0.670089	0.765381	0.953033		1.69754	0.356483	0.610151	0.487188	0.647124	0.563746	0.529681	0.588425	1.12779	2.35496	0.686807	0.466437	9
9	AT3G53220	AT3G53220	3.77183	0.372585	0.341551	0.356991	0.549763	0.768318	0.841101	1.30571	0.432475	1.06564	0.821872		1.57414	0.275086	0.449189	0.380127	0.355423	0.365218	0.523095	1.19355	2.16143	3.60795	0.534209	0.952745	9
9	AT2G23620	MES1	5.11654	1.40969	0.887682	0.192654	0.157248	0.325061	0.623367	0.338401	0.308114	0.206079	0.274984		2.21564	0.502758	0.350771	0.383966	0.40068	0.327517	0.316874	1.64534	1.25845	4.13804	0.506171	1.11397	9
9	AT2G40840	DPE2	3.53001	0.41513	0.22771	0.187597	0.170019	0.430677	0.50314	0.663046	0.70849	1.39097	1.53743		2.72611	0.42623	0.505469	0.403967	0.418264	0.531119	0.546087	0.753811	2.22177	3.24816	0.722856	0.731933	9
9	AT3G18510	AT3G18510	3.82589	0.333226	0.5883	0.606922	0.681344	1.19869	0.990138	1.16355	0.66376	1.00777	0.921327		1.2619	0.229725	0.571921	0.361359	0.541875	0.482935	0.73064	1.18909	1.96107	2.50974	0.379176	0.799635	9
9	AT1G77750	RPS13	3.59278	0.37065	0.16877	0.348872	0.232945	0.66919	0.841279	1.06714	0.611828	0.635178	0.706793		1.73224	0.573623	0.906059	0.707656	1.20941	0.560727	0.603608	1.27097	1.55908	3.18038	0.672148	0.778677	9
9	AT5G03670	AT5G03670	3.91462	0.811451	0.861597	0.571903	0.50469	0.713298	0.322131	0.305317	0.686208	0.990199	1.94509		1.03328	0.432875	0.303807	0.489042	0.488091	0.346839	0.285151	1.23395	1.22334	3.29751	1.24619	0.99343	9
9	AT1G31180	IMDH1	4.5136	0.474101	0.318159	0.295105	0.2251	0.715738	0.755074	1.51345	0.843774	0.912942	0.96314		1.46796	0.30286	0.627165	0.421746	0.506657	0.30404	0.52229	1.08716	1.78776	2.8561	0.537718	1.04837	9
9	AT1G73177	BNS	4.24552	0.582299	0.530027	0.451811	0.535027	1.0383	0.861593	1.23307	0.70341	0.921495	0.950754		1.81789	0.305957	0.340276	0.348851	0.549608	0.672434	0.641205	1.1482	1.77679	2.04195	0.528024	0.775517	9
9	AT2G45470	FLA8	4.30247	1.04178	0.55926	0.452239	0.473721	0.839963	0.623599	0.26826	0.396708	0.399742	0.536819		3.93535	0.794548	0.318976	0.616109	0.410177	0.660976	0.77243	0.511806	1.90345	2.30742	0.507045	0.367157	9
9	AT2G44040	DAPB1	4.07667	0.655825	0.366879	0.347442	0.272486	0.610169	0.448868	0.475874	0.458175	0.646882	0.793271		2.97107	0.375466	0.470244	0.380405	0.422701	0.259282	0.462086	0.955353	1.91481	3.90347	0.850772	0.881804	9
9	AT1G14990	AT1G14990	3.35842	0.574255	0.396543	0.43974	0.447778	0.779212	0.989826	1.1562	0.501661	0.741533	0.67866		2.71149	0.243284	0.698535	0.542652	0.529097	0.381139	0.619655	1.41791	1.69101	2.78927	0.535868	0.776263	9
9	AT1G24360	AT1G24360	4.07375	0.622471	0.693679	0.589983	0.525669	0.538767	0.432011	0.752932	0.57621	1.18273	1.47914		1.87783	0.381928	0.637592	0.631293	0.629873	0.41283	0.439064	0.756228	1.53697	2.53741	0.78954	0.902091	9
9	AT1G33040	NACA5	3.25732	0.456175	0.590854	0.295617	0.27836	0.381596	0.433203	0.496824	0.718938	1.21042	1.06712		2.52188	0.486821	0.616137	0.525261	0.408919	0.426126	0.491598	1.08548	1.99329	3.37765	0.985886	0.894533	9
9	AT1G21880	LYM1	5.11642	0.728607	0.401628	0.365757	0.282775	0.648529	0.895669	0.880958	0.488243	0.649414	1.00108		1.21856	0.287524	0.702639	0.458632	0.657602	0.400458	0.539253	1.36722	1.90101	2.86522	0.319023	0.823777	9
9	AT1G71100	RPI1	3.92565	0.468074	0.46941	0.520455	0.518389	0.6862	0.64521	0.903502	0.850795	1.10903	1.40212		0.576362	0.665027	0.618426	0.505995	0.620667	0.584466	0.528864	1.05157	1.53715	2.8245	0.981458	1.00669	9
9	AT3G25940	AT3G25940	4.60415	0.501665	0.349867	0.647158	0.437643	0.485388	0.509652	0.792512	0.574634	0.927164	0.68129		1.31824	0.601935	0.634157	0.597815	0.832483	0.651493	0.673677	0.949844	1.49978	2.42549	1.00136	1.30261	9
9	AT1G77670	AT1G77670	3.80196	1.00501	0.346468	0.154693	0.104433	0.388912	0.798828	0.959549	0.41674	0.725462	1.05786		1.68762	0.699233	1.05261	0.552891	0.636913	0.317319	0.545378	1.43696	1.79691	2.39731	0.864005	1.25294	9
9	AT5G55280	FTSZ1	3.60485	0.691175	0.60111	0.459761	0.38181	0.656416	0.866419	1.10487	0.629452	0.823585	0.928865		1.96894	0.451478	0.803921	0.60235	0.511345	0.382264	0.555483	1.28077	1.56678	2.49525	0.65019	0.982916	9
9	AT5G09650	PPA6	3.91708	0.705199	0.373428	0.440388	0.359129	0.346605	0.39717	0.488167	0.643216	0.922711	1.11255		0.864937	0.483471	0.433449	0.418686	0.529378	0.412088	0.451731	1.01868	1.75425	3.49483	1.64124	1.79162	9
9	AT2G18400	AT2G18400	3.7835	0.383439	0.669888	0.36405	0.387814	0.726412	0.733121	0.735696	0.403439	0.555383	0.426847		2.46997	0.537066	0.874204	0.957265	0.737628	0.731327	1.17277	0.907496	1.75103	2.35537	0.523391	0.812895	9
9	AT3G44150	AT3G44150	4.13453	1.0754	0.374244	0.418903	0.219296	0.706301	1.50655	0.949984	0.37177	1.27038	1.51143		2.04342	0.262013	0.654686	0.353139	0.574326	0.268417	0.379571	0.810769	1.51781	2.75734	0.42718	0.41254	9
9	AT4G24830	AT4G24830	4.47014	0.731621	0.502777	0.478969	0.413402	0.673521	0.752461	0.857147	0.742538	0.911013	0.873195		1.25813	0.435528	0.664006	0.516336	0.655375	0.434242	0.650068	0.988525	1.54804	2.61515	0.870819	0.957	9
9	AT4G26150	GATA22	3.54969	0.826758	0.880593	0.628298	0.772448	0.513884	0.529331	0.557364	0.525163	0.614149	0.635726		1.70234	0.418316	0.358317	0.198454	0.258312	0.233415	0.264142	1.63267	2.09904	2.71714	1.29874	1.7857	9
9	AT1G19730	TRX4	3.82466	0.42841	0.20634	0.156519	0.150631	0.594861	0.920832	1.11842	0.793986	1.28276	1.23202		2.59583	0.472561	0.466163	0.248113	0.291691	0.174675	0.513761	1.18077	1.69872	2.51579	1.13554	0.996962	9
9	AT3G57870	SCE1	4.16083	0.846764	0.722302	0.794614	0.860518	0.579093	0.385756	0.862386	1.01135	0.989901	0.96877		1.4461	0.615781	0.424638	0.338441	0.276885	0.371351	0.421681	0.76956	1.41498	2.61784	1.28073	0.839727	9
9	AT5G19750	AT5G19750	3.31303	0.406502	0.462423	0.242706	0.253935	0.645954	0.438949	0.600696	0.713607	0.792594	0.825499		1.53347	0.729364	0.524295	0.686375	0.528506	0.897487	0.906617	1.03862	2.0179	2.9231	1.42472	1.09367	9
9	AT5G18650	AT5G18650	3.7381	1.32959	0.99374	0.8063	1.06391	0.507962	0.34608	0.21314	0.325731	0.93296	1.23028		0.602037	0.630869	0.365182	0.491941	0.419793	0.434873	0.272489	0.629253	2.10793	3.22537	1.08189	1.25057	9
9	AT1G13730	AT1G13730	3.96499	0.53347	0.517493	0.413921	0.394372	0.751681	0.659389	0.778563	0.830168	1.06833	1.16734		1.11023	0.432968	0.616116	0.512194	0.487285	0.451344	0.661162	0.900984	1.60304	2.97504	1.07158	1.09834	9
9	AT1G16000	AT1G16000	4.02716	0.29437	0.513637	0.952942	1.14654	0.641878	0.716637	1.14728	0.886746	0.891031	0.681302		1.08653	0.648868	0.564185	0.464871	0.454425	0.499098	0.461235	0.967566	1.22796	2.85601	1.15371	0.716014	9
9	AT5G67220	AT5G67220	4.14055	0.649297	0.412658	0.428793	0.40194	0.539251	0.627861	0.735628	0.691821	0.759932	0.829279		1.44609	0.520906	0.454233	0.494389	0.523557	0.410478	0.606159	1.1259	2.04858	3.13639	0.849167	1.16713	9
9	AT4G36420	AT4G36420	4.17115	0.615497	0.352367	0.367869	0.172681	0.484653	0.706891	0.887741	0.741848	0.904756	1.00506		1.31346	0.471536	0.736029	0.4918	0.621286	0.460505	0.639023	1.12835	1.64046	2.8304	1.01853	1.23812	9
9	AT2G14460	AT2G14460	4.5493	0.37748	0.290737	0.339309	0.190939	0.541034	0.518607	0.760925	0.607767	0.975628	1.18691		1.16705	0.727887	0.689304	0.571329	0.777699	0.512352	0.857229	1.13076	1.99047	2.33569	0.739264	1.16233	9
9	AT3G05190	AT3G05190	3.79994	0.745483	0.456105	0.349468	0.188419	0.814072	1.12713	0.781392	0.636513	0.979855	0.917795		3.52681	0.301176	0.315144	0.3717	0.25154	0.389391	0.554647	0.504512	1.99453	3.23969	0.416204	0.338489	9
9	AT1G72170	AT1G72170	3.40322	0.659413	0.406986	0.533559	0.485272	0.502505	0.587552	1.12178	0.514585	0.685955	0.705776		1.76265	0.667165	0.969596	0.625336	0.824514	0.572672	0.567913	1.2335	1.75671	2.76273	0.75118	0.89943	9
9	AT3G19508	AT3G19508	3.53269	0.161203	0.450414	0.279941	0.288788	0.689307	0.651783	0.769332	0.398395	0.773085	0.665306		2.11198	0.437632	0.577174	0.496858	0.462879	0.561979	0.743771	1.35419	2.67424	3.75214	0.443672	0.723245	9
9	AT5G65310	ATHB-5	4.62548	0.681533	0.342103	0.357343	0.193953	0.398505	0.622408	0.753882	0.457193	0.811661	0.643811		0.968071	0.630213	0.477805	0.351529	0.569735	0.364781	0.773342	1.85937	2.25151	2.77663	0.823305	1.26584	9
9	AT5G17490	RGL3	3.41469	0.908594	1.47168	0.860255	0.977562	0.851282	0.474064	0.344656	0.37641	0.218548	0.293864		1.20528	1.04555	0.519359	0.556818	0.556982	0.92334	0.668591	0.383518	1.89997	3.73301	0.869391	0.446595	9
9	AT3G62030	CYP20-3	4.17421	0.539175	0.550539	0.421841	0.541225	0.494545	0.379691	0.430198	0.471239	0.39833	0.410878		3.87613	0.863561	0.294081	0.430536	0.328018	0.661463	0.589742	0.724415	1.66186	3.20898	0.79629	0.75305	9
9	AT5G18790	AT5G18790	3.21812	0.52983	0.315221	0.312986	0.22407	0.499144	0.857427	1.52821	0.61729	0.747963	0.787291		1.60203	0.406621	1.0129	0.651592	0.866328	0.431106	0.613602	1.26109	1.69766	3.39875	0.590315	0.830444	9
9	AT3G62400	AT3G62400	3.43015	0.723721	0.85968	0.496435	0.697282	0.598652	0.492793	0.541933	0.391054	0.595821	0.652515		1.78122	0.865517	1.04724	0.760014	0.91306	0.558009	0.695794	0.991519	1.31469	2.78176	0.843639	0.967502	9
9	AT4G15802	HSBP	3.20743	0.819445	0.657619	0.375515	0.274878	0.606289	0.832725	1.06312	0.498677	1.025	0.776398		2.29013	0.414432	0.976349	0.571283	0.71084	0.339027	0.617808	0.895241	1.85468	2.64005	0.535958	1.01709	9
9	AT1G27435	AT1G27435	3.82271	0.572839	0.516121	0.642678	0.562342	0.60554	0.743386	1.27253	0.825569	1.26733	1.13266		1.0842	0.461534	0.602541	0.454714	0.495735	0.414824	0.530779	0.98647	1.70975	2.81503	0.712621	0.768101	9
9	AT1G20220	AT1G20220	3.89587	0.292511	0.312511	0.191712	0.176382	0.585247	0.851251	0.760162	0.8076	0.958353	0.865271		1.25444	0.388974	0.993234	0.590641	0.634606	0.587687	0.816162	1.13927	2.05065	2.57219	0.943903	1.33138	9
9	AT5G20500	GRXC4	3.59402	1.16753	0.83706	0.82625	0.78969	0.691469	0.462635	0.580494	0.821534	0.713694	0.91184		1.6875	0.553386	0.691264	0.550523	0.381658	0.527762	0.533987	0.9672	1.3165	2.64042	0.987853	0.76573	9
9	AT1G78190	AT1G78190	4.27526	0.562152	0.347177	0.311123	0.329077	0.397216	0.596674	0.948645	0.717009	0.858986	1.09495		0.904673	0.409521	0.516393	0.406147	0.330717	0.355629	0.67253	1.2638	2.52735	3.0705	0.751811	1.35266	9
9	AT1G67250	AT1G67250	4.56287	0.4438	0.501728	1.21773	0.961299	0.6836	0.36024	0.355134	0.448865	0.584094	0.77349		1.65732	0.536033	1.1644	0.666156	0.656956	0.524383	0.477372	0.578784	1.41865	3.03392	0.623405	0.769785	9
9	AT1G07070	RPL35AA	3.75193	0.345114	0.764707	0.573723	0.657881	0.898546	0.660597	0.788753	0.932926	1.11124	1.17892		0.855682	0.442134	0.40014	0.532193	0.457089	0.622037	0.662737	1.03975	1.74497	2.60764	0.8901	1.08119	9
9	AT1G14450	AT1G14450	3.41165	0.989291	0.851813	0.610109	0.542155	0.562567	0.806873	1.08533	0.631127	0.804233	0.948277		1.52518	0.551434	0.640853	0.583198	0.650391	0.425943	0.642707	0.996649	1.27951	2.63552	0.979183	0.846008	9
9	AT5G23535	AT5G23535	3.36151	0.507362	0.537415	0.729558	0.712446	0.75175	0.710131	0.894368	0.666535	0.814236	0.90281		1.76702	0.476661	0.683973	0.412701	0.489655	0.474775	0.567331	1.15222	1.74617	3.03781	0.720591	0.882971	9
9	AT1G27450	APT1	4.46627	0.738235	0.344845	0.261796	0.182461	0.374936	0.495764	0.833572	0.699489	0.749114	0.812928		1.55071	0.42176	0.539063	0.473468	0.479573	0.425754	0.44151	1.17798	1.96287	3.5661	1.06282	0.938979	9
9	AT3G10090	RPS28A	4.62079	0.599968	0.599643	0.53232	0.560669	0.64102	0.671054	1.03118	0.584718	0.909851	0.819286		1.52431	0.594268	0.48044	0.579127	0.446597	0.469041	0.411955	1.0203	1.63331	2.6881	0.672859	0.909196	9
9	AT1G58360	AAP1	4.62935	0.631262	0.620531	0.608276	0.423614	0.807373	0.761693	0.934576	0.496635	0.667899	0.638247		1.87888	0.444765	0.259322	0.317093	0.170403	0.334198	0.551334	1.40669	2.61004	2.85982	0.358581	0.589425	9
9	AT4G39300	AT4G39300	4.05896	0.507314	0.508057	0.509598	0.369249	0.738218	0.737686	1.02022	0.677309	0.789603	1.03552		1.63316	0.588717	0.791852	0.586851	0.562561	0.488702	0.670848	1.06382	1.67146	2.40513	0.658614	0.926543	9
9	AT4G13170	RPL13AC	4.98879	0.442151	0.465404	0.36671	0.38202	0.546882	0.514663	0.717914	0.651496	0.845261	0.973696		1.25235	0.367184	0.442807	0.385418	0.462825	0.424426	0.606573	1.15962	2.16333	2.99852	0.894255	0.947708	9
9	AT3G06680	RPL29B	5.4371	0.315384	0.222468	0.270709	0.234623	0.476225	0.631804	1.00923	0.454083	1.13313	1.0892		1.47922	0.360508	0.649834	0.417543	0.390381	0.316234	0.574283	0.935921	1.84117	2.97	0.752062	1.0389	9
9	AT3G18080	BGLU44	3.40527	0.810602	0.378134	0.251205	0.170432	0.539101	0.648991	1.21704	1.49151	2.14115	1.94209		1.61994	0.174539	0.133346	0.167099	0.141182	0.129126	0.202478	0.558235	1.2804	3.69572	1.18687	0.715524	9
9	AT5G20950	AT5G20950	4.04934	0.921292	0.827681	0.771362	0.462371	0.787255	0.466797	0.652843	1.1055	2.41452	2.45605		1.05394	0.185953	0.138025	0.124756	0.098253	0.111931	0.118864	0.215523	1.52987	3.28666	0.687055	0.534156	9
9	AT5G37600	GLN1-1	3.6264	0.520125	0.654104	0.279745	0.326372	0.884143	1.24655	0.916765	0.754275	0.475313	0.581597		0.931487	0.346391	0.226772	0.36627	0.406212	0.324071	0.310126	1.18276	2.57261	4.5628	0.701452	0.803656	9
9	AT4G37910	HSP70-9	3.67701	0.343244	0.452218	0.613266	0.541758	0.571385	0.753391	0.86578	0.955819	1.19597	1.1272		1.01738	0.452727	0.491559	0.490446	0.565565	0.583045	0.71628	1.46491	1.57465	2.42778	0.891255	1.22736	9
9	AT2G14890	AGP9	5.03412	1.42766	0.060409	0.173118	0.188214	0.286777	0.396637	0.742689	0.483981	1.60862	1.65285		1.06266	0.228032	0.192795	0.207979	0.39818	0.089503	0.271889	1.25177	1.25249	3.69405	1.77326	0.522318	9
9	AT2G04390	RPS17A	4.22458	0.405949	0.408883	0.50338	0.350593	0.550767	0.902444	2.00059	1.19466	0.965662	0.713978		1.19552	0.479435	0.444868	0.431133	0.295739	0.296356	0.515783	0.761611	1.60597	3.52276	0.524222	0.705118	9
9	AT4G34700	CIB22	3.07002	1.10557	0.541876	0.52618	0.488088	0.657034	0.725785	0.898981	0.688107	0.785427	0.88408		1.90452	0.566312	0.719712	0.544259	0.6965	0.414521	0.555009	1.04675	1.56073	2.8525	0.93145	0.83659	9
9	AT5G14570	NRT2.7	10.3541	1.31474	0.967981	0.896914	0.773287	0.679301	0.533551	0.645502	0.268985	0.284297	0.28655		2.2028	0.418158	0.367293	0.350551	0.340091	0.270538	0.202816	0.172246	0.383063	0.866065	0.189514	0.231646	9
9	AT1G80640	AT1G80640	11.1726	0.589523	1.04294	0.90053	0.57167	0.454611	0.194266	0.179058	0.219697	0.514863	0.619391		1.15167	0.166083	0.149916	0.162026	0.217949	0.099206	0.086074	0.440854	0.851787	2.51397	0.166843	0.534444	9
9	AT2G47930	AGP26	8.82411	0.919832	0.242113	0.574288	0.261764	0.459834	0.316143	0.349992	0.30876	0.693937	1.01429		2.29281	0.392742	0.273892	0.257332	0.237725	0.122246	0.227583	0.648854	0.794574	2.96923	0.509989	0.307957	9
9	AT1G73120	AT1G73120	7.64067	2.85409	1.10401	0.863847	0.734156	0.530757	0.727554	1.09137	0.380004	0.546951	0.484361		0.261113	0.097482	0.093913	0.158908	0.307087	0.16565	0.180225	0.3573	0.951398	2.01601	1.09788	0.355263	9
9	AT5G20250	RFS6	10.4879	5.5678	0.027549	0.088768	0.03507	0.028834	0.006997	0.095105	0.076823	0.289748	0.309521		0.030725	2.29691	0.133129	0.485304	0.05173	0.044878	0.022386	0.043031	0.092213	0.252845	2.43153	0.101253	9
9	AT5G63810	BGAL10	11.1307	0.784394	0.267465	0.328736	0.289244	0.234919	0.074054	0.128947	0.157255	0.362282	0.584375		1.17535	0.188016	0.160392	0.139834	0.095163	0.06037	0.071771	0.081168	1.05845	5.11543	0.453406	0.058307	9
9	AT3G48140	T24C20_20	11.646	1.85412	0.492381	0.431414	0.352122	0.16866	0.064109	0.640927	0.160154	0.370715	0.498303		0.230889	0.484859	0.256104	0.338041	0.144313	0.127683	0.104269	0.083162	0.767336	1.5279	2.02753	0.228964	9
9	AT5G51550	EXL3	8.15639	0.257093	0.16601	0.270116	0.194073	0.301434	0.264256	0.200475	0.150464	0.202746	0.241683		2.23303	0.649694	0.588378	0.739323	0.752395	0.633704	0.500581	1.94871	1.53857	1.32369	0.787062	0.900124	9
9	AT3G02790	AT3G02790	10.2532	0.571714	0.178266	0.101981	0.117632	0.175956	0.14648	0.173788	0.127782	0.162671	0.195868		5.54348	0.215845	0.089028	0.119697	0.076099	0.044858	0.065319	0.036544	0.680054	3.53357	0.366363	0.023829	9
9	AT2G27840	HDT4	9.28352	0.360306	0.41569	0.394365	0.465034	0.629527	0.587546	0.655953	0.543199	0.699213	0.84389		0.720742	0.270581	0.374858	0.397961	0.521894	0.372963	0.544626	0.598398	1.08746	1.84412	0.589881	0.798275	9
9	AT1G29418	AT1G29418	12.0668	0.4594	0.213072	0.565332	0.353815	0.571489	0.698594	1.03503	0.527816	1.11199	1.01755		0.605505	0.166149	0.422105	0.221217	0.355049	0.153211	0.165144	0.300063	0.480067	0.920673	0.270307	0.31962	9
9	AT5G56260	AT5G56260	11.1347	0.612855	0.341182	0.23657	0.183951	0.188581	0.192786	0.441696	0.641846	0.726915	0.934623		1.18839	0.174185	0.142718	0.138186	0.130098	0.118331	0.112935	0.224862	1.25961	2.88587	0.569616	0.419494	9
9	AT3G22120	CWLP	7.69632	1.98244	0.850983	1.13351	0.552953	0.439143	0.356452	0.292562	0.260009	0.113813	0.230928		1.95443	0.554044	0.503478	0.392448	0.217092	0.341237	0.330039	0.125907	0.988731	2.41925	0.997104	0.267132	9
9	AT4G10450	RPL9D	8.41989	0.305476	0.28546	0.383665	0.410425	0.606781	0.356539	0.40352	0.477503	0.684346	0.937084		1.4496	0.392716	0.405002	0.321576	0.346013	0.317978	0.414038	0.655634	1.54351	2.62239	0.583129	0.677731	9
9	AT3G22121	AT3G22121	7.22808	3.32337	1.32618	0.788108	0.601573	0.491239	0.282815	0.051672	0.133071	0.129668	0.241314		2.60863	0.302105	0.454954	0.292339	0.310556	0.295322	0.274384	0.094176	1.20104	1.22811	1.10582	0.235485	9
9	AT4G36130	RPL8C	7.86837	0.523524	0.493922	0.417303	0.311326	0.631686	0.561049	0.852275	0.663707	1.21591	1.41407		1.10861	0.239945	0.294567	0.236027	0.309497	0.214136	0.300781	0.560622	1.21724	2.21255	0.662775	0.690113	9
9	AT5G59850	RPS15AA	8.69024	0.393993	0.312116	0.282232	0.198913	0.436762	0.350737	0.651625	0.37104	0.86765	0.99088		1.81944	0.285115	0.539165	0.25705	0.407587	0.198216	0.315313	0.52343	1.32642	2.66671	0.450763	0.664603	9
9	AT4G30020	AT4G30020	2.60622	0.315007	0.165983	0.209625	0.100267	0.266336	0.353413	0.324065	0.261905	1.55125	1.93405		1.72829	0.814256	0.545809	0.719306	0.462355	0.691187	0.783347	0.858394	2.64687	3.30916	1.09525	1.25765	9
9	AT4G18060	AT4G18060	1.91038	1.59512	0.18339	0.190917	0.186454	0.315132	0.284954	0.486377	0.46614	0.831851	1.06736		1.94886	0.72115	1.31836	0.933563	0.742044	0.565303	0.523558	1.47266	2.013	2.61047	1.25007	1.38288	9
9	AT5G10130	DFC	1.30849	0.29336	0.31695	0.15463	0.149555	0.265212	0.75693	1.51459	1.37027	1.60253	1.49327		1.70851	0.674326	0.523215	0.316877	0.765282	0.395393	0.3491	2.04917	2.5041	2.1931	0.77379	1.52135	9
9	AT2G40030	NRPE1	1.79629	0.480531	0.33397	0.204683	0.211608	0.840084	0.997587	0.78297	0.860961	1.64081	1.41208		1.67643	0.504761	0.380587	0.425598	0.487334	0.702407	0.873179	1.16397	2.00334	2.20449	1.19209	1.82424	9
9	AT4G20910	HEN1	1.89043	0.193578	0.0803	0.054116	0.067338	0.428978	0.513926	0.500227	0.384236	0.911748	1.16491		2.01912	0.441662	0.520698	0.427995	0.439447	0.604749	0.997456	1.68885	3.15433	3.82949	1.105	1.58143	9
9	AT4G22120	CSC1	2.07786	0.396716	0.130704	0.071841	0.038921	0.319285	1.01098	1.38742	0.709204	1.52356	0.935801		2.11605	0.135984	0.346597	0.241096	0.412009	0.274329	0.634104	2.25868	2.32828	2.87749	0.87094	1.90215	9
9	AT5G43990	SUVR2	1.20559	0.125177	0.017775	0.030445	0.057	0.679762	0.746679	1.16112	0.715318	1.46643	1.51673		2.43576	0.358851	0.304608	0.378579	0.313329	0.478601	0.892462	1.93762	3.02296	3.45668	0.605649	1.09288	9
9	AT2G43280	AT2G43280	2.99595	1.18178	0.102416	0.15419	0.096117	0.27071	0.627063	1.04172	0.838513	1.84477	2.31323		1.73852	0.349046	0.273457	0.327732	0.320136	0.018369	0.171187	1.46188	2.07066	2.45961	0.871814	1.47113	9
9	AT5G58480	AT5G58480	2.04182	0.841649	0.567842	0.489179	0.392818	0.566746	0.668548	0.852683	0.871386	1.51754	1.53111		1.52946	0.479843	0.780617	0.46441	0.373882	0.424027	0.645539	1.04006	2.3011	2.5034	0.682509	1.43383	9
9	AT5G39320	UGD4	1.74175	1.34696	0.302574	0.250152	0.281498	0.635655	0.734035	0.70119	0.931235	1.16414	1.23544		0.824301	0.806858	0.535589	0.536495	0.590714	0.688826	0.75695	1.21207	1.81034	2.55886	2.03675	1.31762	9
9	AT1G18680	AT1G18680	2.28547	0.355326	0.198894	0.296875	0.418652	0.595506	0.565206	1.12638	0.474584	0.995454	1.49791		2.26205	0.415209	0.667486	0.702371	0.745081	0.59525	0.314627	1.69086	2.16509	2.9545	0.897838	0.779374	9
9	AT5G40405	PCMP-H14	1.65226	0.490255	0.686105	0.583139	0.646573	0.960652	0.833946	0.886172	0.783102	0.785701	0.615845		1.32041	0.39776	0.731925	0.690446	0.820559	0.91533	1.05997	1.58496	1.91931	2.42093	0.920734	1.29392	9
9	AT2G34650	PID	0.912659	1.56832	0.923803	0.847307	0.450894	0.621153	0.318937	0.326671	0.278042	0.275577	0.631243		0.861237	0.771649	1.34691	0.751707	0.895843	0.545896	0.507049	1.13161	3.29235	3.5182	1.08528	1.13765	9
9	AT2G45300	AT2G45300	1.66854	0.843894	0.744303	0.737076	0.705027	0.599639	0.28526	0.29448	0.821849	0.75606	1.27287		0.820613	1.41364	0.502668	0.624299	0.634332	0.698874	0.603466	0.854869	2.13188	2.62967	1.49722	1.85946	9
9	AT4G29360	AT4G29360	1.7879	1.2554	0.609814	0.365699	0.349151	0.769079	0.762094	0.870518	0.799405	0.932842	1.09843		1.82854	0.817984	0.370051	0.586803	0.455694	0.691871	0.862141	1.45268	1.6979	3.04516	0.716097	0.874744	9
9	AT2G25100	AT2G25100	2.12814	0.459047	0.4141	0.176061	0.304676	0.553864	0.443321	0.580292	0.743247	1.02629	1.15948		1.98584	0.49289	1.05257	0.819407	0.861327	0.88198	0.891621	0.978172	2.13871	2.52905	1.08373	1.29618	9
9	AT4G02530	AT4G02530	2.01874	0.909553	0.388451	0.374302	0.394171	0.568893	0.671614	0.725711	0.602057	1.03748	1.14484		1.15195	0.64021	0.759035	0.970921	0.573743	0.728426	0.707565	0.911939	1.84334	2.92524	1.45442	1.49739	9
9	AT1G14030	LSMT-L	1.6789	0.340807	0.26874	0.069903	0.141334	0.220696	0.383792	0.768417	0.754822	0.814385	1.13199		1.36898	0.708669	0.465229	0.645409	0.581968	0.804578	0.978971	1.12464	3.26342	3.30772	1.2367	1.93993	9
9	AT3G12145	FLR1	1.07882	1.48548	0.428548	0.369178	0.285901	0.901531	0.911042	0.949194	0.798339	1.29539	1.19497		0.819728	0.638527	0.645888	0.742705	0.856076	0.544261	0.539656	1.32583	2.24043	2.6489	1.25243	1.04719	9
9	AT5G19630	AT5G19630	1.57967	0.705012	0.36869	0.11766	0.149511	0.345868	0.528898	1.35848	0.587986	1.2839	1.11384		1.77154	0.439645	0.906795	0.703349	0.728983	0.477671	0.637838	2.37449	1.95367	2.4287	1.00631	1.43151	9
9	AT3G04940	CYSD1	1.46741	0.999324	0.096786	0.243788	0.202888	0.244536	0.292186	0.65223	0.713128	1.38634	1.4451		1.00012	0.603569	0.914444	0.62797	0.981158	0.617025	0.707872	1.48487	1.98358	2.66305	1.88955	1.78309	9
9	AT3G25860	LTA2	2.56961	0.94638	0.259005	0.201582	0.195014	0.615228	0.682903	0.942699	0.661368	1.99222	2.08088		1.41235	0.560489	0.610394	0.690601	0.495569	0.540828	0.712506	1.02092	1.71371	2.39818	0.88618	0.811387	9
9	AT4G39540	SK2	2.71096	0.568692	0.423603	0.128095	0.056828	0.155843	0.17908	0.498349	0.531208	1.21914	1.56335		2.43979	0.529206	0.19646	0.526071	0.482093	0.461948	0.478005	1.08079	2.54544	3.14615	1.64897	1.42992	9
9	AT5G66000	AT5G66000	1.49288	0.588094	0.130148	0.399137	0.256051	0.66864	0.522802	0.810308	0.605539	1.00657	0.965949		1.30544	0.869211	0.96814	0.944742	1.01722	0.827962	0.748881	1.48789	1.94025	2.71094	1.08887	1.64434	9
9	AT1G76405	OEP21B	3.20791	0.33422	0.820613	0.193691	0.222646	0.289235	0.455353	0.833314	1.12085	0.912268	0.982485		1.10119	0.489063	0.744214	0.406172	0.408703	0.563619	0.871442	1.27047	1.87171	2.971	1.58959	1.34025	9
9	AT4G36660	AT4G36660	2.86852	0.632477	0.082784	0.097682	0.007302	0.107664	0.284285	0.265085	0.255041	1.12751	1.37723		2.41366	1.39704	0.850363	0.441631	0.619061	0.534548	0.778407	1.46578	1.91419	2.69094	1.64521	1.1436	9
9	AT5G10160	AT5G10160	2.13738	0.286315	0.275771	0.118517	0.11324	0.317903	0.478059	0.868631	0.295746	1.05223	1.34937		1.9502	0.462791	0.725923	0.562322	0.682459	0.236267	0.456231	1.28186	2.06477	4.68867	1.17444	1.4209	9
9	AT1G34010	AT1G34010	2.92639	0.251158	0.349458	0.120201	0.172151	0.317551	0.370312	0.283901	0.637314	0.734924	0.859729		1.39734	0.587753	1.00075	0.768273	0.877225	0.511956	0.714346	1.50965	2.08194	3.34844	1.61022	1.56902	9
9	AT3G13190	AT3G13190	2.00929	0.369915	0.384665	0.230969	0.097729	0.379619	0.512881	0.831912	0.4662	0.701781	0.75085		1.62533	0.394499	0.985786	0.729759	0.563562	0.746797	1.09584	1.69403	2.62097	2.53114	1.02903	2.24745	9
9	AT3G13560	AT3G13560	2.94725	0.533522	0.223506	0.207897	0.197382	0.701028	0.502375	0.992009	0.493144	1.49396	1.18403		2.56898	0.590988	0.489227	0.391883	0.350573	0.392842	0.664965	1.45144	2.24912	2.85719	0.519089	0.997597	9
9	AT3G58930	AT3G58930	2.15321	0.351337	0.049747	0.069609	0.066089	0.246219	0.535034	0.86354	0.857405	1.82357	1.61437		2.08975	0.507845	0.468494	0.483733	0.387577	0.40424	0.705939	1.7148	2.2187	2.62199	1.11672	1.65009	9
9	AT5G10870	CM2	2.27566	1.13199	0.288425	0.293028	0.450523	0.582699	0.594586	0.739376	0.632089	0.970734	0.787282		2.37947	0.699405	0.734105	0.715316	0.816544	0.616569	0.607015	1.19641	1.96755	2.62274	0.846524	1.05197	9
9	AT3G24000	PCMP-H87	2.15927	0.582291	0.538694	0.299477	0.351563	0.823133	1.12119	1.03141	0.810208	1.34332	1.26696		1.70595	0.328961	0.369572	0.435108	0.482388	0.592074	0.851842	1.55781	2.37909	2.49344	0.589548	0.886707	9
9	AT3G18630	ATUNG	2.94119	0.575468	0.846088	0.543714	0.707205	0.6468	0.669027	0.956763	0.492607	1.07636	0.890875		0.85284	0.518303	0.890775	0.706842	0.844116	0.778429	0.614787	0.613607	2.05661	3.79631	0.399155	0.582123	9
9	AT5G60040	NRPC1	1.13197	0.233922	0.199714	0.179452	0.223771	0.642378	0.572713	0.890334	0.688037	1.77125	1.1858		1.64524	0.254917	0.713918	0.922559	0.631986	1.04086	0.901346	1.63423	2.09969	3.03643	0.965152	1.43433	9
9	AT4G17600	LIL3:1	2.81574	0.800821	0.327754	0.272827	0.179653	0.322403	0.475451	0.659618	0.374871	0.673498	0.899537		2.52772	0.742056	0.73951	0.52977	0.594573	0.514927	0.751995	1.24305	2.05318	3.39761	1.14475	0.958684	9
9	AT5G48820	KRP3	1.34479	0.361676	0.556639	0.233367	0.427425	0.966998	0.78303	0.496858	0.654111	0.842829	0.80001		1.36419	0.759387	0.327358	0.471324	0.710792	0.764551	1.38575	1.41253	2.59488	3.11882	1.32089	1.30178	9
9	AT2G25840	OVA4	1.86254	0.499337	0.295661	0.238459	0.212592	0.355937	0.40187	0.623949	0.439601	0.83674	0.616553		2.00236	0.639611	1.09901	0.894774	0.859936	1.0654	1.14885	1.29699	2.27297	2.71676	1.21558	1.40451	9
9	AT4G34570	THY-2	2.89966	0.372672	0.208962	0.151548	0.1928	0.454029	0.486934	0.569406	0.509023	0.99444	1.12562		2.30022	0.396254	0.750277	0.628996	0.466338	0.687278	0.793421	1.06553	2.3335	3.12727	0.997456	1.48836	9
9	AT2G13580	AT2G13580	2.84777	0.499459	0.180357	0.187141	0.103588	0.103852	0.109	0.344968	0.259753	1.5533	2.27613		1.33152	0.428861	0.703372	0.47645	0.490651	0.350038	0.71556	0.851433	2.20627	3.43488	2.1326	1.41305	9
9	AT1G10760	GWD1	1.64519	0.324853	0.26092	0.214738	0.232856	0.367695	0.507456	0.711323	0.823503	1.83571	1.68689		1.2427	0.285197	0.385481	0.320474	0.401561	0.358656	0.502336	0.662835	1.83088	3.60313	2.09824	2.69737	9
9	AT5G24314	PDE225	3.19726	0.921278	0.064137	0.178953	0.095678	0.179091	0.325254	0.636775	0.443702	0.763943	1.05015		1.98992	0.403479	0.948055	0.563473	0.36483	0.436806	0.443531	0.954868	2.1933	4.18505	1.40974	1.25072	9
9	AT3G60390	HAT3	2.90649	0.208706	0.530105	0.111051	0.038217	0.189055	0.350101	0.877972	0.82332	0.933904	0.714816		1.66958	0.300795	0.348445	0.304696	0.232509	0.486162	0.743247	2.20405	3.53453	2.96614	1.1156	1.41051	9
9	AT1G66820	AT1G66820	1.84249	0.890583	0.216279	0.2834	0.326907	0.461502	0.239679	0.597894	0.731822	0.415309	0.987314		0.984808	0.798517	1.16659	0.804448	1.31139	0.889007	0.667057	1.60388	2.96752	2.7947	0.874827	1.14407	9
9	AT2G47000	ABCB4	2.3027	0.773294	1.03571	1.22099	0.426077	0.441774	0.326314	0.380557	1.11255	1.27153	1.13877		2.16519	0.549068	0.501736	0.461648	0.492408	0.526845	0.547416	0.797417	2.03948	1.90777	1.44343	1.13734	9
9	AT3G46970	PHS2	2.03559	0.6336	0.486224	0.288886	0.328669	0.846357	0.768062	0.833358	0.645868	1.0132	1.09738		1.60031	0.839179	1.08577	0.869847	0.596017	0.819573	0.805518	0.925021	1.86838	2.46261	0.962735	1.18785	9
9	AT2G32830	PHT1-5	1.57883	0.610312	0.63825	0.54436	0.365371	0.831866	0.910416	0.912636	0.979793	0.689515	1.01857		1.67222	0.824224	0.772913	0.565835	0.741674	0.649265	1.02348	1.15048	2.26388	2.23517	0.82018	1.20076	9
9	AT2G21350	AT2G21350	3.08379	0.327352	0.075669	0.683665	0.690976	0.787481	1.16234	1.18343	0.821471	1.1093	1.17649		1.02706	0.187607	0.271511	0.373534	0.322614	0.274419	0.68014	1.68081	2.5255	2.73145	0.673574	1.14982	9
9	AT1G20950	PFP-ALPHA1	2.41482	0.468769	0.519443	0.358398	0.266182	0.7426	0.668456	0.828574	0.925365	1.27576	1.38448		1.79341	0.831111	0.787898	0.618508	0.551629	0.5934	0.780775	0.618764	1.89699	2.88812	0.866406	0.92015	9
9	AT5G63690	AT5G63690	1.48828	0.110083	0.922823	0.318707	0.547198	0.950781	1.45233	1.42928	0.789205	1.07605	1.15432		1.61305	0.259773	0.476272	0.291121	0.102816	0.531189	0.802403	1.29037	3.01844	3.00857	0.713474	0.65347	9
9	AT3G04550	RAF2	1.85325	0.27814	0.489561	0.21961	0.311746	0.255627	0.261761	0.617524	0.881618	0.748067	0.813257		2.27423	0.689573	0.868988	0.474566	0.38183	0.62531	0.525484	1.60814	2.94276	3.40388	1.25604	1.21903	9
9	AT1G17170	GSTU24	0.376412	0.619068	1.08004	0.929315	0.358915	0.155445	0.028817	0.033189	0.150924	2.63075	1.69271		1.90267	0.362617	0.319556	0.297588	1.29539	0.109105	0.926864	0.107786	3.93219	3.46797	1.73921	0.483464	9
9	AT5G59890	ADF4	2.16169	0.85737	0.708313	0.48136	0.332626	0.590114	0.547444	0.662135	0.884417	1.06921	1.21063		1.66074	0.628074	0.53307	0.603657	0.70895	0.441373	0.640259	1.19278	1.55451	2.74551	1.56759	1.21818	9
9	AT5G60840	AT5G60840	2.95262	0.842534	0.354137	0.197246	0.074218	0.431898	0.802633	1.00105	0.854014	1.28586	1.33995		2.66549	0.554265	0.375744	0.546888	0.549209	0.414527	0.530947	0.878821	2.24472	2.69671	0.659578	0.746949	9
9	AT5G13520	LKHA4	1.96976	0.678098	0.599774	0.422217	0.399638	0.872552	0.966665	1.07128	0.828178	1.0651	0.997484		1.35265	0.650078	0.859131	0.787516	0.682624	0.705651	0.868884	0.928292	1.81466	2.70729	0.690632	1.08184	9
9	AT4G17050	UGLYAH	1.25084	0.496	0.233494	0.193706	0.106791	0.415694	0.605372	1.05006	0.53842	1.09672	0.938724		2.55227	0.376448	0.788729	0.780884	0.551495	0.609994	0.721074	2.19397	2.58541	2.16753	1.12504	1.62133	9
9	AT2G45790	PMM	2.16017	0.748379	0.667481	0.861285	0.579951	0.567599	0.555517	1.07967	1.11977	1.43542	1.44218		1.20768	0.391621	0.980925	0.700334	0.616974	0.400372	0.406241	0.688027	1.51114	2.78208	1.12079	0.976384	9
9	AT3G21010	AT3G21010	1.42817	0.222035	0.252538	0.116376	0.136279	0.369284	0.577836	1.05165	0.931854	1.13771	0.942608		1.93234	0.474371	0.387321	0.434624	0.368573	0.402383	0.589821	1.88902	2.76389	3.07214	1.34937	2.16982	9
9	AT2G05990	MOD1	2.97668	0.486297	0.257244	0.102775	0.113118	0.384353	0.341495	0.584588	0.45746	1.29286	1.67652		2.35154	0.62764	0.619463	0.59565	0.428102	0.460798	0.545764	0.677972	2.31695	3.72598	1.05304	0.923714	9
9	AT4G02610	TRPA1	1.60839	0.58123	0.281536	0.419398	0.429037	0.508603	0.627753	0.868138	0.940237	1.02269	0.933432		2.30874	0.585813	0.696411	0.540813	0.657382	0.638053	0.988259	1.36748	1.95327	2.42948	1.37794	1.23592	9
9	AT2G36880	METK3	1.7087	1.80875	0.290006	0.416086	0.231214	0.348916	0.321234	0.358164	0.398291	0.522535	0.787868		0.935382	1.18824	0.896175	0.685233	0.870145	0.275733	0.402878	1.79408	1.87675	2.8987	2.79681	1.18812	9
9	AT2G29570	PCNA2	1.80428	0.69577	0.3824	0.193281	0.209897	0.375824	0.423143	0.490941	0.988575	1.47209	1.67913		0.690694	0.628764	0.953527	0.780274	0.635631	0.651352	0.821647	1.09224	2.04848	2.56654	1.42645	1.98907	9
9	AT2G24110	AT2G24110	2.46992	0.415854	0.497067	0.550879	0.491073	0.660859	1.06918	0.245482	0.129028	1.42228	1.35031		1.10107	0.263842	0.470651	0.376552	0.441288	0.591867	0.797855	1.68885	3.01257	2.32138	0.96002	1.67212	9
9	AT5G47630	MTACP2	1.77774	0.406264	0.262879	0.18835	0.194605	0.490936	0.546958	0.339339	0.713235	1.13929	1.16882		1.15968	0.617126	0.817339	0.977414	1.06466	0.944962	1.12402	1.17968	1.87146	2.55105	1.42426	2.03995	9
9	AT5G11550	AT5G11550	1.35469	1.05687	0.363761	0.181646	0.108957	0.894856	1.76297	1.3092	0.604472	0.771238	1.18721		2.00214	0.433209	0.523089	0.382829	0.268219	0.454114	0.531367	1.35215	3.30275	2.91703	0.478751	0.758478	9
9	AT4G32250	AT4G32250	2.07287	0.275691	0.245793	0.371161	0.245216	0.35582	0.605981	0.942253	0.750335	1.99019	1.67931		2.49476	0.403253	0.474982	0.448755	0.427222	0.35332	0.366969	1.48656	2.11739	2.95449	0.796159	1.14153	9
9	AT2G24290	AT2G24290	1.60051	0.535947	0.477578	0.465708	0.549196	0.382769	0.230888	0.426849	0.765381	1.42703	1.11213		1.54135	0.748288	1.27934	0.893529	0.939724	0.817772	0.777432	0.890125	1.85036	2.39401	1.49936	1.39473	9
9	AT1G12000	PFP-BETA1	3.23116	0.458742	0.346545	0.273804	0.286046	0.440011	0.407403	0.540736	1.06329	1.93293	1.75781		1.10245	0.303595	0.420198	0.438275	0.316235	0.37924	0.418773	0.745977	2.38926	3.13145	1.21186	1.40422	9
9	AT2G37660	AT2G37660	2.03097	0.882744	0.696083	0.718883	0.615345	0.489379	0.647141	1.0954	0.796484	1.11122	1.0824		1.47914	0.440066	1.13198	0.433617	0.611414	0.508649	0.485567	0.593052	2.00352	3.43864	1.19345	0.514863	9
9	AT4G35905	AT4G35905	2.43512	0.658411	0.244277	0.308026	0.304358	0.754331	1.11697	1.21805	0.631357	1.33725	1.00209		1.72883	0.4183	0.647891	0.810726	0.584015	0.51559	0.648626	1.21	1.64167	2.89375	0.942592	0.94777	9
9	AT1G21930	AT1G21930	2.1097	1.45762	0.467243	0.471999	0.25239	0.362478	0.970222	0.84947	0.941063	1.07656	1.00356		2.17783	0.485779	0.342158	0.341704	0.306689	0.151906	0.362208	1.05496	2.2373	3.14966	1.45404	0.97347	9
9	AT5G10920	T30N20_190	3.02012	0.455841	0.239762	0.218744	0.185063	0.367823	0.650522	0.739876	0.647438	0.960175	0.997575		1.73571	0.562369	0.609089	0.554336	0.666597	0.574372	0.74195	1.34589	1.908	3.31792	1.12938	1.37145	9
9	AT3G14067	AT3G14067	1.03766	0.787828	0.999697	0.75703	1.10061	2.25754	0.861932	0.386778	0.387788	0.216506	0.292237		1.45064	1.01265	1.24273	0.883903	1.15676	1.14445	0.792551	0.185642	1.73836	3.78426	0.353292	0.169158	9
9	AT5G02820	TOP6A	2.0247	0.340339	0.31801	0.25928	0.306989	0.476153	0.345262	0.324849	0.565904	0.652306	0.587971		2.20212	0.907435	1.19917	0.967296	0.995243	0.929626	0.94214	1.66469	2.13748	2.86786	0.90961	1.07558	9
9	AT3G60520	AT3G60520	0.648011	0.826163	0.491958	0.43947	0.191192	0.2301	0.355816	2.28349	0.232245	0.715533	0.63862		0.845558	0.471225	0.648794	0.235785	0.453203	0.210423	0.309418	2.69821	3.98093	4.56527	0.365087	1.16351	9
9	AT2G22490	CYCD2-1	2.20583	0.349394	0.591407	0.28747	0.305445	0.728025	0.619195	0.729509	0.903254	1.31999	1.7266		2.01871	0.778577	0.426912	0.675002	0.5904	0.721043	0.837922	1.07972	1.97716	2.08298	0.943523	1.10194	9
9	AT3G17300	AT3G17300	2.48431	0.338306	0.368681	0.247633	0.164378	0.618453	0.764116	1.3625	0.795008	0.751851	0.937184		1.39973	0.424003	1.16272	0.786126	0.717231	0.564915	0.822745	1.15198	2.02054	3.02213	0.914068	1.18139	9
9	AT4G18400	AT4G18400	0.831051	0.376549	0.560797	0.284348	0.242852	0.518015	0.524415	1.58388	0.399287	1.39101	1.29469		1.4573	0.268014	0.472636	0.377202	0.160607	0.316861	0.461353	2.41275	3.05706	4.0354	0.94525	1.02867	9
9	AT2G35520	DAD2	2.49886	0.729597	0.257997	0.411663	0.137248	0.450098	0.421105	0.565286	0.45553	0.799287	0.945937		2.03016	0.539713	1.17664	0.723666	0.657986	0.551902	0.567312	1.39245	2.19085	3.41043	1.00969	1.07658	9
9	AT1G06960	AT1G06960	2.21663	0.419562	0.500506	0.38741	0.235112	0.803738	0.845844	0.849036	0.639092	1.03406	1.0151		2.1904	0.282833	0.677227	0.493308	0.394761	0.344544	0.55637	1.44961	2.40503	2.59328	0.956634	1.7099	9
9	AT3G26932	DRB3	2.03483	0.631283	0.338868	0.313843	0.297193	0.891986	1.3659	1.40045	0.41955	0.696201	0.646078		1.44124	0.32462	0.360495	0.267715	0.247509	0.254425	0.678755	2.98902	3.30268	2.3537	0.652976	1.09069	9
9	AT2G42740	RPL11A	1.51049	0.348096	0.280335	0.090851	0.138963	0.505241	0.676177	1.53729	1.65742	1.67162	1.542		0.98392	0.275134	0.275777	0.255451	0.254731	0.30003	0.450011	1.21454	2.40588	2.85835	1.94898	1.81872	9
9	AT2G17420	NTRA	2.80679	0.903816	0.628923	0.711217	0.560213	0.635752	0.511329	0.271519	0.342913	0.893041	0.999555		1.67115	0.719425	0.533068	0.645353	0.739764	0.615468	0.577987	1.19821	1.83237	2.8357	1.27764	1.08879	9
9	AT3G61100	AT3G61100	2.5135	0.404694	0.686532	0.370278	0.509087	0.644446	0.599076	1.18054	0.740552	1.11128	1.46179		1.4313	0.308807	0.286953	0.3315	0.273584	0.402473	0.518476	1.23591	2.1548	3.72931	0.83541	1.2697	9
9	AT1G51170	UNC	2.0872	0.98249	2.49502	0.526313	0.880488	0.794892	0.528194	0.26786	0.412631	0.42099	0.578302		0.728171	0.88197	0.288288	1.19906	1.20815	0.908743	0.660585	0.972135	1.57894	2.94323	0.749767	0.906584	9
9	AT3G49320	AT3G49320	1.88165	0.187985	0.267705	0.570166	0.75499	0.876144	1.00831	1.02777	0.854742	0.631788	0.763289		1.58234	0.367365	0.432751	0.510336	0.596948	0.853706	1.13763	1.68803	2.00175	2.46011	1.10435	1.44014	9
9	AT5G05690	CYP90A1	1.92938	1.80855	1.53258	1.72806	1.63767	0.495836	0.326331	0.377049	0.454644	0.390073	0.66755		1.08233	0.548743	0.433625	0.430445	0.258994	0.305703	0.262118	0.392459	2.32809	4.01671	1.2036	0.389459	9
9	AT4G28360	AT4G28360	2.73385	0.423062	0.52841	0.370515	0.387419	0.667593	0.567584	0.676447	0.711403	0.722028	0.778383		1.60476	0.713719	0.707131	0.594662	0.55022	0.755024	1.01493	1.29823	1.81621	2.6617	1.37286	1.34387	9
9	AT5G49560	AT5G49560	3.02711	0.461595	0.195369	0.249009	0.280252	0.46167	0.467837	0.915835	0.35937	0.747429	1.25956		0.87129	0.563042	1.22394	0.365191	0.508892	0.394969	0.598216	0.94067	2.93611	3.74415	0.82626	1.60223	9
9	AT5G63980	SAL1	2.88332	0.532909	0.280963	0.258273	0.159734	0.261311	0.396173	0.548082	0.566731	0.867007	0.989155		1.32235	0.304583	0.603478	0.404035	0.545568	0.309173	0.425884	1.58907	2.45907	3.62777	1.50595	2.15941	9
9	AT2G33840	AT2G33840	2.6454	0.406366	0.220842	0.117449	0.079066	0.47341	0.786814	1.25362	0.831139	1.24454	1.1476		1.52492	0.38968	0.671631	0.47608	0.41848	0.456322	0.695151	1.5576	2.2991	2.73871	1.1734	1.39269	9
9	AT4G39040	AT4G39040	1.97994	0.5837	0.447253	0.316086	0.407032	0.583752	0.71834	0.994818	0.6573	0.961818	0.816082		2.01979	0.597405	0.60552	0.472828	0.548027	0.725307	0.76422	1.21239	2.12212	3.13126	1.29862	1.03637	9
9	AT5G43330	MDH2	1.11543	0.274117	0.250936	0.355279	0.279397	0.35666	0.335532	0.55157	0.664514	1.37523	0.989899		1.57718	0.201081	0.634464	0.406423	0.462143	0.370616	0.496611	2.24916	2.0939	4.18197	1.72473	2.05316	9
9	AT2G47690	AT2G47690	1.68304	0.669725	1.08504	0.820716	0.791974	0.658559	0.634454	0.730372	0.966545	1.06127	1.06905		1.12577	0.68364	0.77275	0.699552	0.559865	0.588669	0.51614	0.875217	1.80257	3.1767	0.968293	1.0601	9
9	AT5G40080	AT5G40080	1.6576	0.282649	0.061567	0.08506	0.038493	0.197837	0.42954	0.670868	0.415206	0.543536	0.502068		1.74098	0.834752	1.36908	1.07414	1.08763	0.882531	1.18403	1.82514	2.53915	3.07572	1.00696	1.49547	9
9	AT5G39050	PMAT1	2.84265	1.02793	0.522938	0.438815	0.444716	0.504103	0.349524	0.391411	0.505898	0.907043	1.23696		2.15529	0.430809	0.475165	0.328593	0.59568	0.160206	0.252039	2.12407	2.39156	2.66262	1.30658	0.945409	9
9	AT4G30330	AT4G30330	3.07689	0.38228	0.157048	0.218639	0.231652	0.648504	0.826768	1.55779	0.651427	1.2909	1.03056		1.46091	0.223083	0.719368	0.493954	0.470785	0.422936	0.4152	1.31534	2.22028	3.49929	0.556592	1.12981	9
9	AT3G47650	AT3G47650	0.772444	0.532512	0.717071	0.574736	0.550984	0.421865	0.410299	0.786016	0.935563	1.32573	1.33321		0.941101	1.03366	0.890687	0.787721	0.663696	0.821641	0.922409	1.19527	2.30022	2.94047	0.981501	1.16121	9
9	AT3G16980	NRPB9A	1.46663	0.575638	0.28394	0.438482	0.431996	0.825247	0.749429	0.289607	0.382152	0.960735	1.0241		1.95609	0.394598	0.827626	0.591652	0.639592	0.727382	1.11893	1.42627	2.78039	2.39121	1.17494	1.54337	9
9	AT5G66460	MAN7	2.38612	0.373944	0.431497	0.428876	0.641961	0.544083	0.387212	0.74068	0.705058	1.41476	1.44625		0.744409	0.803411	1.20808	0.986441	1.17572	1.27638	0.787144	0.358582	1.5734	3.41123	0.438322	0.736441	9
9	AT3G20390	RIDA	1.86637	0.850954	0.211936	0.390881	0.409353	0.518574	0.362537	0.631974	0.788923	0.895633	1.08683		2.05915	0.657788	0.348652	0.374101	0.197756	0.390388	0.469007	0.991654	2.6172	3.88611	1.73761	1.25662	9
9	AT3G11500	AT3G11500	1.65156	0.615112	0.362087	0.396712	0.441236	0.503638	0.762734	0.871296	0.711961	1.04579	1.02351		1.40077	0.601367	0.959096	1.01397	1.22771	0.757109	0.954826	1.2113	2.0466	2.63322	0.676257	1.13213	9
9	AT3G54640	TSA1	1.76005	1.19861	0.695733	0.627341	0.517124	0.557658	0.540521	0.687527	0.951397	1.12234	1.35784		0.763909	0.380905	0.456264	0.369586	0.610634	0.324131	0.396846	1.29581	2.4655	2.39654	1.6643	1.85943	9
9	AT4G36250	ALDH3F1	2.75406	1.02816	0.657111	0.32934	0.246488	0.289081	0.500666	0.749173	0.552572	0.828998	0.995894		1.42538	0.256272	0.449394	0.286685	0.243341	0.156573	0.241123	1.82757	2.68854	3.08076	1.45771	1.9551	9
9	AT5G30510	RPS1	2.54488	0.825425	1.00581	0.918412	1.12263	0.562688	0.427826	0.548472	0.541595	0.583466	0.597917		2.14853	0.819987	0.677766	0.508832	0.570549	0.616901	0.6555	0.669603	1.56767	3.1777	1.06528	0.842549	9
9	AT3G50410	DOF3.4	1.41243	0.339269	0.297585	0.258909	0.248338	0.603578	0.845522	1.0772	0.691457	1.01877	0.956868		1.31054	0.680628	0.569546	0.308612	0.461442	0.543482	0.740652	2.74489	2.44319	2.64265	0.974112	1.83034	9
9	AT1G64490	AT1G64490	2.07913	0.660512	0.554241	0.250927	0.198762	0.37548	0.651972	0.990667	0.840279	0.874405	0.942278		1.02471	0.596941	1.03685	0.696628	0.671456	0.652475	0.882499	1.63123	2.11084	2.23698	1.29728	1.74346	9
9	AT5G26800	AT5G26800	2.16256	0.602579	0.274856	0.499102	0.410482	0.420371	0.42999	0.151264	0.149343	0.696138	0.684748		2.1667	0.603883	0.516298	0.596874	0.418906	0.640879	0.552496	1.57664	2.8649	4.05618	1.365	1.15983	9
9	AT1G52905	AT1G52905	1.20296	0.119003	0.283648	0.381595	0.26325	0.41328	0.561569	2.40824	1.64315	0.948206	0.530298		1.04783	1.4605	0.932859	1.0051	0.839279	0.715836	0.862096	1.27652	1.55589	2.83446	0.657611	1.05682	9
9	AT1G47278	AT1G47278	2.61673	0.515565	0.190034	0.310925	0.204722	0.391177	0.382675	0.519299	0.27933	0.540257	0.883121		1.69458	0.723701	1.22233	0.901245	0.895704	0.655308	0.837467	1.60835	2.01924	3.36576	1.13999	1.1025	9
9	AT4G35850	AT4G35850	1.95401	0.455604	0.527639	0.431159	0.378166	0.602857	0.728509	1.00289	1.08058	1.0351	1.26324		1.25954	0.44339	0.628187	0.546278	0.577239	0.623982	0.805771	1.2713	2.08267	2.67268	1.31021	1.31903	9
9	AT2G22430	ATHB-6	2.18058	0.947	0.512797	0.644432	0.420201	0.679273	0.854393	0.793148	0.649131	0.930559	1.47059		1.20128	0.486868	0.403165	0.405612	0.484146	0.279799	0.41871	2.03898	2.0855	2.59164	1.44237	1.07982	9
9	AT5G50200	NRT3.1	1.12272	0.898485	0.2844	0.453243	0.221094	0.407857	0.895496	1.52439	0.521894	0.473797	1.05507		1.2405	0.941183	0.480913	0.280124	0.469367	0.229062	0.512961	1.57146	2.02322	3.5387	1.32377	2.53028	9
9	AT5G66170	STR18	2.76763	0.943221	1.1218	0.687246	0.687542	0.847374	0.527889	0.591615	0.442909	0.733594	0.635684		0.483009	0.546466	1.10483	0.96431	0.78327	0.658328	0.55295	0.48625	1.4993	4.46997	0.843026	0.621787	9
9	AT5G08380	AGAL1	1.20729	0.404401	0.392272	0.332133	0.310992	0.897026	1.68988	2.59326	1.34507	0.887101	1.10101		1.4764	0.080602	0.111544	0.08159	0.066079	0.114996	0.200645	1.10232	3.96007	3.63248	0.296022	0.716835	9
9	AT4G24190	SHD	1.25001	0.447845	0.335646	0.753516	0.486708	0.437965	0.412404	0.753375	0.971223	1.74172	1.84198		1.19916	0.638259	1.89829	0.861666	0.840476	0.697549	0.608297	0.689331	1.66399	2.67908	0.884817	0.906696	9
9	AT1G14620	DECOY	2.40828	0.640417	0.439486	0.4552	0.346298	0.573155	0.657805	0.917838	0.840648	0.818974	0.916491		1.83997	0.738167	0.645604	0.546978	0.456691	0.608875	0.675398	1.2577	1.89661	2.92302	1.2466	1.1498	9
9	AT3G56490	HIT3	2.725	0.498869	0.246391	0.439785	0.316644	0.697786	0.952722	0.844194	0.481414	0.706337	0.870274		1.3798	0.388644	1.22024	0.684519	0.822093	0.364853	0.602581	1.11443	1.89206	3.91266	0.612051	1.22665	9
9	AT2G41650	AT2G41650	3.28523	0.302677	0.124173	0.234026	0.174706	0.345302	0.325213	0.794337	0.470689	0.748419	0.835508		1.97543	0.370116	0.786082	0.464641	0.466664	0.434587	0.550999	1.48787	2.50704	3.98369	1.07158	1.26103	9
9	AT1G20430	AT1G20430	2.62495	0.519938	0.523018	0.548486	0.445556	0.699401	0.759113	0.980431	1.01505	1.04146	1.08418		1.20185	0.564431	0.55758	0.624565	0.549551	0.595866	0.623287	1.2065	1.79778	2.85756	1.07476	1.10468	9
9	AT2G46820	CURT1B	2.49423	0.849973	0.736274	0.603219	0.579588	0.565987	0.575305	1.11002	0.840824	0.922863	0.794198		1.60499	0.780394	0.752224	0.543125	0.626929	0.557054	0.504024	0.618592	1.86311	3.83969	0.665486	0.571899	9
9	AT1G75335	AT1G75335	2.73322	0.412853	0.512025	0.448956	0.424414	0.746142	0.919137	1.33561	0.992707	1.21181	1.34981		0.867392	0.340388	0.681549	0.480483	0.706975	0.530729	0.706843	1.00783	2.24677	3.06553	0.450048	0.828787	9
9	AT3G13960	GRF5	3.04124	0.421669	0.588804	0.375589	0.248218	0.555987	0.578236	0.82272	1.06523	1.25358	1.90858		0.690127	0.459849	0.378534	0.393419	0.32948	0.487392	0.565498	1.18408	2.84552	2.25628	1.04777	1.5022	9
9	AT1G13590	PSK1	2.96568	0.63263	0.338239	0.376416	0.20652	0.301948	0.585352	1.14172	0.389045	0.440495	0.569027		2.6352	0.672188	0.332638	0.326359	0.290456	0.289599	0.624588	1.94636	2.9323	2.54172	1.02332	1.4382	9
9	AT1G31970	RH5	2.75565	0.441882	0.487168	0.424416	0.420757	0.567374	0.549463	0.586981	0.557055	0.967025	1.12976		1.83557	0.558813	0.593742	0.622424	0.589816	0.684656	0.869057	1.01412	2.79517	2.47937	0.799486	1.27023	9
9	AT5G10120	EIL4	2.69474	0.332202	0.194923	0.120506	0.140122	0.081268	0.535662	1.13706	1.01634	2.23531	1.4121		1.27202	0.327946	0.476652	0.355166	0.738456	0.251013	0.166466	1.64348	1.17543	3.94392	1.42843	1.32077	9
9	AT1G73940	AT1G73940	1.64051	0.350752	0.470194	0.315552	0.298857	0.546762	0.526345	0.733099	0.68996	0.849686	0.855618		1.36561	0.90034	0.781433	0.635184	0.549487	0.847853	1.07848	1.12141	2.11779	2.53163	2.09691	1.69653	9
9	AT1G71260	WHY2	1.47744	0.259582	0.358666	0.394573	0.443207	0.673001	0.714562	0.860435	0.824646	1.06668	1.09835		1.70487	0.50232	0.85658	0.604503	0.675297	0.833923	1.04945	1.59126	1.83206	2.32407	1.46098	1.39353	9
9	AT3G13580	RPL7D	3.10798	0.356067	0.1802	0.111164	0.086454	0.412302	0.560209	0.892387	0.784819	1.1258	1.24766		1.71518	0.431646	0.458578	0.335838	0.313479	0.389099	0.640616	1.02817	2.29399	3.4774	1.47024	1.58072	9
9	AT5G41010	NRPB12	1.81151	0.526577	0.78883	0.537257	0.996734	0.584254	0.470021	0.9749	1.43791	0.567178	0.996563		0.755572	0.48971	0.853954	0.764429	0.275785	0.608116	0.584158	1.0012	1.6418	3.78499	0.930992	1.61755	9
9	AT1G33140	RPL9B	2.64898	0.393392	0.475073	0.577314	0.484436	0.645155	0.83431	1.85946	1.73519	1.21456	1.03161		1.11181	0.600596	0.552694	0.423535	0.35177	0.33773	0.454536	0.695021	1.2515	3.79022	0.826158	0.704963	9
9	AT3G44750	HDT1	2.5432	0.101391	0.088089	0.061995	0.066751	0.458248	0.696806	0.880471	0.858202	1.30241	1.45939		1.47283	0.243098	0.347706	0.285863	0.326052	0.550374	0.79221	1.54571	2.51524	3.24301	1.57233	1.58862	9
9	AT3G47370	RPS20B	2.80328	0.426273	0.556744	0.513311	0.51273	0.808129	0.703114	0.894209	0.917813	1.11352	1.12204		1.36448	0.448143	0.555528	0.472317	0.486607	0.559737	0.717434	1.02207	1.80046	3.02256	1.07726	1.10224	9
9	AT2G44120	RPL7C	2.88431	0.803543	0.573859	0.403007	0.391202	0.667516	0.58641	0.735737	0.842271	1.12401	1.59659		1.35932	0.553619	0.442763	0.36499	0.328787	0.429558	0.615461	0.784035	1.56524	2.79214	1.81539	1.34024	9
9	AT3G03920	AT3G03920	2.9397	0.467981	0.529002	0.667909	0.594353	0.748934	0.756355	1.12867	0.871728	1.0046	1.14779		1.23761	0.549012	0.595428	0.472753	0.429569	0.607561	0.716615	0.8419	1.9686	2.8208	0.912427	0.990689	9
9	AT4G18730	RPL11B	2.91156	0.46653	0.447402	0.265355	0.27693	0.8455	0.825354	1.17005	1.02313	1.67036	1.91903		1.34358	0.384656	0.336981	0.292241	0.262432	0.399849	0.600777	0.802772	1.59969	2.60568	1.39693	1.15319	9
9	AT1G08360	RPL10AA	2.89951	0.537989	0.489699	0.395878	0.38174	0.73571	0.763401	1.05275	1.00895	1.29136	1.44548		1.49559	0.414896	0.504524	0.358776	0.37978	0.442095	0.618437	0.783986	1.83298	2.84536	1.22253	1.09859	9
9	AT5G39740	RPL5B	2.64771	0.406934	0.33271	0.319343	0.293981	0.515512	0.47398	0.786506	0.698644	0.957353	1.11987		1.52917	0.433366	0.444733	0.354872	0.382278	0.456845	0.71126	1.25984	2.21532	2.94022	2.04033	1.67922	9
9	AT3G09500	RPL35A	2.94523	0.827559	0.457855	0.5347	0.497341	0.628124	0.469384	0.896257	0.605146	1.15599	1.25142		1.65834	0.51392	0.47067	0.345425	0.303634	0.369421	0.502151	0.73167	1.96449	3.41906	1.372	1.08021	9
9	AT5G18380	RPS16C	2.39853	0.880407	0.631649	0.639385	0.466941	0.496895	0.428503	0.952763	1.5806	1.6249	1.18145		1.19205	0.710977	0.504537	0.413205	0.321109	0.375192	0.489501	0.607779	1.48335	2.45129	1.91812	1.25087	9
9	AT3G53740	RPL36B	2.5372	1.10407	0.741124	0.587307	0.557804	0.688798	0.617543	1.00767	0.972372	1.49704	1.52741		1.67388	0.379071	0.330779	0.25147	0.253753	0.289399	0.422041	0.734683	1.71742	2.90142	1.22486	0.982878	9
9	AT1G11125	AT1G11125	5.82456	0.9456	0.177538	0.408458	0.187812	0.302431	0.602715	0.821051	0.443744	0.683792	0.763087		2.30796	0.688317	0.498359	0.487323	0.690344	0.398206	0.462445	0.458476	0.90641	4.30268	0.260526	0.378165	9
9	AT4G21910	AT4G21910	6.78577	0.95019	0.483961	0.400619	0.326287	0.528475	0.698313	0.260668	0.083298	0.684377	0.643582		2.0454	0.314526	0.236352	0.330811	0.340658	0.158912	0.253527	0.931164	2.09112	3.23694	0.529468	0.685577	9
9	AT2G34960	CAT5	7.40738	1.53483	0.458079	0.652063	0.208965	0.532673	0.546742	0.386767	0.530542	0.560486	0.870177		2.14393	0.338837	0.64539	0.225968	0.550182	0.118094	0.249128	0.27083	0.817905	2.81762	0.804743	0.328672	9
9	AT3G50340	AT3G50340	7.81417	0.813099	0.304222	0.332817	0.14865	0.410869	0.383894	0.412022	0.227534	0.561792	0.533548		0.922995	0.237189	0.538085	0.511508	0.295984	0.354928	0.457282	1.20124	1.69418	3.58612	0.738034	0.519838	9
9	AT3G61550	ATL68	8.44912	0.504621	0.146077	0.209703	0.109154	0.317637	0.644075	0.50273	0.334475	0.547485	1.4886		1.63339	0.14413	0.216166	0.386458	0.246626	0.152417	0.219601	0.930766	2.21031	2.77006	0.364853	0.471539	9
9	AT1G03850	GRXS13	6.55678	1.47435	0.269371	0.449582	0.505822	0.343821	0.049845	0.191195	0.286766	0.580463	0.627074		1.26382	2.2391	0.682933	0.477409	0.416093	0.109089	0.16553	0.577532	1.04823	3.11589	1.08782	0.481491	9
9	AT3G02870	VTC4	5.43294	0.458095	0.217384	0.283574	0.419859	1.26072	0.618718	0.484835	0.679762	0.85781	0.968711		0.880052	0.391064	0.286516	0.373648	0.42996	0.847278	0.91029	0.320694	1.16707	4.10527	0.842937	0.76281	9
9	AT2G06925	PLA2-ALPHA	6.92399	0.505148	0.120823	0.564735	0.461701	0.312669	1.00527	0.377119	1.23096	0.20945	0.464656		4.93693	0.104937	0.400521	0.071227	0.077168	0.044254	0.023737	0.092709	1.19055	3.41517	0.307613	0.158668	9
9	AT5G12950	AT5G12950	5.72953	0.75008	0.710262	0.853441	0.725718	0.65007	0.789342	1.0972	1.18606	1.25318	0.968698		0.873099	0.288569	0.380081	0.26197	0.21483	0.227618	0.24862	0.454587	1.07207	3.62691	0.341707	0.296362	9
9	AT1G15000	SCPL50	9.4861	0.294417	0.085863	0.180551	0.187161	0.228785	0.231046	0.310311	0.258983	0.360278	0.37841		1.1798	0.29006	0.107304	0.234145	0.214783	0.201312	0.382787	0.641981	2.02685	5.06615	0.317281	0.335641	9
9	AT4G26760	MAP65-2	9.11341	0.317142	0.063566	0.241878	0.24848	0.433051	0.272784	0.404608	0.208825	0.311101	0.436462		1.52247	0.286826	0.34782	0.214853	0.144479	0.176417	0.235158	0.170939	1.89241	5.61284	0.234774	0.109699	9
9	AT3G23800	SBP3	7.41976	0.895811	0.287991	0.318843	0.317896	0.79943	0.506494	0.883799	0.181022	0.274385	0.776002		1.87872	0.259325	0.361672	0.278835	0.602258	0.272014	0.289958	0.26543	0.970626	3.62487	1.23765	0.297207	9
9	AT5G49630	AAP6	8.45835	0.766341	0.358808	0.410114	0.466132	0.265682	0.350103	0.797676	0.61466	0.693653	1.53987		0.339095	0.148461	0.184561	0.19017	0.13858	0.105418	0.11441	0.827524	1.87685	3.19499	0.56288	0.595671	9
9	AT5G56530	AT5G56530	5.64227	0.736143	0.391799	0.575884	0.445634	0.584187	0.374042	0.217898	0.274891	0.485736	1.44572		1.63144	0.635678	0.420419	0.392803	0.294658	0.403306	0.289291	0.117438	2.28525	4.86484	0.270752	0.219921	9
9	AT2G33255	AT2G33255	5.65107	0.981399	0.426556	0.395815	0.212037	0.544455	0.358499	0.517721	0.498207	1.07778	0.790032		2.63046	0.530763	0.535919	0.389155	0.082194	0.136287	0.261044	0.61059	1.95714	3.31383	0.548277	0.550787	9
9	AT1G22710	SUC2	7.52684	0.831814	0.236271	0.216434	0.342373	0.222461	0.118564	0.215252	0.082236	0.578009	0.822235		3.55994	1.15256	0.892286	0.620608	0.520014	0.448962	0.278281	0.179196	1.07685	2.54367	0.344962	0.190194	9
9	AT1G76790	AT1G76790	6.4357	0.299689	0.23462	0.393177	0.302598	0.407759	0.413795	0.917767	1.1746	1.1088	1.21167		0.141129	0.159813	0.155009	0.181195	0.132214	0.08634	0.305144	0.657237	1.14839	3.90942	1.81723	1.4067	9
9	AT3G53900	UPP	6.14662	0.5205	0.373757	0.504524	0.306971	0.934024	0.720317	1.01974	0.333311	0.419323	0.398322		2.30637	0.30754	0.562391	0.421917	0.18547	0.210056	0.355742	0.577664	1.66102	3.42385	0.37329	0.937281	9
9	AT5G10240	ASN3	6.97626	0.696083	0.586028	0.297199	0.423978	0.890829	0.83769	0.629914	0.585959	0.748477	0.868876		0.904288	0.323581	0.549987	0.318464	0.33335	0.331589	0.423201	0.332676	2.19661	2.67919	0.269262	0.796516	9
9	AT1G17650	GLYR2	5.83728	0.778823	0.302532	0.186454	0.198959	0.489998	0.44749	0.972813	0.30338	1.20785	1.04565		2.53614	0.209864	0.549155	0.286109	0.222041	0.334066	0.442079	0.651942	1.69177	2.93521	0.681516	0.688882	9
9	AT3G46940	DUT	7.75058	0.334425	0.48277	0.495181	0.642388	0.89556	0.769968	0.702765	0.422315	0.737096	0.734133		0.824145	0.36092	0.333495	0.603175	0.571953	0.48477	0.505024	0.721585	1.63302	2.20666	0.253	0.53507	9
9	AT5G20635	GG3	5.64052	0.222092	0.262434	0.125929	0.085051	0.446179	0.703173	1.10342	0.338585	0.576561	0.383923		2.57986	0.111995	0.060435	0.159351	0.080687	0.106947	0.22946	0.823167	3.39159	5.19405	0.236455	0.138132	9
9	AT2G32720	CYTB5-B	8.25964	0.798805	0.253349	0.211785	0.145869	0.428959	0.473764	0.639551	0.528613	1.13654	1.20744		0.774117	0.126189	0.25047	0.235549	0.210817	0.152346	0.27177	0.306078	1.49098	3.30586	0.798042	0.993466	9
9	AT3G24240	RCH2	5.83894	0.302353	0.131196	0.170665	0.137546	0.169786	0.251012	0.803562	0.659743	2.85803	2.54222		1.7492	0.384414	0.281633	0.163948	0.148201	0.1501	0.140454	0.30278	1.39419	3.46422	0.583942	0.371863	9
9	AT5G62680	NPF2.11	6.574	0.557132	0.144752	0.115405	0.140082	0.369226	0.338113	0.282965	0.283515	0.322974	0.506299		2.20135	0.875035	0.620281	0.596894	0.588948	0.380381	0.387072	0.457679	2.03484	4.13219	0.697724	0.393128	9
9	AT4G34980	SBT1.6	8.12299	0.441432	0.321888	0.249588	0.143566	0.238436	0.359832	0.465613	0.34973	1.00128	0.837696		0.404965	0.333855	0.428567	0.47504	0.537449	0.394507	0.405907	0.850768	1.7244	3.64688	0.613061	0.65255	9
9	AT1G60090	BGLU4	7.20567	1.02467	0.447345	0.546158	0.559134	0.836709	0.375084	0.326941	0.410638	0.869347	0.612296		1.17014	0.056997	0.072131	0.122054	0.0519	0.067644	0.032072	0.07712	2.01785	5.68043	0.289182	0.14848	9
9	AT1G64970	VTE4	7.35859	0.995761	0.799987	0.757402	0.823765	0.822542	0.529419	0.408749	0.587357	0.306057	0.502878		0.217599	0.364942	0.502167	0.328601	0.470481	0.322562	0.245653	0.129691	0.49924	4.83634	0.882816	0.307399	9
9	AT5G15520	RPS19B	6.85734	0.499442	0.181387	0.116857	0.135985	0.23236	0.377777	0.858771	0.412863	0.888047	1.17145		2.33456	0.248327	0.377232	0.262509	0.173535	0.205332	0.323636	0.691889	1.98032	3.33021	0.602517	0.737654	9
9	AT3G07390	AIR12	6.58122	0.772482	0.257784	0.415493	0.39777	0.197491	0.231228	0.274224	0.304198	0.454199	0.538813		1.65081	0.766976	0.390959	0.647776	0.689737	0.559264	0.406584	0.908034	2.12731	2.85122	0.723414	0.853011	9
9	AT3G14240	AT3G14240	5.48617	0.80654	0.157551	0.161235	0.071544	0.295828	0.276398	0.329648	0.240012	0.63614	1.01649		2.14538	0.567982	0.777078	0.625946	0.718853	0.317416	0.29653	0.854422	2.15312	3.84333	0.549831	0.672558	9
9	AT3G53800	Fes1B	9.41734	0.233604	0.293979	0.333543	0.206539	0.288873	0.110219	0.181481	0.085634	0.23886	0.295759		0.771619	0.073562	0.041134	0.030308	0.029142	0.04735	0.005029	0.004346	1.83582	8.36223	0.076137	0.037491	9
9	AT3G04770	RPSAB	7.41097	0.353335	0.353725	0.383513	0.336571	0.552839	0.664327	0.831232	0.714185	0.971317	0.855326		0.681949	0.168146	0.283826	0.258675	0.17568	0.246687	0.48652	0.931203	1.62292	2.83235	0.707655	1.17705	9
9	AT1G23100	AT1G23100	7.5814	0.1652	0.173754	0.136399	0.152273	0.318735	0.515238	0.821411	0.413162	0.491734	0.687376		1.72507	0.148863	0.305622	0.167775	0.137076	0.106453	0.260376	1.25186	2.39048	4.04065	0.36784	0.641254	9
9	AT4G25890	RPP3A	6.15095	0.378368	0.184713	0.224692	0.163207	0.335702	0.340134	0.49758	0.271733	0.355924	0.449924		1.21556	0.267378	0.654866	0.338577	0.402263	0.28404	0.558812	1.48438	2.6136	3.87634	0.756467	1.19479	9
9	AT4G30810	SCPL29	7.3007	0.48773	0.329185	0.31538	0.328973	0.401438	0.227877	0.254332	0.282264	0.277578	0.522181		1.07277	0.208523	0.246119	0.192659	0.165068	0.123162	0.157166	0.161883	2.01039	7.3506	0.299086	0.284945	9
9	AT3G10610	RPS17C	7.15908	0.39397	0.261626	0.184436	0.225429	0.518731	0.454947	0.680321	0.516913	0.77526	0.919955		1.22641	0.26064	0.339888	0.291959	0.168198	0.282907	0.463133	0.823729	1.95042	3.18483	0.754612	1.16261	9
9	AT1G57860	RPL21F	7.1176	0.433184	0.616166	0.591981	0.601949	0.557707	0.403735	0.589065	0.716469	0.698796	0.771874		1.30714	0.441197	0.32497	0.299949	0.262109	0.296082	0.340668	0.606881	1.43487	3.04227	0.852128	0.693212	9
9	AT3G44590	RPP2D	8.29446	0.314653	0.185237	0.149335	0.140894	0.422681	0.495067	0.84497	0.491721	1.21725	1.23654		1.07928	0.204188	0.355695	0.271695	0.310214	0.18063	0.335559	0.562516	1.68514	2.85272	0.661868	0.707687	9
9	AT3G18130	RACK1C	8.49487	0.309676	0.352603	0.429835	0.417164	0.649977	0.4156	0.654303	0.730107	1.03506	1.56011		0.915352	0.114634	0.157533	0.128554	0.141018	0.129778	0.253798	0.539706	1.62088	2.75662	0.543554	0.649273	9
9	AT5G62350	AT5G62350	6.11967	0.576037	0.288537	0.353114	0.238873	0.545971	0.892476	0.942847	0.491713	1.06126	1.93265		1.26628	0.274142	0.120488	0.188128	0.085462	0.057614	0.07428	0.376496	2.1834	3.6707	0.491617	0.768263	9
9	AT5G67510	RPL26B	7.58112	0.470599	0.414953	0.312565	0.281033	0.485618	0.622145	0.812351	0.486982	0.884166	0.711636		1.316	0.314701	0.33579	0.275165	0.32107	0.234323	0.376282	0.678708	1.41939	2.70936	0.954111	1.00192	9
9	AT2G37640	EXPA3	10.1004	0.380968	0.11206	0.205395	0.272901	0.281907	0.341839	0.332205	0.218989	0.09547	0.155298		0.086006	0.067057	0.096666	0.087344	0.110537	0.075025	0.080897	0.154457	2.16598	7.12651	0.333182	0.118953	9
9	AT2G09990	RPS16A	6.24546	0.645587	0.476245	0.602442	0.468821	0.512091	0.48834	1.09182	0.919369	1.4	0.941463		0.887631	0.437709	0.319143	0.285836	0.294276	0.288676	0.311302	0.580415	1.36538	3.08298	0.740251	0.614775	9
9	AT1G48630	RACK1B	8.10584	0.235998	0.18475	0.303004	0.276856	0.409952	0.266968	0.516297	0.53715	0.843779	1.19578		0.994429	0.372641	0.350305	0.302243	0.332351	0.346979	0.424209	0.721316	1.56877	2.94029	0.839941	0.930158	9
9	AT3G45310	AT3G45310	7.49032	0.267149	0.258817	0.236445	0.146493	0.160323	0.135612	0.228537	0.183483	0.34387	0.28641		1.75671	0.091273	0.109429	0.112217	0.066741	0.102631	0.087203	0.210165	2.95423	6.9612	0.492735	0.318007	9
9	AT3G55750	RPL35AD	7.4103	0.248431	0.373143	0.432131	0.345934	0.429267	0.452865	1.27933	0.878376	0.70616	0.767761		1.48738	0.316197	0.375151	0.276146	0.325444	0.20615	0.323363	0.640151	1.33361	3.18824	0.473716	0.730758	9
9	AT5G11420	AT5G11420	9.1543	0.177865	0.078233	0.090475	0.088572	0.144922	0.362084	0.340994	0.477508	0.580722	0.549273		0.715246	0.371097	0.262458	0.282935	0.350408	0.593843	0.801569	0.67898	2.18876	3.58036	0.556009	0.573376	9
9	AT5G60670	RPL12C	9.48228	0.103116	0.112557	0.093088	0.086768	0.211433	0.245635	0.555069	0.349273	0.876197	0.899647		1.13203	0.177632	0.14173	0.095034	0.080558	0.133809	0.262741	0.552997	1.78326	4.23016	0.615144	0.779843	9
9	AT1G41880	RPL35AB	6.22852	0.367236	0.381149	0.43589	0.310139	0.523238	0.639984	1.92103	0.913167	0.966803	0.843214		1.39022	0.307548	0.410851	0.228602	0.318624	0.187127	0.295187	0.579281	1.33346	3.39015	0.473792	0.554795	9
9	AT2G20450	RPL14A	6.78895	0.159967	0.090613	0.082017	0.05122	0.164012	0.230857	0.611179	0.330768	0.663366	0.910361		1.94732	0.199139	0.304428	0.235343	0.237634	0.186879	0.336927	0.948987	2.15704	4.16302	0.943719	1.25625	9
9	AT1G26880	RPL34A	6.62085	0.483756	0.428112	0.463129	0.418484	0.551135	0.572042	0.841005	0.512425	0.694511	0.794826		1.37036	0.338005	0.573331	0.405745	0.467193	0.349623	0.526472	0.744189	1.44156	3.05966	0.627035	0.716557	9
9	AT3G16080	RPL37C	8.04042	0.3562	0.252963	0.238362	0.200402	0.388212	0.38464	0.685055	0.341943	0.598943	0.738639		1.24271	0.237407	0.459015	0.239808	0.330988	0.252009	0.398787	0.7004	1.45322	3.89234	0.648848	0.918688	9
9	AT5G14450	AT5G14450	8.43392	0.124192	0.066719	0.046407	0.035847	0.148916	0.146254	0.339197	0.15562	0.429891	0.716509		1.4945	0.052141	0.117394	0.07692	0.093336	0.074582	0.035768	0.127672	2.10844	7.97154	0.075138	0.129082	9
9	AT5G22440	RPL10AC	7.21461	0.274747	0.168619	0.146511	0.111927	0.377695	0.345105	0.593462	0.454348	0.709111	0.859231		1.47107	0.24912	0.35118	0.207033	0.199562	0.231158	0.382699	0.714669	2.05425	4.48896	0.602057	0.792875	9
9	AT2G25210	AT2G25210	7.45342	0.287784	0.231168	0.341686	0.354632	0.343448	0.380959	0.881157	0.385668	0.78913	0.835745		1.14911	0.391985	0.386381	0.292681	0.335924	0.292282	0.441366	0.701262	1.67376	3.36706	0.776592	0.906798	9
9	AT1G04480	RPL23C	6.46345	0.537496	0.379967	0.387429	0.347375	0.471561	0.618108	0.859356	0.598464	0.751698	0.716263		1.5228	0.313992	0.346947	0.352296	0.373025	0.276268	0.367837	0.719369	1.45835	3.28482	0.926339	0.926784	9
9	AT2G36620	RPL24A	6.48795	0.490653	0.285474	0.245232	0.191745	0.481429	0.458619	0.638198	0.421454	0.733733	0.772387		1.65292	0.248387	0.422488	0.270185	0.345291	0.232918	0.33117	0.602142	1.86777	4.29546	0.775032	0.749373	9
9	AT2G37600	RPL36A	5.57962	0.350709	0.275451	0.226913	0.205125	0.616193	0.459852	0.75125	0.462043	1.06618	1.44037		1.44737	0.269139	0.398497	0.28957	0.253265	0.369815	0.503539	0.676264	2.18875	3.57372	0.760133	0.836233	9
9	AT1G57660	RPL21F	5.47564	0.336233	0.395806	0.394374	0.401298	0.33918	0.334703	0.646373	0.711069	0.468018	0.568612		1.40429	0.578733	0.341214	0.345588	0.312076	0.316145	0.349499	0.629591	1.58096	5.45339	0.876718	0.740495	9
9	AT2G16600	CYP19-1	6.97686	0.629957	0.412841	0.486456	0.46295	0.471195	0.349084	0.554306	0.523345	0.717759	0.84303		1.28277	0.592098	0.541624	0.411326	0.407643	0.282094	0.386518	0.882393	1.52091	2.76723	0.76586	0.731751	9
9	AT1G09590	RPL21A	7.41359	0.403863	0.300167	0.324238	0.257443	0.486671	0.528714	1.0373	0.601362	0.935228	0.813548		1.26189	0.236824	0.344476	0.232469	0.276684	0.200452	0.301082	0.469244	1.62646	3.60402	0.604935	0.73934	9
9	AT5G08260	SCPL35	8.3267	0.28878	0.436401	0.45473	0.419474	0.655799	0.273414	0.220687	0.418102	0.28	0.448509		1.9302	0.063169	0.015571	0.038265	0.018678	0.042607	0.03807	0.04868	1.8847	6.46765	0.113116	0.116704	9
9	AT5G28060	RPS24B	6.38311	0.797486	0.566372	0.573012	0.605665	0.541415	0.4337	0.614177	0.721001	1.06419	1.35392		1.45147	0.199482	0.170978	0.143564	0.182071	0.163212	0.222717	0.449096	1.6904	3.19174	0.776678	0.704537	9
9	AT3G53890	RPS21B	8.20098	0.353412	0.2416	0.238997	0.207346	0.328575	0.306171	0.514828	0.373386	0.690151	0.7012		1.2294	0.182985	0.297805	0.205642	0.277019	0.175221	0.257648	0.532142	1.63042	4.45548	0.780804	0.8188	9
9	AT4G29410	RPL28C	7.21612	0.428307	0.423933	0.405875	0.459056	0.702543	0.574923	0.878139	0.782117	0.83306	1.13889		1.44174	0.24894	0.263906	0.192644	0.249723	0.245922	0.287994	0.421288	1.21681	2.92993	0.927171	0.73096	9
9	AT5G67360	SBT1.7	7.06671	0.378502	0.201913	0.335149	0.221465	0.47861	0.424998	0.286139	0.257253	0.380915	0.361573		2.4146	0.513916	0.424097	0.366634	0.440662	0.312522	0.284123	0.975185	2.42024	3.74615	0.312207	0.396435	9
9	AT5G02870	RPL4D	6.19421	0.465975	0.417525	0.317868	0.312261	0.554438	0.454487	0.519615	0.452924	0.889394	1.09971		1.89626	0.328659	0.39413	0.276391	0.357612	0.302331	0.398013	0.806931	1.74528	3.00444	0.846207	0.965337	9
9	AT2G47115	AT2G47115	5.86598	0.39589	0.302972	0.299818	0.211208	0.361654	0.362913	0.696055	0.47035	0.883684	0.941555		1.73827	0.338211	0.311875	0.212938	0.207207	0.20228	0.350421	0.653971	1.99028	4.30293	0.986048	0.913501	9
9	AT4G12600	AT4G12600	6.7988	0.207917	0.258243	0.26811	0.261616	0.53128	0.59836	1.09897	0.715274	1.31082	1.57328		1.3574	0.198509	0.201342	0.139915	0.179588	0.208508	0.261374	0.615517	1.72243	3.40784	0.436603	0.648318	9
9	AT5G61170	RPS19C	5.53206	0.402682	0.328193	0.259535	0.202856	0.482391	0.509004	0.803435	0.460536	0.953565	1.07635		1.39267	0.219572	0.449555	0.248468	0.328462	0.234299	0.451907	0.813329	2.02382	3.91145	0.808543	1.10732	9
9	AT3G05560	RPL22B	5.99667	0.376915	0.46949	0.356613	0.321702	0.566302	0.633224	0.966277	0.739881	0.947841	0.901771		1.50414	0.28729	0.406651	0.277599	0.327077	0.291283	0.409671	0.707496	1.60402	3.27138	0.828842	0.807868	9
9	AT3G23390	RPL36AB	7.4629	0.351907	0.338907	0.337825	0.322489	0.492025	0.282655	0.535059	0.329481	0.707415	0.807961		1.4821	0.291289	0.305338	0.234827	0.232116	0.250918	0.324093	0.515356	1.87861	4.14443	0.594513	0.777789	9
9	AT5G52650	RPS10C	5.39689	0.47385	0.456701	0.39333	0.410265	0.705521	0.404971	0.579463	0.557146	0.818159	1.14488		1.6527	0.342851	0.427688	0.280492	0.278931	0.288966	0.423935	0.55957	2.13195	3.75672	0.714066	0.800964	9
9	AT1G27400	RPL17A	5.58788	0.366886	0.328337	0.283304	0.293227	0.582704	0.5157	0.941125	0.645498	0.917336	1.08835		1.12855	0.287206	0.332567	0.24934	0.232404	0.348062	0.531687	0.725968	1.88251	3.54741	1.03333	1.15062	9
9	AT2G43460	RPL38B	5.3731	0.584318	0.575914	0.411381	0.308696	0.62086	0.544339	0.834676	0.570317	0.840414	0.925038		1.34257	0.341895	0.332157	0.25585	0.218562	0.247824	0.40605	0.570251	1.70623	4.18651	0.824767	0.978292	9
9	AT4G17390	RPL15B	7.60712	0.379622	0.304164	0.325842	0.30502	0.466938	0.42354	0.646517	0.415748	0.656649	0.824221		1.29873	0.27749	0.364582	0.217983	0.283909	0.259797	0.377704	0.540596	1.7312	3.67031	0.800996	0.821315	9
9	AT4G09320	NDPK1	6.86564	0.484619	0.531151	0.492965	0.476465	0.682968	0.593444	0.963797	0.82454	1.07224	1.23667		1.34896	0.227878	0.323124	0.215403	0.269106	0.209299	0.305405	0.487521	1.33205	2.83887	0.531027	0.686858	9
9	AT3G56340	RPS26C	5.57202	0.383913	0.287109	0.281939	0.258438	0.439844	0.505272	0.927059	0.50157	0.797574	1.08487		1.54289	0.332996	0.44612	0.257901	0.275093	0.289681	0.415699	0.731946	1.92986	3.76968	1.00718	0.961343	9
9	AT1G18540	RPL6A	6.4732	0.536199	0.48841	0.40488	0.403103	0.518462	0.501824	0.611587	0.521091	0.74684	0.896713		1.57705	0.264254	0.369691	0.253612	0.283658	0.208213	0.306859	0.720149	1.66259	3.56647	0.775494	0.909647	9
9	AT1G69620	RPL34B	7.10328	0.408846	0.358217	0.366919	0.321222	0.472919	0.36635	0.660695	0.410189	0.673255	0.887743		1.76563	0.345842	0.377275	0.268444	0.274718	0.274004	0.402237	0.537978	1.69759	3.61574	0.685801	0.725102	9
9	AT4G31700	RPS6A	7.28662	0.280341	0.32788	0.215383	0.205486	0.414449	0.315846	0.527759	0.414231	0.790419	0.923176		1.61568	0.21229	0.299385	0.204166	0.250915	0.213032	0.307661	0.662644	1.81939	4.07081	0.684106	0.958332	9
9	AT3G60770	RPS13A	5.58541	0.320625	0.481929	0.470099	0.48725	0.589363	0.434075	0.709987	0.590701	0.752693	0.944149		1.35042	0.437548	0.358289	0.313519	0.321533	0.419196	0.478747	0.740504	1.59442	3.56493	1.07513	0.97949	9
9	AT3G11120	RPL41E	5.58102	0.433236	0.326281	0.254807	0.153841	0.3738	0.368719	0.530737	0.22307	0.769353	0.699683		2.28514	0.35426	0.377378	0.310635	0.099618	0.2777	0.464116	0.606308	2.12122	4.785	0.697476	0.906607	9
9	AT3G22230	RPL27B	5.79622	0.458775	0.494292	0.403787	0.405419	0.525078	0.421036	0.595688	0.54322	0.711948	0.978298		1.30269	0.331385	0.301149	0.228587	0.261967	0.279563	0.369657	0.561995	1.86689	4.70159	0.677668	0.783095	9
9	AT1G70600	RPL27AC	6.59059	0.420381	0.334741	0.3361	0.297661	0.525563	0.467138	0.752526	0.458517	1.07151	0.883753		1.93838	0.321034	0.48619	0.267776	0.294877	0.273509	0.409912	0.608044	1.71273	3.05992	0.65264	0.836519	9
9	AT5G56710	RPL31C	5.74789	0.3888	0.43976	0.391563	0.355075	0.534028	0.403193	0.611974	0.580867	0.814473	1.01524		2.03069	0.370878	0.481073	0.281908	0.304584	0.28364	0.453601	0.622897	1.83075	3.44771	0.705615	0.903776	9
9	AT5G07090	RPS4B	5.18757	0.470495	0.217177	0.218721	0.162923	0.460296	0.42503	0.837259	0.430016	0.964161	1.0091		2.15148	0.238726	0.292097	0.14239	0.156014	0.168277	0.377596	0.763656	2.06954	4.36709	0.892405	0.997979	9
9	AT1G77940	RPL30B	7.022	0.406135	0.246048	0.274088	0.202741	0.435069	0.469127	0.687411	0.40314	0.806623	0.959356		1.90941	0.310037	0.438381	0.248339	0.270609	0.207146	0.33796	0.595955	1.69429	3.78047	0.589277	0.706388	9
9	AT3G06700	RPL29A	5.93292	0.537764	0.386669	0.453431	0.326223	0.549435	0.513197	0.705619	0.473503	0.849746	0.95967		1.66744	0.340209	0.514349	0.347471	0.360052	0.317692	0.443508	0.766567	1.89073	3.12722	0.732737	0.803847	9
9	AT2G34480	RPL18AB	5.67136	0.50532	0.37742	0.312766	0.317105	0.543336	0.612568	0.840573	0.616446	0.79202	0.879028		1.83154	0.319352	0.42955	0.278317	0.341907	0.291499	0.413936	0.877652	1.76477	3.24775	0.850201	0.885596	9
9	AT3G08030	AT3G08030	5.86831	0.407726	0.312724	0.254989	0.136037	0.233632	0.174515	0.371296	0.253573	0.542623	0.325224		1.84142	0.64292	0.19915	0.220141	0.289948	0.218054	0.37962	1.86282	2.02976	5.04028	0.426108	0.969116	9
9	AT3G62250	RPS27AC	5.97788	0.49256	0.334003	0.311144	0.246674	0.543628	0.5093	0.772435	0.542034	0.868845	1.00386		1.62769	0.298399	0.376743	0.241863	0.269529	0.246071	0.377592	0.69984	1.82013	3.75457	0.760996	0.924208	9

## Sheet: GO ontology analysis
cluster number	GO category	fold enrichment	P value
1	none
2	none
3	Photosynthesis	8.84	3.79e-07
	generation of precursor metabolites and energy	4.16	0.0326
	chloroplast thylakoid membrane	5.12	3.9e-06
	plastid large ribosomal subunit	27.86	0.0178
	proton transporting ATPase complex	13.75	0.0345
4	none
5	response to chitin	29.22	1.08e-07
	response to wounding	16.48	0.000103
	defence response	4.66	0.0231
6	indole glucosinolate biosynthetic process	20.51	3.67e-06
	glucosinolate biosythetic process	24.69	0.00836
	defence response by callose deposition	77.77	2.07e-06
	response to stress	3.74	1.87e-16
	immune system process	9.82	9.99e-09
	response to chitin	21.19	5.25e-11
	response to bacterium	7.99	1.56e-08
	defence response incompatible interaction	11.11	0.00054
	glutathione metabolic process	18.19	0.0333
7	cellular response to unfolded protein	51.84	1.33e-10
	response to peroxide	48.85	2.39e-24
	response to reactive oxygen species	21.65	9.4e-18
	response to heat	30.52	1.45e-38
	response to high light intensity	33.6	1.45e-14
	response to osmotic stress	5.18	2.08e-05
8	response to salt stress	4.17	0.0253
	cellular response to gibberellin	4.91	0.00987
	response to ethylene	4.07	0.00861
	negative regulation of seed germination	16.73	0.00745
9	cytoplasmic translation	19.39	9.79e-11
	gene expression	4.71	2.44e-34
	ribosome biogenesis	8.36	3.06e-22
	RNA processing	4.44	0.0432
	response to karrikin	7.3	0.000221
	amino acid biosynthetic process	3.46	0.026
	large ribosomal subunit	19.81	5.71e-44
	small ribosomal subunit	12.85	1e-13
	nucleolus	4.88	1.2e-09
	choloplast stroma	3.29	1.22e-06
	cell wall	2.97	0.0001
	plasmodesmata	2.66	0.000196
