# Supplementary material for: Trait analysis reveals DOG1 determines initial depth of seed dormancy, but not changes during dormancy cycling that result in seedling emergence timing
Source: New Phytol. 2019 Sep 18;225(5):2035–47. doi: 10.1111/nph.16081 (PMC7027856; doi:10.1111/nph.16081)
Supplement: Supplementary file 3 — Table S2 Quantitative trait loci identified for traits describing measures of germination and the speed of germination in the Cape Verde Islands (Cvi) × Burren (Bur‐0) F8 recombinant inbred line mapping population. [file NPH-225-2035-s003.xlsx]

## Sheet: Title Sheet
New Phytologist Supporting Information
Article title: Trait analysis reveals DOG1 determines initial depth of seed dormancy, but not changes during dormancy cycling that result in seedling emergence timing
Steven Footitt, Peter G. Walley, James R. Lynn, Angela J. Hambidge, Steven Penfield and William E. Finch-Savage
Article acceptance date: 20 July 2019
Table S2: Quantitative trait loci identified for traits describing measures of germination and the speed of germination in the Cvi x Bur F8 RIL mapping population.

## Sheet: QTL
			QTL		Confidence interval (LOD)				QTL		Bur	Heterozygous	Cvi		Additive	Increasing	MQM	bLinked markers
Measurement	Trait	Method	name	LG	1.5	1	1	1.5	LOD	PGW	muA	muH	muB	a% Exp	effect	genotype	Covariate	m1	m2	m3
Germination	Produced at 15; Germinate at 10	MQM	15@10	2	63.57	68.317	72.207	72.207	2.52	<0.05	-4.09036	-3.621	-3.15164	4.9	-0.469359	Cvi	m5_18630022 + m5_18902257	m2_19280634	m2_19449074	m2_19576632
Seedling Emergence	Emerge	MQM	SET 5	2	36.152	37.681	43.86	45.86	3.83	<0.005	0.807112	0.848596	0.890079	7	-0.0414833	Cvi	m3_16590996 + m5_21042097	m2_11592137	m2_11906650	m2_12077411
Germination	Produced at 15; Germinate at 20	MQM	15@20	3	68.073	68.899	77.989	78.989	4.33	<0.001	0.370301	-0.346552	-1.0634	3.4	0.716853	Bur	m5_18630022 + m5_18902257	m3_15528649	m3_16590996	m3_16772329
Germination	Produced at 15; Germinate at 20	MQM	15@20	3	86.75	86.75	92.858	93.23	3.58	<0.05	-4.80122	-4.41678	-4.03233	7.8	-0.384446	Cvi	m2_13157180 + m2_19449074 + m3_16590996 + m5_18630022 + m5_18902257	m3_20349567	m3_20441927	m3_21091790
Germination	Produced at 15; Germinate at 20 +N (logit gmax%)	IM	15@20N	3	68.073	68.899	77.989	79.989	4.17	<0.004	0.370879	-0.334331	-1.03954	3.3	0.70521	Bur	.	m3_15528649	3@73.899	m3_16590996
Seedling Emergence	Emerge	MQM	SET 2	3	0	0	9.451	12.743	3.18	<0.019	0.821023	0.866354	0.911685	5.9	-0.0453312	Cvi	m3_16590996 + m5_21042097	m3_1543640	m3_1674158	m3_1879017
Seedling Emergence	Emerge	IM	SET 3	3	30.827	31.523	51.282	54.282	3.53	0.007	0.752827	0.816571	0.880315	17.2	-0.0637436	Cvi	.	m3_9275796	m3_9392033	m3_9504228
Seedling Emergence	Emerge	MQM	SET 4	3	70.899	71.899	75.989	76.989	12.62	<0.001	0.763759	0.849525	0.935291	29.3	-0.085766	Cvi	m2_11906650 + m5_21042097	m3_15528649	m3_16590996	m3_16772329
Germination	Produced at 15; Germinate at 10 (logit gmax%)	IM	15@10	5	87.275	87.275	98.569	98.569	9.19	<0.001	-2.73915	-3.69924	-4.65934	20.8	0.96213	Bur	.	m5_18703706	m5_18902257	m5_19287724
Germination	Produced at 15; Germinate at 20	IM	15@20	5	86.275	89.266	113.972	118.713	3.28	<0.05	-4.08969	-4.38899	-4.68829	8	0.299297	Bur	.	m5_19789149	m5_23967933	m5_24966469
Germination	Produced at 15; Germinate at 20 +nitrate	IM	15@20N	5	89.981	90.981	90.981	91.028	44.43	<0.001	2.75695	-0.329132	-3.41521	67.5	3.08608	Bur	.	m5_18703706	5@90.981	m5_18902257
Germination	Produced at 15; Afterripened; Germinate at 20	MQM	15AR@20	5	87.275	88.266	118.713	118.713	4.7	0.002	-3.05425	-3.62349	-4.19273	11.2	0.56924	Bur	m5_18902257	m5_24245968	5@111.303	m5_24966469
Germination	Produced at 21; Germinate at 10	IM	21@10	5	89.725	89.725	96.133	96.133	21.23	<0.001	2.17534	0.402954	-1.36943	43	1.77238	Bur	.	m5_18098131	m5_19287724	m5_20711138
Germination	Produced at 21; Germinate at 20	IM	21@20	5	89.725	90.981	93.466	96.133	28.16	<0.001	-1.23815	-3.46004	4.03199	52.5	2.22188	Cvi	.	m5_18560492	m5_18902257	m5_20711138
Seedling Emergence	Emerge	MQM	SET 1	5	98.569	98.569	100.879	100.879	17.03	<0.001	0.742566	0.848595	0.954625	45.5	-0.10603	Cvi	m2_11906650 + m3_16590996	m5_20711138	m5_21042097	m5_21283990
PGW linkage group and genome wide significance (P) determined by permutation test respectively. a % of phenotypic variance estimated by MapQTL; bLinked markers closest to the peak LOD score (m2), and markers either side (m1, m3), if peak is not at a marker the coordinates are given as group/ position (cM), e.g. 5@90.981.
