# Supplementary material for: Trait analysis reveals DOG1 determines initial depth of seed dormancy, but not changes during dormancy cycling that result in seedling emergence timing
Source: New Phytol. 2019 Sep 18;225(5):2035–47. doi: 10.1111/nph.16081 (PMC7027856; doi:10.1111/nph.16081)
Supplement: Supplementary file 4 — Table S3 Details of genes present in SET quantitative trait loci (Fig. 4). [file NPH-225-2035-s004.xlsx]

## Sheet: Title Sheet
New Phytologist Supporting Information
Article title: Trait analysis reveals DOG1 determines initial depth of seed dormancy, but not changes during dormancy cycling that result in seedling emergence timing
Steven Footitt, Peter G. Walley, James R. Lynn, Angela J. Hambidge, Steven Penfield and William E. Finch-Savage
Article acceptance date: 20 July 2019
Table S3: Details of genes present in SET QTLs (Fig. 4).

## Sheet: SET1
Locus Identifier	Representative Gene Model Name	Gene Description	Gene Model Type	Primary Gene Symbol	All Gene Symbols
AT5G50920	AT5G50920.1	Encodes a protein that is similar to ATP-dependent Clp protease ATP-binding subunit / ClpC. Involved in protein import into the chloroplast. May provide ATP source that drives the TIC (Translocon at the Inner envelope membrane of Chloroplasts) translocation machinery. Association of Hsp93 with the inner envelope membrane through its N domain is important for the functions of Hsp93 in vivo.	protein_coding	CLPC HOMOLOGUE 1 (CLPC1)	(CLPC)
AT5G50960	AT5G50960.1	Highly similar to Saccharomyces cerevisiae NBP35, locus YGL091C. Cytosolic protein that homodimerizes and can assemble both 4Fe-4S - type and 2Fe-2S - type clusters on its amino terminal and carboxy therminal respectively. Null mutants are embryo lethal.	protein_coding	NUCLEOTIDE BINDING PROTEIN 35 (NBP35)	NUCLEOTIDE BINDING PROTEIN 35 (ATNBP35) NUCLEOTIDE BINDING PROTEIN 35 (NBP35)
AT5G50970	AT5G50970.1	transducin family protein / WD-40 repeat family protein;(source:Araport11)	protein_coding
AT5G50990	AT5G50990.1	Tetratricopeptide repeat (TPR)-like superfamily protein;(source:Araport11)	protein_coding
AT5G51010	AT5G51010.1	Rubredoxin-like superfamily protein;(source:Araport11)	protein_coding
AT5G51020	AT5G51020.1	Encodes CRL (CRUMPLED LEAF), a protein localized in the outer envelope membrane of plastids. Mutation in this gene affects the pattern of cell division, cell differentiation and plastid division.	protein_coding	CRUMPLED LEAF (CRL)	CONSTITUTIVE ACTIVATOR OF AAA-ATPASE (CAA33)
AT5G51040	AT5G51040.3	Encodes succinate dehydrogenase assembly factor 2 (SDHAF2), a low abundance mitochondrial protein needed for assembly and activity of mitochondrial complex II and for normal root elongation.Sdhaf2 knockdown line showed lowered SDH1 protein abundance, lowered maximal SDH activity and less protein-bound FAD at the molecular mass of SDH1.	protein_coding	SUCCINATE DEHYDROGENASE ASSEMBLY FACTOR 2 (SDHAF2)	SUCCINATE DEHYDROGENASE ASSEMBLY FACTOR 2 (SDHAF2)
AT5G51050	AT5G51050.1	Encodes an APC isoform in Arabidopsis, a calcium-dependent mitochondrial ATP-Mg/Pi transporter.	protein_coding	ATP/PHOSPHATE CARRIER 2 (APC2)	ATP/PHOSPHATE CARRIER 2 (APC2)
AT5G51070	AT5G51070.1	ATP-dependent Clp protease regulatory subunit The mRNA is cell-to-cell mobile.	protein_coding	EARLY RESPONSIVE TO DEHYDRATION 1 (ERD1)	EARLY RESPONSIVE TO DEHYDRATION 1 (ERD1)
AT5G51080	AT5G51080.1	RNase H family protein;(source:Araport11)	protein_coding
AT5G51100	AT5G51100.1	Fe superoxide dismutase whose mRNA levels are increased in response to exposure to UV-B.	protein_coding	FE SUPEROXIDE DISMUTASE 2 (FSD2)	FE SUPEROXIDE DISMUTASE 2 (FSD2)
AT5G51110	AT5G51110.1	Encodes a protein involved in Rubisco assembly that also mediates Abscisic acid-dependent stress response. It is a ubiquitination target of the intracellular E3 ligase SDIR1. It selectively regulates the expression of the downstream basic region/leucine zipper motif transcription factor gene ABA-INSENSITIVE5, rather than ABA-RESPONSIVE ELEMENTS BINDING FACTOR3 (ABF3) or ABF4, to regulate ABA-medi…	protein_coding	SDIR1-INTERACTING PROTEIN1 (SDIRIP1)	SDIR1-INTERACTING PROTEIN1 (SDIRIP1) RUBISCO ASSEMBLY FACTOR 2 (RAF2) ATAIRP2 TARGET PROTEIN 1 (ATP1)
AT5G51120	AT5G51120.2	Encodes a homolog of the protein PABN1, a polyadenylation factor subunit.	protein_coding	POLYADENYLATE-BINDING PROTEIN 1 (PABN1)	POLYADENYLATE-BINDING PROTEIN 1 (PABN1)
AT5G51130	AT5G51130.1	S-adenosyl-L-methionine-dependent methyltransferases superfamily protein;(source:Araport11)	protein_coding
AT5G51140	AT5G51140.2	Pseudouridine synthase family protein;(source:Araport11)	protein_coding
AT5G51150	AT5G51150.1	Mitochondrial import inner membrane translocase subunit Tim17/Tim22/Tim23 family protein;(source:Araport11)	protein_coding
AT5G51160	AT5G51160.1	Ankyrin repeat family protein;(source:Araport11)	protein_coding
AT5G51170	AT5G51170.1	U6 snRNA phosphodiesterase-like protein;(source:Araport11)	protein_coding	(ATUSB1)	(ATUSB1)
AT5G51180	AT5G51180.1	alpha/beta-Hydrolases superfamily protein;(source:Araport11)	protein_coding
AT5G51190	AT5G51190.1	encodes a member of the ERF (ethylene response factor) subfamily B-3 of ERF/AP2 transcription factor family. The protein contains one AP2 domain. There are 18 members in this subfamily including ATERF-1, ATERF-2, AND ATERF-5.	protein_coding	ETHYLENE RESPONSE FACTOR 105 (ERF105)	ETHYLENE RESPONSE FACTOR 105 (ERF105)
AT5G51200	AT5G51200.1	nuclear pore complex protein (DUF3414);(source:Araport11)	protein_coding	EMBRYO DEFECTIVE 3142 (EMB3142)	EMBRYO DEFECTIVE 3142 (EMB3142)
AT5G51210	AT5G51210.1	Encodes oleosin3, a protein found in oil bodies, involved in seed lipid accumulation.	protein_coding	OLEOSIN3 (OLEO3)	OLEOSIN3 (OLEO3)
AT5G51220	AT5G51220.1	ubiquinol-cytochrome C chaperone family protein;(source:Araport11)	protein_coding
AT5G51230	AT5G51230.1	Polycomb group protein with zinc finger domain involved in negative regulation of reproductive development. Forms a complex with FIE, CLF, and MSI1. This complex modulates the expression of target genes including AG, PI and AP3.	protein_coding	EMBRYONIC FLOWER 2 (EMF2)	EMBRYONIC FLOWER 2 (EMF2) (AtEMF2) (CYR1)CYTOKININ RESISTANT 1 (VEF2)
AT5G51260	AT5G51260.1	HAD superfamily, subfamily IIIB acid phosphatase;(source:Araport11)	protein_coding
AT5G51280	AT5G51280.1	DEAD-box protein abstrakt;(source:Araport11)	protein_coding
AT5G51290	AT5G51290.1	Encodes a ceramide kinase that plays a role in modulating cell death.	protein_coding	ACCELERATED CELL DEATH 5 (ACD5)	ACCELERATED CELL DEATH 5 (ACD5)
AT5G51300	AT5G51300.1	Encodes a nuclear localized splicing factor homolog that is involved in alternative splicing of some mRNAs.	protein_coding	ARABIDOPSIS SF1 HOMOLOG (ATSF1)	ARABIDOPSIS SF1 HOMOLOG (ATSF1)
AT5G51340	AT5G51340.1	SCC4 is a tetratricopeptide repeat containing protein and a likely component of a plant cohesion loading complex along with its partner SSC2 It is expressed primarily in dividing cells. Loss of function mutants are embryo lethal, arresting by globular stage.	protein_coding	(SCC4)	(SCC4)
AT5G51350	AT5G51350.1	Encodes a receptor-like kinase that represses secondary growth, the production of secondary vascular tissues.	protein_coding	MORE LATERAL GROWTH1 (MOL1)	MORE LATERAL GROWTH1 (MOL1)
AT5G51370	AT5G51370.2	RNI-like superfamily protein;(source:Araport11)	protein_coding
AT5G51380	AT5G51380.1	RNI-like superfamily protein;(source:Araport11)	protein_coding
AT5G51390	AT5G51390.1	hypothetical protein;(source:Araport11)	protein_coding
AT5G51400	AT5G51400.1	PLAC8 family protein;(source:Araport11)	protein_coding
AT5G51410	AT5G51410.1	LUC7 N terminus domain-containing protein;(source:Araport11)	protein_coding	LETHAL UNLESS CBC 7 RL (LUC7RL)	LETHAL UNLESS CBC 7 RL (LUC7RL)
AT5G51430	AT5G51430.1	Encodes a protein that is homologous to Cog7, a subunit of the conserved oligomeric Golgi (COG) complex, which is required for the normal morphology and function of the Golgi apparatus. It is likely to be involved in transport or retention of Golgi-localized proteins and in maintenance of Golgi morphology.	protein_coding	EMBRYO YELLOW (EYE)	EMBRYO YELLOW (EYE)
AT5G51440	AT5G51440.1	HSP20-like chaperones superfamily protein;(source:Araport11)	protein_coding
AT5G51450	AT5G51450.2	Encodes RING-finger type ubiquitin ligases.	protein_coding	RPM1 INTERACTING PROTEIN 3 (RIN3)	RPM1 INTERACTING PROTEIN 3 (RIN3)
AT5G51451	AT5G51451.1	Encodes a root meristem growth factor (RGF). Belongs to a family of functionally redundant homologous peptides that are secreted, tyrosine-sulfated, and expressed mainly in the stem cell area and the innermost layer of central columella cells. RGFs are required for maintenance of the root stem cell niche and transit amplifying cell proliferation. Members of this family include: At5g60810 (RGF1), …	protein_coding	ROOT MERISTEM GROWTH FACTOR 5 (RGF5)	CLE-LIKE7 (CLEL7) ROOT MERISTEM GROWTH FACTOR 5 (RGF5) GOLVEN 10 (GLV10)
AT5G51460	AT5G51460.3	homologous to the C-terminal part of microbial trehalose-6-phosphate phosphatases	protein_coding	(ATTPPA)	TREHALOSE-6-PHOSPHATE PHOSPHATASE A (TPPA)
AT5G51480	AT5G51480.1	GPI anchored protein, highly expressed in reproductive tissues.	protein_coding	SKU5 SIMILAR 2 (SKS2)	SKU5 SIMILAR 2 (SKS2)
AT5G51510	AT5G51510.1	jagunal-like protein;(source:Araport11)	protein_coding
AT5G51540	AT5G51540.1	Mitochondrial ATP-independent protease	protein_coding	(ATOCT1)	(ATOCT1)
AT5G51545	AT5G51545.1	Encodes LPA2 (low psii accumulation2), an intrinsic thylakoid membrane protein required for efficient assembly of Photosystem II.	protein_coding	LOW PSII ACCUMULATION2 (LPA2)	LOW PSII ACCUMULATION2 (LPA2)
AT5G51550	AT5G51550.1	EXORDIUM like 3;(source:Araport11)	protein_coding	EXORDIUM LIKE 3 (EXL3)	EXORDIUM LIKE 3 (EXL3)
AT5G51570	AT5G51570.1	SPFH/Band 7/PHB domain-containing membrane-associated protein family;(source:Araport11)	protein_coding
AT5G51580	AT5G51580.1	hypothetical protein;(source:Araport11)	protein_coding
AT5G51590	AT5G51590.1	AT hook motif DNA-binding family protein;(source:Araport11)	protein_coding	AT-HOOK MOTIF NUCLEAR LOCALIZED PROTEIN 4 (AHL4)	AT-HOOK MOTIF NUCLEAR LOCALIZED PROTEIN 4 (AHL4)
AT5G51620	AT5G51620.2	Uncharacterized protein family (UPF0172);(source:Araport11)	protein_coding
AT5G51630	AT5G51630.1	Disease resistance protein (TIR-NBS-LRR class) family;(source:Araport11)	protein_coding
AT5G51640	AT5G51640.1	Encodes leaf-senescence-related protein. A member of the TBL (TRICHOME BIREFRINGENCE-LIKE) gene family containing a plant-specific DUF231 (domain of unknown function) domain. TBL gene family has 46 members, two of which (TBR/AT5G06700 and TBL3/AT5G01360) have been shown to be involved in the synthesis and deposition of secondary wall cellulose, presumably by influencing the esterification state o…	protein_coding	YELLOW-LEAF-SPECIFIC GENE 7 (YLS7)	YELLOW-LEAF-SPECIFIC GENE 7 (YLS7) TRICHOME BIREFRINGENCE-LIKE 17 (TBL17)
AT5G51660	AT5G51660.1	cleavage and polyadenylation specificity factor 160;(source:Araport11)	protein_coding	CLEAVAGE AND POLYADENYLATION SPECIFICITY FACTOR 160 (CPSF160)	CLEAVAGE AND POLYADENYLATION SPECIFICITY FACTOR 160 (CPSF160)
AT5G51670	AT5G51670.1	hypothetical protein (DUF668);(source:Araport11)	protein_coding
AT5G51690	AT5G51690.1	Encodes an aminotransferase with broad specificity for aspartate and aromatic amino aids such as tyrosine and phenylalanine. It does not act on branched chain amino acids and does not have ACC synthase activity.	protein_coding	1-AMINO-CYCLOPROPANE-1-CARBOXYLATE SYNTHASE 12 (ACS12)	1-AMINO-CYCLOPROPANE-1-CARBOXYLATE SYNTHASE 12 (ACS12)
AT5G51700	AT5G51700.1	Encodes a resistance signalling protein with two zinc binding (CHORD) domains that are highly conserved across eukaryotic phyla. Mutant has reduced RPS5 and RPM1 mediated resistance. Potentially involved in transduction of R gene mediated disease resistance. Required for R protein accumulation.	protein_coding	PPHB SUSCEPTIBLE 2 (PBS2)	PPHB SUSCEPTIBLE 2 (PBS2) REQUIRED FOR MLA12 RESISTANCE 1 (RAR1) (RPR2) (ATRAR1)
AT5G51710	AT5G51710.1	member of Putative potassium proton antiporter family	protein_coding	K+ EFFLUX ANTIPORTER 5 (KEA5)	K+ EFFLUX ANTIPORTER 5 (KEA5) ARABIDOPSIS THALIANA K+ EFFLUX ANTIPORTER 5 (ATKEA5)
AT5G51730	AT5G51730.1	RNA-binding (RRM/RBD/RNP motifs) family protein;(source:Araport11)	protein_coding
AT5G51740	AT5G51740.1	Mitochondrial ATP-independent protease .Important for maintenance of proper function of the oxphos system.	protein_coding	(OMA1)	(OMA1)
AT5G51760	AT5G51760.1	Encodes AHG1 (ABA-hypersensitive germination 1), a putative protein phosphatase 2C (PP2C). Expressed in seeds. AHG1 functions in seed development and germination.	protein_coding	ABA-HYPERSENSITIVE GERMINATION 1 (AHG1)	ABA-HYPERSENSITIVE GERMINATION 1 (AHG1)
AT5G51770	AT5G51770.1	Protein kinase superfamily protein;(source:Araport11)	protein_coding
AT5G51810	AT5G51810.1	Encodes gibberellin 20-oxidase. Involved in gibberellin biosynthesis. Up-regulated by far red light in elongating petioles. Not regulated by a circadian clock.	protein_coding	GIBBERELLIN 20 OXIDASE 2 (GA20OX2)	(AT2353) GIBBERELLIN 20 OXIDASE 2 (GA20OX2) (ATGA20OX2)
AT5G51820	AT5G51820.1	Encodes a plastid isoform of the enzyme phosphoglucomutase involved in controlling photosynthetic carbon flow. Effective petiole movement against the direction of the gravity requires functional PGM activity that is required for full development of amyloplasts.	protein_coding	PHOSPHOGLUCOMUTASE (PGM)	PHOSPHOGLUCOMUTASE (PGM) STARCH-FREE 1 (STF1) (PGM1) ARABIDOPSIS THALIANA PHOSPHOGLUCOMUTASE (ATPGMP)
AT5G51830	AT5G51830.1	Encodes one of the several Arabidopsis fructokinases. Nomenclature according to Riggs 2017 has been adopted for the family by the community (personal communication, Boernke, Callis, Granot, Boernke, and Smeekens). Important for seed oil accumulation and vascular development.	protein_coding	FRUCTOKINASE 1 (FRK1)	FRUCTOKINASE 1 (FRK1) FRUCTOKINASE 7 (FRK7)
AT5G51840	AT5G51840.1	junctophilin-like protein;(source:Araport11)	protein_coding
AT5G51880	AT5G51880.1	2-oxoglutarate (2OG) and Fe(II)-dependent oxygenase superfamily protein;(source:Araport11)	protein_coding
AT5G51910	AT5G51910.1	TCP family transcription factor;(source:Araport11)	protein_coding	TCP DOMAIN PROTEIN 19 (TCP19)	TCP DOMAIN PROTEIN 19 (TCP19)
AT5G51940	AT5G51940.1	One of two highly similar proteins that can serve as a non-catalytic subunit of nuclear DNA-dependent RNA polymerases II, IV and V; homologous to budding yeast RPB6 and the E. coli RNA polymerase omega subunit. Probably redundant with At2g04630.	protein_coding	(NRPB6A)	(NRPB6A)
AT5G51960	AT5G51960.1	complex 1 protein, LYR family protein;(source:Araport11)	protein_coding
AT5G51970	AT5G51970.1	Encodes a putative sorbitol dehydrogenase that can be thiolated in vitro.	protein_coding	SORBITOL DEHYDROGENASE (ATSDH)	SORBITOL DEHYDROGENASE (ATSDH)
AT5G51980	AT5G51980.2	Transducin/WD40 repeat-like superfamily protein;(source:Araport11)	protein_coding
AT5G52010	AT5G52010.1	C2H2-like zinc finger protein;(source:Araport11)	protein_coding
AT5G52030	AT5G52030.2	TraB family protein;(source:Araport11)	protein_coding
AT5G52040	AT5G52040.2	Encodes an arginine/serine-rich splicing factor. Transcript is alternatively spliced and is differentially expressed in different tissues (flowers, roots, stems, and leaves) examined. Barta et al (2010) have proposed a nomenclature for Serine/Arginine-Rich Protein Splicing Factors (SR proteins): Plant Cell. 2010, 22:2926. RS41 binds to HYL1 and co-localizes to the nuclear dicing body. Along with …	protein_coding	ARGININE/SERINE-RICH SPLICING FACTOR 41 (RS41)	(ATRSP41)
AT5G52060	AT5G52060.1	A member of Arabidopsis BAG (Bcl-2-associated athanogene) proteins, plant homologs of mammalian regulators of apoptosis. Plant BAG proteins are multi-functional and remarkably similar to their animal counterparts, as they regulate apoptotic-like processes ranging from pathogen attack, to abiotic stress, to plant development.	protein_coding	BCL-2-ASSOCIATED ATHANOGENE 1 (BAG1)	BCL-2-ASSOCIATED ATHANOGENE 1 (ATBAG1)
AT5G52070	AT5G52070.1	Agenet domain-containing protein;(source:Araport11)	protein_coding
AT5G52100	AT5G52100.1	Is essential for chloroplast NAD(P)H dehydrogenase activity, which is involved in electron transfer between PSII and PSI. Likely functions in biogenesis or stabilization of the NAD(P)H dehydrogenase complex. The mRNA is cell-to-cell mobile.	protein_coding	CHLORORESPIRATION REDUCTION 1 (crr1)	CHLORORESPIRATION REDUCTION 1 (crr1)
AT5G52110	AT5G52110.1	chaperone (DUF2930);(source:Araport11)	protein_coding	HIGH CHLOROPHYLL FLUORESCENCE 208 (HCF208)	COFACTOR ASSEMBLY OF COMPLEX C (CCB2)HIGH CHLOROPHYLL FLUORESCENCE 208 (HCF208)
AT5G52170	AT5G52170.1	Encodes a homeobox-leucine zipper family protein belonging to the HD-ZIP IV family.	protein_coding	HOMEODOMAIN GLABROUS 7 (HDG7)	HOMEODOMAIN GLABROUS 7 (HDG7)
AT5G52180	AT5G52180.1	transmembrane protein 161AB protein;(source:Araport11)	protein_coding
AT5G52190	AT5G52190.1	Sugar isomerase (SIS) family protein;(source:Araport11)	protein_coding
AT5G52200	AT5G52200.2	Encodes an inhibitor of protein phosphatase one (PP1).	protein_coding	INHIBITOR-2 (I-2)	(AtI-2) INHIBITOR-2 (I-2)
AT5G52210	AT5G52210.1	A member of ARF-like GTPase family. A thaliana has 21 members, in two subfamilies, ARF and ARF-like (ARL) GTPases.	protein_coding	GTP-BINDING PROTEIN 1 (GB1)	(ATARLB1) GTP-BINDING PROTEIN 1 (GB1) GTP-BINDING PROTEIN 1 (ATGB1)
AT5G52230	AT5G52230.1	Protein containing methyl-CpG-binding domain.Has sequence similarity to human MBD proteins.	protein_coding	METHYL-CPG-BINDING DOMAIN PROTEIN 13 (MBD13)	METHYL-CPG-BINDING DOMAIN PROTEIN 13 (MBD13)
AT5G52240	AT5G52240.1	Encodes a protein with similarity to progesterone-binding proteins in animals. Has been shown to bind steroids in vitro. Expressed in aerial portions of the plant excluding mature flowers and siliques. Antisense experiments suggest a role in inhibition of hypocotyl cell elongation. Expression is suppressed light grown seedlings transferred to the dark. The mRNA is cell-to-cell mobile.	protein_coding	MEMBRANE STEROID BINDING PROTEIN 1 (MSBP1)	MEMBRANE STEROID BINDING PROTEIN 1 (MSBP1) ARABIDOPSIS THALIANA MEMBRANE-ASSOCIATED PROGESTERONE BINDING PROTEIN 5 (AtMAPR5) (ATMP1)
AT5G52280	AT5G52280.1	Myosin heavy chain-related protein;(source:Araport11)	protein_coding
AT5G52290	AT5G52290.1	Encodes a protein with similarity to XPF endonucleases. Loss of function mutations have defects in meiosis- specifically a reduction in the number of chiasmata. As a result both pollen and embryo sacs are abnormal and plants have severely reduced fertility.	protein_coding	SHORTAGE IN CHIASMATA 1 (SHOC1)	SHORTAGE IN CHIASMATA 1 (SHOC1)
AT5G52300	AT5G52300.1	Encodes a protein that is induced in expression in response to water deprivation such as cold, high-salt, and desiccation. The response appears to be via abscisic acid. The promoter region contains two ABA-responsive elements (ABREs) that are required for the dehydration-responsive expression of rd29B as cis-acting elements. Protein is a member of a gene family with other members found plants, an…	protein_coding	LOW-TEMPERATURE-INDUCED 65 (LTI65)	LOW-TEMPERATURE-INDUCED 65 (LTI65) RESPONSIVE TO DESICCATION 29B (RD29B)
AT5G52310	AT5G52310.1	cold regulated gene, the 5' region of cor78 has cis-acting regulatory elements that can impart cold-regulated gene expression The mRNA is cell-to-cell mobile.	protein_coding	LOW-TEMPERATURE-INDUCED 78 (LTI78)	COLD REGULATED 78 (COR78) LOW-TEMPERATURE-INDUCED 78 (LTI78) (LTI140) RESPONSIVE TO DESICCATION 29A (RD29A)
AT5G52330	AT5G52330.1	TRAF-like superfamily protein;(source:Araport11)	protein_coding
AT5G52370	AT5G52370.1	28S ribosomal S34 protein;(source:Araport11)	protein_coding
AT5G52380	AT5G52380.1		protein_coding		VASCULAR-RELATED NAC-DOMAIN 6 (VND6)
AT5G52410	AT5G52410.2	oxidoreductase/transition metal ion-binding protein;(source:Araport11)	protein_coding

## Sheet: SET2
Locus Identifier	Representative Gene Model Name	Gene Description	Gene Model Type	Primary Gene Symbol	All Gene Symbols
AT3G05380	AT3G05380.2	ALWAYS EARLY 2;(source:Araport11)	protein_coding	ALWAYS EARLY 2 (ALY2)	ALWAYS EARLY 2 (ALY2) ARABIDOPSIS THALIANA ALWAYS EARLY 2 (ATALY2)
AT3G05410	AT3G05410.2	Photosystem II reaction center PsbP family protein;(source:Araport11)	protein_coding
AT3G05420	AT3G05420.2	Acyl-CoA binding protein with high affinity for oleoyl-CoA. Expressed in all plant organs. Involved in fatty acid transport.	protein_coding	ACYL-COA BINDING PROTEIN 4 (ACBP4)	ACYL-COA BINDING PROTEIN 4 (ACBP4) (ATACBP4)
AT3G05480	AT3G05480.3	Involved in the regulation of DNA damage repair and homologous recombination.	protein_coding	(RAD9)	(RAD9)
AT3G05490	AT3G05490.1	Member of a diversely expressed predicted peptide family showing sequence similarity to tobacco Rapid Alkalinization Factor (RALF), and is believed to play an essential role in the physiology of Arabidopsis. Consists of a single exon and is characterized by a conserved C-terminal motif and N-terminal signal peptide.	protein_coding	RALF-LIKE 22 (RALFL22)	RALF-LIKE 22 (RALFL22)
AT3G05500	AT3G05500.1	Encodes a protein that associates with lipid droplet surfaces and shares sequence homology with family of small rubber particle proteins. The mRNA is cell-to-cell mobile.	protein_coding	LD-ASSOCIATED PROTEIN 3 (LDAP3)	LD-ASSOCIATED PROTEIN 3 (LDAP3) SMALL RUBBER PARTICLE PROTEIN3 (SRP3)
AT3G05510	AT3G05510.1	Phospholipid/glycerol acyltransferase family protein;(source:Araport11)	protein_coding
AT3G05520	AT3G05520.2	Encodes a capping protein that acts as a phosphatidic acid biosensor and key transducer of fluxes in membrane signaling phospholipids into changes in actin cytoskeleton dynamics.	protein_coding	CAPPING PROTEIN A (CPA)	CAPPING PROTEIN A (CPA) (ATCPA)
AT3G05530	AT3G05530.1	Encodes RPT5a (Regulatory Particle 5a), one of the six AAA-ATPases of the proteasome regulatory particle. Essential for gametophyte development. In Arabidopsis, the RPT5 subunit is encoded by two highly homologous genes, RPT5a and RPT5b. RPT5a and RPT5b show accession-dependent functional redundancy. In Wassilewskija (Ws) accession: mutant alleles of RPT5a displayed 50% pollen lethality, indicati…	protein_coding	REGULATORY PARTICLE TRIPLE-A ATPASE 5A (RPT5A)	REGULATORY PARTICLE TRIPLE-A ATPASE 5A (RPT5A) (ATS6A.2)
AT3G05545	AT3G05545.1	RING/U-box superfamily protein;(source:Araport11)	protein_coding
AT3G05560	AT3G05560.1	Ribosomal L22e protein family;(source:Araport11)	protein_coding
AT3G05570	AT3G05570.1	dipeptide transport ATP-binding protein;(source:Araport11)	protein_coding
AT3G05580	AT3G05580.1	Encodes a Type One Protein Phosphatase that acts as a nucleocytoplasmic negative regulator of tip growth. Mutants affect pollen germination, pollen tube growth, and root hair growth. It acts genetically downstream of ANX1 (AT3G04690) and ANX2 (AT5G28680).	protein_coding	TYPE ONE PROTEIN PHOSPHATASE 9 (TOPP9)	ATUNIS1 (AUN1) TYPE ONE PROTEIN PHOSPHATASE 9 (TOPP9)
AT3G05590	AT3G05590.1	Encodes cytoplasmic ribosomal protein L18.	protein_coding	RIBOSOMAL PROTEIN L18 (RPL18)	RIBOSOMAL PROTEIN L18 (RPL18)
AT3G05630	AT3G05630.1	Encodes a member of the PXPH-PLD subfamily of phospholipase D proteins. Regulates vesicle trafficking. Required for auxin transport and distribution and hence auxin responses. This subfamily is novel structurally different from the majority of plant PLDs by having phox homology (PX) and pleckstrin homology (PH) domains. Involved regulating root development in response to nutrient limitation. Play…	protein_coding	PHOSPHOLIPASE D P2 (PLDP2)	PHOSPHOLIPASE D P2 (PLDP2) PHOSPHOLIPASE D ZETA 2 (PLDZETA2) PHOSPHOLIPASE D ZETA 2 (PDLZ2)
AT3G05640	AT3G05640.1	EGR1 functions as a negative regulator of plant growth with prominent effect on plant growth during drought stress.EGR1 regulates microtubule organization and likely affects additional cytoskeleton and trafficking processes along the plasma membrane.	protein_coding	E GROWTH-REGULATING 1 (EGR1)	E GROWTH-REGULATING 1 (EGR1)
AT3G05670	AT3G05670.1	RING/U-box protein;(source:Araport11)	protein_coding
AT3G05675	AT3G05675.2	BTB/POZ domain-containing protein;(source:Araport11)	protein_coding
AT3G05680	AT3G05680.2	Encodes a splicing/methylation factor that is a homologue to the mammalian VIRILIZER, is member of a core set of mRNA m6A writer proteins and is required for N6-adenosine methylation of mRNA. Analysis of transcriptional profiles of the vir-1 mutant suggests that VIR is likely involved in regulation of gene expression, but the function of VIR is rather general than specific and knock-down of VIR d…	protein_coding	EMBRYO DEFECTIVE 2016 (EMB2016)	VIRILIZER (VIR) EMBRYO DEFECTIVE 2016 (EMB2016)
AT3G05685	AT3G05685.1	Cystatin/monellin superfamily protein;(source:Araport11)	protein_coding
AT3G05690	AT3G05690.1	Encodes a subunit of CCAAT-binding complex, binds to CCAAT box motif present in some plant promoter sequences. One of three members of this class (HAP2A, HAP2B, HAP2C), it is expressed in vegetative and reproductive tissues.	protein_coding	"NUCLEAR FACTOR Y, SUBUNIT A2" (NF-YA2)	UNFERTILIZED EMBRYO SAC 8 (UNE8) HEME ACTIVATOR PROTEIN (YEAST) HOMOLOG 2B (ATHAP2B) "NUCLEAR FACTOR Y, SUBUNIT A2" (NF-YA2) (ATNF-YA2) HEME ACTIVATOR PROTEIN (YEAST) HOMOLOG 2B (HAP2B)
AT3G05700	AT3G05700.1	Encodes a DNA binding protein with transcription activation activity. It is expressed in response to osmotic, drought and ABA stress.	protein_coding	DROUGHT-INDUCED PROTEIN19 (DIL9-3)	DROUGHT-INDUCED PROTEIN19 (DIL9-3)
AT3G05710	AT3G05710.2	Encodes a member of SYP4 Gene Family that is a plant ortholog of the Tlg2/syntaxin16 Qa-SNARE. Together with SYP42, it regulates the secretory and vacuolar transport pathways in the post-Golgi network and maintains the morphology of the Golgi apparatus and TGN and is required for extracellular resistance responses to a fungal pathogen.	protein_coding	SYNTAXIN OF PLANTS 43 (SYP43)	SYNTAXIN OF PLANTS 43 (SYP43) (ATSYP43)
AT3G05750	AT3G05750.1	Encodes a member of the TRM superfamily, that plays a role in preprophase band formation during plant cell division and controls the robustness of the orientation of that cell division.	protein_coding	TON1 RECRUITING MOTIF 6 (TRM6)	TON1 RECRUITING MOTIF 6 (TRM6)
AT3G05760	AT3G05760.1	C2H2 and C2HC zinc fingers superfamily protein;(source:Araport11)	protein_coding
AT3G05790	AT3G05790.1	Encodes a member of the Lon protease-like proteins (Lon1/At5g26860, Lon2/At5g47040, Lon3/At3g05780, Lon4/At3g05790). Lon is a multifunctional ATP-dependent protease which exists in bacteria, archaea and within organelles in eukaryotic cells. Lon proteases are responsible for the degradation of abnormal, damaged and unstable proteins.	protein_coding	LON PROTEASE 4 (LON4)	LON PROTEASE 4 (LON4)
AT3G05810	AT3G05810.1	IGR motif protein;(source:Araport11)	protein_coding
AT3G05820	AT3G05820.1	Encodes a putative plastid-targeted alkaline/neutral invertase.Expression is induced by salt, osmotic and ABA treatments. Loss of function affects mitochondrial functioning and ROS production.	protein_coding	INVERTASE H (INVH)	INVERTASE H (INVH) ALKALINE/NEUTRAL INVERTASE H (A/N-InvH) ARABIDOPSIS ALKALINE/NEUTRAL INVERTASE H (At-A/N-InvH)
AT3G05830	AT3G05830.2	Encodes alpha-helical IF (intermediate filament)-like protein.NEAP1 is a member of a small family containing coiled-coil domains, a nuclear localization signal and a C-terminal predicted transmembrane domain. It localizes to the nuclear periphery. Mutants have altered nuclear morphology and chromatin structure.	protein_coding	(ATNEAP1)	(ATNEAP1)
AT3G05840	AT3G05840.2	encodes a SHAGGY-like kinase involved in meristem organization.	protein_coding	(ATSK12)	(ATSK12)
AT3G05850	AT3G05850.1	Encodes a member of a domesticated transposable element gene family MUSTANG. Members of this family are derived from transposable elements genes but gained function in plant fitness and flower development. Known members include: AT3G04605 (MUG1), AT2G30640 (MUG2), AT1G06740 (MUG3), AT5G16505 (MUG4), AT3G06940 (MUG5), AT5G48965 (MUG6), AT3G05850 (MUG7) and AT5G34853 (MUG8).	protein_coding	MUSTANG 7 (MUG7)	MUSTANG 7 (MUG7)
AT3G05870	AT3G05870.1	Subunit of the anaphase promoting complex, a ubiquitin ligase complex that regulates progression through the cell cycle.	protein_coding	ANAPHASE-PROMOTING COMPLEX/CYCLOSOME 11 (APC11)	ZYGOTE -ARREST 1 (ZGY1) ANAPHASE-PROMOTING COMPLEX/CYCLOSOME 11 (APC11)
AT3G05880	AT3G05880.1	Induced by low temperatures, dehydration and salt stress and ABA. Encodes a small (54 amino acids), highly hydrophobic protein that bears two potential transmembrane domains.	protein_coding	RARE-COLD-INDUCIBLE 2A (RCI2A)	RARE-COLD-INDUCIBLE 2A (RCI2A)
AT3G05900	AT3G05900.1	neurofilament protein-like protein;(source:Araport11)	protein_coding
AT3G05905	AT3G05905.1	Natural antisense transcript overlaps with AT3G05900;(source:Araport11)	antisense_long_noncoding_rna
AT3G05930	AT3G05930.1	germin-like protein (GLP8)	protein_coding	GERMIN-LIKE PROTEIN 8 (GLP8)	GERMIN-LIKE PROTEIN 8 (GLP8)
AT3G05932	AT3G05932.1	Potential natural antisense gene, locus overlaps with AT3G05930	antisense_long_noncoding_rna
AT3G05935	AT3G05935.1	hypothetical protein;(source:Araport11)	protein_coding
AT3G05937	AT3G05937.1	hypothetical protein;(source:Araport11)	protein_coding
AT3G05940	AT3G05940.1	organic solute transporter ostalpha protein (DUF300);(source:Araport11)	protein_coding
AT3G05970	AT3G05970.1	encode peroxisomal long-chain acyl-CoA synthetase (LACS) isozymes	protein_coding	LONG-CHAIN ACYL-COA SYNTHETASE 6 (LACS6)	(ATLACS6) LONG-CHAIN ACYL-COA SYNTHETASE 6 (LACS6)
AT3G05990	AT3G05990.1	Leucine-rich repeat (LRR) family protein;(source:Araport11)	protein_coding
AT3G06010	AT3G06010.1	Encodes AtCHR12, a SNF2/Brahma-type chromatin-remodeling protein. AtCHR12 mediates temporary growth arrest in Arabidopsis upon perceiving environmental stress.	protein_coding	(ATCHR12)	(ATCHR12) CHROMATIN REMODELING 12 (CHR12)
AT3G06030	AT3G06030.1	NPK1-related protein kinase 3	protein_coding	NPK1-RELATED PROTEIN KINASE 3 (NP3)	NPK1-RELATED PROTEIN KINASE 3 (ANP3) (AtANP3) NPK1-RELATED PROTEIN KINASE 3 (NP3) (MAPKKK12)
AT3G06035	AT3G06035.1	Glycoprotein membrane precursor GPI-anchored;(source:Araport11)	protein_coding
AT3G06040	AT3G06040.1	Ribosomal protein L12/ ATP-dependent Clp protease adaptor protein ClpS family protein;(source:Araport11)	protein_coding
AT3G06050	AT3G06050.1	Encodes a mitochondrial matrix localized peroxiredoxin involved in redox homeostasis. Knockout mutants have reduced root growth under certain oxidative stress conditions.	protein_coding	PEROXIREDOXIN IIF (PRXIIF)	PEROXIREDOXIN IIF (ATPRXIIF) PEROXIREDOXIN IIF (PRXIIF)
AT3G06060	AT3G06060.1	Encodes one of the Arabidopsis proteins (At3g06060/TSC10A and At5g19200/TSC10B) with significant similarity to the yeast 3-ketodihydrosphinganine (3-KDS) reductase, Tsc10p. Both TSC10A and TSC10B are bona fide 3-KDS reductase as shown by complementation experiment in yeast.	protein_coding	TSC10A (TSC10A)	TSC10A (TSC10A)
AT3G06080	AT3G06080.2	Encodes a member of the TBL (TRICHOME BIREFRINGENCE-LIKE) gene family containing a plant-specific DUF231 (domain of unknown function) domain. TBL gene family has 46 members, two of which (TBR/AT5G06700 and TBL3/AT5G01360) have been shown to be involved in the synthesis and deposition of secondary wall cellulose, presumably by influencing the esterification state of pectic polymers. A nomenclature…	protein_coding	TRICHOME BIREFRINGENCE-LIKE 10 (TBL10)	TRICHOME BIREFRINGENCE-LIKE 10 (TBL10)
AT3G06110	AT3G06110.2	Encodes a nuclear-localized MAP kinase phosphatase. Plants with reduced levels of MKP2 transcripts are hypersensitive to ozone and ozone-mediated activation of MPK3 and MPK6 is prolonged in these plants.	protein_coding	MAPK PHOSPHATASE 2 (MKP2)	DUAL-SPECIFICITY PROTEIN PHOSPHATASE 1B (DSPTP1B) MAPK PHOSPHATASE 2 (MKP2)
AT3G06125	AT3G06125.1	Unknown gene The mRNA is cell-to-cell mobile.	other_rna	SHORT OPEN READING FRAME 22 (SORF22)	SHORT OPEN READING FRAME 22 (SORF22)
AT3G06130	AT3G06130.1	Heavy metal transport/detoxification superfamily protein;(source:Araport11)	protein_coding
AT3G06150	AT3G06150.1	cytochrome P450 family protein;(source:Araport11)	protein_coding
AT3G06170	AT3G06170.1	Serinc-domain containing serine and sphingolipid biosynthesis protein;(source:Araport11)	protein_coding
AT3G06180	AT3G06180.1	Ribosomal protein L34e superfamily protein;(source:Araport11)	protein_coding
AT3G06190	AT3G06190.1	Encodes a member of the MATH-BTB domain proteins (BPMs) that directly interact with and target for proteasomal degradation the class I homeobox-leucine zipper (HD-ZIP) transcription factor ATHB6. Known members include AT5G19000 (BPM1), AT3G06190 (BPM2), AT2G39760 (BPM3), AT3G03740 (BPM4), AT5G21010 (BPM5) and AT3G43700 (BPM6).	protein_coding	BTB-POZ AND MATH DOMAIN 2 (BPM2)	BTB-POZ AND MATH DOMAIN 2 (BPM2) (ATBPM2)
AT3G06200	AT3G06200.1	P-loop containing nucleoside triphosphate hydrolases superfamily protein;(source:Araport11)	protein_coding

## Sheet: SET3
Locus Identifier	Representative Gene Model Name	Gene Description	Gene Model Type	Primary Gene Symbol	All Gene Symbols
AT3G25540	AT3G25540.1	Encodes a ceramide synthase that together with LOH3 is essential for production of ceramides containing Very Long Chain Fatty acid VLCFA-Ceramides(mainly C 22 to 26).	protein_coding	LAG ONE HOMOLOGUE 1 (LOH1)	LONGEVITY ASSURANCE GENE 1 (LAG1) LAG ONE HOMOLOGUE 1 (LOH1)
AT3G25545	AT3G25545.1	trigger factor;(source:Araport11)	protein_coding
AT3G25580	AT3G25580.1	Thioredoxin superfamily protein;(source:Araport11)	protein_coding
AT3G25585	AT3G25585.2	aminoalcoholphosphotransferase (AAPT2)	protein_coding	AMINOALCOHOLPHOSPHOTRANSFERASE (AAPT2)	AMINOALCOHOLPHOSPHOTRANSFERASE (AAPT2) (ATAAPT2)
AT3G25600	AT3G25600.1	Calmodulin like protein. Paralog of CML15.	protein_coding	CALMODULIN LIKE 16 (CML16)	CALMODULIN LIKE 16 (CML16)
AT3G25610	AT3G25610.1	Encodes aminophospholipid ATPase10 (ALA10), a P4-type ATPase flippase that internalizes exogenous phospholipids across the plasma membrane.	protein_coding	AMINOPHOSPHOLIPID ATPASE10 (ALA10)	AMINOPHOSPHOLIPID ATPASE10 (ALA10)
AT3G25660	AT3G25660.1	Amidase family protein;(source:Araport11)	protein_coding
AT3G25680	AT3G25680.1	SLH domain protein;(source:Araport11)	protein_coding
AT3G25690	AT3G25690.1	actin binding protein required for normal chloroplast positioning The mRNA is cell-to-cell mobile.	protein_coding	CHLOROPLAST UNUSUAL POSITIONING 1 (CHUP1)	CHLOROPLAST UNUSUAL POSITIONING 1 (CHUP1) ARABIDOPSIS THALIANA CHLOROPLAST UNUSUAL POSITIONING 1 (ATCHUP1)
AT3G25700	AT3G25700.1	Eukaryotic aspartyl protease family protein;(source:Araport11)	protein_coding
AT3G25710	AT3G25710.1	Encodes a basic helix-loop-helix transcription factor that is expressed in the hypophysis-adjacent embryo cells, and is required and partially sufficient for MP-dependent root initiation. Involved in response to phosphate starvation. Negative regulator of root hair development, anthocyanin formation and Pi content. Its expression is responsive to both phosphate (Pi) and phosphite (Phi) in shoots.	protein_coding	BASIC HELIX-LOOP-HELIX 32 (BHLH32)	BASIC HELIX-LOOP-HELIX 32 (BHLH32) (ATAIG1) TARGET OF MONOPTEROS 5 (TMO5)
AT3G25740	AT3G25740.1	Encodes a plastid localized methionine aminopeptidase. Formerly called MAP1C, now called MAP1B.	protein_coding	METHIONINE AMINOPEPTIDASE 1C (MAP1B)	METHIONINE AMINOPEPTIDASE 1C (MAP1B) METHIONINE AMINOPEPTIDASE 1C (MAP1C)
AT3G25780	AT3G25780.1	Encodes allene oxide cyclase, one of the enzymes involved in jasmonic acid biosynthesis. One of four genes in Arabidopsis that encode this enzyme. mRNA expression is upregulated in senescing leaves. Note: Nomenclature for Arabidopsis allene oxide cyclase 3 (AOC3, AT3G25780) gene is based on Stenzel et al. 2003 Plant Molecular Biology 51:895-911. AOC3 (AT3G25780) is also referred to as AOC2 in He …	protein_coding	ALLENE OXIDE CYCLASE 3 (AOC3)	ALLENE OXIDE CYCLASE 3 (AOC3)
AT3G25800	AT3G25800.1	one of three genes encoding the protein phosphatase 2A regulatory subunit	protein_coding	PROTEIN PHOSPHATASE 2A SUBUNIT A2 (PP2AA2)	(PDF1) PROTEIN PHOSPHATASE 2A SUBUNIT A2 (PP2AA2) (PR 65)
AT3G25805	AT3G25805.1	transmembrane protein;(source:Araport11)	protein_coding
AT3G25840	AT3G25840.1	Spliceosome-associated kinase involved in alternative splicing. May influence alternative splicing patterns by phosphorylating a subset of splicing regulators.	protein_coding	PRP4 KINASE A (PRP4KA)	PRP4 KINASE A (PRP4KA)
AT3G25860	AT3G25860.1	Encodes the dihydrolipoamide S-acetyltransferase subunit of the plastid Pyruvate Dehydrogenase Complex (E2). Mutant has embryo defect.	protein_coding	(LTA2)	PLASTID E2 SUBUNIT OF PYRUVATE DECARBOXYLASE (PLE2) (LTA2)
AT3G25870	AT3G25870.1	hypothetical protein;(source:Araport11)	protein_coding
AT3G25882	AT3G25882.1	encodes a kinase that physically interacts with NPR1/NIM1	protein_coding	NIM1-INTERACTING 2 (NIMIN-2)	NIM1-INTERACTING 2 (NIMIN-2)
AT3G25890	AT3G25890.1	encodes a member of the ERF (ethylene response factor) subfamily B-6 of ERF/AP2 transcription factor family. The protein contains one AP2 domain. There are 12 members in this subfamily including RAP2.11. The mRNA is cell-to-cell mobile.	protein_coding	CYTOKININ RESPONSE FACTOR 11 (CRF11)	CYTOKININ RESPONSE FACTOR 11 (CRF11)
AT3G25900	AT3G25900.1	Homocysteine S-methyltransferase family protein;(source:Araport11)	protein_coding	(HMT-1)	(ATHMT-1) (HMT-1)
AT3G25910	AT3G25910.1	C2H2-type zinc finger protein involved in salt tolerance. Induced by salt stress.	protein_coding	SALT INDUCED ZINC FINGER PROTEIN1 (SIZ1)	SALT INDUCED ZINC FINGER PROTEIN1 (SIZ1)
AT3G25920	AT3G25920.1	encodes a plastid ribosomal protein CL15, a constituent of the large subunit of the ribosomal complex	protein_coding	RIBOSOMAL PROTEIN L15 (RPL15)	RIBOSOMAL PROTEIN L15 (RPL15)
AT3G25940	AT3G25940.1	TFIIB zinc-binding protein;(source:Araport11)	protein_coding
AT3G25970	AT3G25970.1	Pentatricopeptide repeat (PPR) superfamily protein;(source:Araport11)	protein_coding
AT3G26000	AT3G26000.1	RIPF1 is an F-Box E3 ligase that interacts with the ABA receptor RCAR3 and appears to be responsible for facilitating its turnover.	protein_coding	RCAR3 INTERACTING F-BOX PROTEIN 1 (RIFP1)	RCAR3 INTERACTING F-BOX PROTEIN 1 (RIFP1)

## Sheet: SET4
Locus Identifier	Representative Gene Model Name	Gene Description	Gene Model Type	Primary Gene Symbol	All Gene Symbols
AT3G43670	AT3G43670.1	Copper amine oxidase family protein;(source:Araport11)	protein_coding
AT3G43700	AT3G43700.1	Encodes a member of the MATH-BTB domain proteins (BPMs) that directly interact with and target for proteasomal degradation the class I homeobox-leucine zipper (HD-ZIP) transcription factor ATHB6. Known members include AT5G19000 (BPM1), AT3G06190 (BPM2), AT2G39760 (BPM3), AT3G03740 (BPM4), AT5G21010 (BPM5) and AT3G43700 (BPM6).	protein_coding	BTB-POZ AND MATH DOMAIN 6 (BPM6)	BTB-POZ AND MATH DOMAIN 6 (ATBPM6) BTB-POZ AND MATH DOMAIN 6 (BPM6)
AT3G43740	AT3G43740.2	Leucine-rich repeat (LRR) family protein;(source:Araport11)	protein_coding
AT3G43790	AT3G43790.3	zinc induced facilitator-like 2;(source:Araport11)	protein_coding	ZINC INDUCED FACILITATOR-LIKE 2 (ZIFL2)	ZINC INDUCED FACILITATOR-LIKE 2 (ZIFL2)
AT3G43810	AT3G43810.1	EF hand domain protein encodes a calmodulin. Can functionally complement a yeast CaM mutant.	protein_coding	CALMODULIN 7 (CAM7)	Z-BOX BINDING FACTOR 3 (ZBF3) CALMODULIN 7 (CAM7) (ATCAM7)
AT3G43920	AT3G43920.2	Encodes a ribonuclease III family protein that is required for endogenous RDR2-dependent siRNA (but not miRNA) formation.	protein_coding	DICER-LIKE 3 (DCL3)	DICER-LIKE 3 (DCL3) DICER-LIKE 3 (ATDCL3)
AT3G43980	AT3G43980.1	Ribosomal protein S14p/S29e family protein;(source:Araport11)	protein_coding
AT3G44010	AT3G44010.1	Ribosomal protein S14p/S29e family protein;(source:Araport11)	protein_coding
AT3G44050	AT3G44050.1	P-loop containing nucleoside triphosphate hydrolases superfamily protein;(source:Araport11)	protein_coding
AT3G44100	AT3G44100.1	MD-2-related lipid recognition domain-containing protein;(source:Araport11)	protein_coding
AT3G44110	AT3G44110.1	homologous to the co-chaperon DNAJ protein from E coli	protein_coding	(J3)	(J3) DNAJ HOMOLOGUE 3 (ATJ3) (ATJ)
AT3G44120	AT3G44120.1	F-box and associated interaction domains-containing protein;(source:Araport11)	protein_coding
AT3G44150	AT3G44150.1	Expp1 protein;(source:Araport11)	protein_coding
AT3G44160	AT3G44160.1	Encodes a chloroplast-localized Omp85 family member. Members of this family chaperone the membrane insertion of beta-barrel-shaped outer membrane proteins in bacteria, mitochondria and probably chloroplasts and facilitate the transfer of nuclear-encoded cytosolically synthesized preproteins across the outer envelope of chloroplasts.	protein_coding	(P39)	(P39)
AT3G44190	AT3G44190.1	FAD/NAD(P)-binding oxidoreductase family protein;(source:Araport11)	protein_coding
AT3G44200	AT3G44200.1	Encodes AtNek5, a member of the NIMA-related serine/threonine kinases (Neks) that have been linked to cell-cycle regulation in fungi and mammals. Plant Neks might be involved in plant development processes.Interacts physically with plant kinesins ARK1 and ARK2. Mutants show defects in root epidermal cell morphology, trichome branching and other epidermal cell abnormalities suggesting a rol e in e…	protein_coding	"NIMA (NEVER IN MITOSIS, GENE A)-RELATED 6" (NEK6)	"NIMA (NEVER IN MITOSIS, GENE A)-RELATED 6" (NEK6) NIMA-RELATED KINASE6 (ATNEK6) (IBO1)
AT3G44260	AT3G44260.1	Encodes one of the homologs of the yeast CCR4-associated factor 1: AT3G44260 (CAF1a), AT5G22250 (CAF1b). Has mRNA deadenylation activity. Also plays a role in plant defense responses.	protein_coding	CCR4- ASSOCIATED FACTOR 1A (CAF1a)	CCR4- ASSOCIATED FACTOR 1A (CAF1a) CCR4- ASSOCIATED FACTOR 1A (AtCAF1a)
AT3G44280	AT3G44280.1	peptidyl-prolyl cis-trans isomerase G;(source:Araport11)	protein_coding
AT3G44290	AT3G44290.1	NAC domain containing protein 60;(source:Araport11)	protein_coding	NAC DOMAIN CONTAINING PROTEIN 60 (NAC060)	NAC DOMAIN CONTAINING PROTEIN 60 (anac060) (NTL5) (ANAC60)
AT3G44300	AT3G44300.1	Encodes an enzyme that catalyzes the hydrolysis of indole-3-acetonitrile (IAN) to indole-3-acetic acid (IAA) (nitrile aminohydrolase, EC 3.5.5.1) and IAN to indole-3-acetamide (IAM) at lower levels. Mutants have reduced sensitivity to IAN and are sensitive to IAA. This enzyme likely participates in other non-auxin-related metabolic pathways. The mRNA is cell-to-cell mobile.	protein_coding	NITRILASE 2 (NIT2)	NITRILASE 2 (AtNIT2) (NIT2)
AT3G44310	AT3G44310.1	Mutants are resistant to indole-3-acetonitrile (IAN). NIT1 catalyzes the terminal activation step in indole-acetic acid biosynthesis. Predominantly expressed isoform of nitrilase isoenzyme family. Aggregation of NIT1 in cells directly abutting wound sites is one of the earliest events associated with wound and herbicide-induced cell death. The protein undergoes thiolation following treatment with…	protein_coding	NITRILASE 1 (NIT1)	NITRILASE 1 (NIT1) A. THALIANA NITRILASE 1 (ATNIT1)
AT3G44320	AT3G44320.1	This enzyme catalyzes the hydrolysis of indole-3-acetonitrile (IAN) to indole-3-acetic acid (IAA) (EC 3.5.5.1) and IAN to indole-3-acetamide (IAM) at lower levels. It is the only one of the four Arabidopsis nitrilases whose mRNA levels are strongly induced when plants experience sulphur deprivation. This enzyme likely participates in other non-auxin-related metabolic pathways.	protein_coding	NITRILASE 3 (NIT3)	NITRILASE 3 (NIT3) (AtNIT3)
AT3G44330	AT3G44330.1	M28 Zn-peptidase nicastrin;(source:Araport11)	protein_coding
AT3G44340	AT3G44340.1	homologous to yeast and animal Sec24 proteins; expression in yeast cells enhances their survival under oxidative stress conditions.	protein_coding	CLONE EIGHTY-FOUR (CEF)	CLONE EIGHTY-FOUR (CEF)
AT3G44370	AT3G44370.1	Member of the Oxa1 super family protein insertases. Involved in biogenesis of mitochondrial respiratory chain complex IV, specifically via membrane insertion of COX2.	protein_coding	(OXA2B)	(OXA2B)
AT3G44380	AT3G44380.1	Late embryogenesis abundant (LEA) hydroxyproline-rich glycoprotein family;(source:Araport11)	protein_coding
AT3G44400	AT3G44400.1	Disease resistance protein (TIR-NBS-LRR class) family;(source:Araport11)	protein_coding
AT3G44460	AT3G44460.1	basic leucine zipper transcription factor (BZIP67), identical to basic leucine zipper transcription factor GI:18656053 from (Arabidopsis thaliana); identical to cDNA basic leucine zipper transcription factor (atbzip67 gene) GI:18656052. Located in the nucleus and expressed during seed maturation in the cotyledons.	protein_coding	(DPBF2)	BASIC LEUCINE ZIPPER TRANSCRIPTION FACTOR 67 (AtbZIP67) (DPBF2)
AT3G44480	AT3G44480.1	Encodes a TIR-NB-LRR R-protein RPP1 that confers resistance to Peronospora parasitica (downy mildew).	protein_coding	RECOGNITION OF PERONOSPORA PARASITICA 1 (RPP1)	(cog1) RECOGNITION OF PERONOSPORA PARASITICA 1 (RPP1)
AT3G44530	AT3G44530.1	Encodes a nuclear localized WD-repeat containing protein involved in negative regulation of knox gene expression via epigenetic mechanism of chromatin re-organization. It is a part of the HISTONE REGULATOR complex that deposits histones in a DNA synthesis-independent manner and affects both nucleosome occupancy and the maintenance of transcriptional silencing. Interacts physically and genetically…	protein_coding	HOMOLOG OF HISTONE CHAPERONE HIRA (HIRA)	HOMOLOG OF HISTONE CHAPERONE HIRA (HIRA)
AT3G44590	AT3G44590.2	60S acidic ribosomal protein family;(source:Araport11)	protein_coding
AT3G44600	AT3G44600.1	Cyclophilin71 is a WD40 domain cyclophilin, which functions in gene repression, organogenesis and meristem development. CYP71 physically interacts with histone H3.	protein_coding	CYCLOPHILIN 71 (CYP71)	(ATCYP71) CYCLOPHILIN 71 (CYP71)
AT3G44620	AT3G44620.2	protein-tyrosine phosphatase;(source:Araport11)	protein_coding
AT3G44630	AT3G44630.3	Disease resistance protein (TIR-NBS-LRR class) family;(source:Araport11)	protein_coding
AT3G44670	AT3G44670.1	Disease resistance protein (TIR-NBS-LRR class) family;(source:Araport11)	protein_coding	DANGEROUS MIX2H (DM2H)	DANGEROUS MIX2H (DM2H)
AT3G44680	AT3G44680.1	Encodes HDA9 (a RPD3-like histone deacetylase). Functions in promoting the onset of leaf senescence.The hda9 mutant shows enhanced H3K9 acetylation levels,based on immunodetection using H3K9ac antibodies.	protein_coding	HISTONE DEACETYLASE 9 (HDA9)	(ATHDAC9) HISTONE DEACETYLASE 9 (HDA9) (HDA09) (ATHDA9) HISTONE DEACETYLASE 9 (HDAC9)
AT3G44690	AT3G44690.1	hypothetical protein;(source:Araport11)	protein_coding
AT3G44713	AT3G44713.1	hypothetical protein;(source:Araport11)	protein_coding
AT3G44716	AT3G44716.1	hypothetical protein;(source:Araport11)	protein_coding
AT3G44720	AT3G44720.1	Encodes a plastid-localized arogenate dehydratase involved in phenylalanine biosynthesis. Not less than six genes encoding ADT were identiﬁed in the Arabidopsis genome: ADT1 [At1g11790]; ADT2 [At3g07630]; ADT3 [At2g27820]; ADT4 [At3g44720]; ADT5 [At5g22630]; and ADT6 [At1g08250]. The mRNA is cell-to-cell mobile.	protein_coding	AROGENATE DEHYDRATASE 4 (ADT4)	AROGENATE DEHYDRATASE 4 (ADT4)
AT3G44730	AT3G44730.1	kinesin-like protein 1;(source:Araport11)	protein_coding	KINESIN-LIKE PROTEIN 1 (KP1)	ARABIDOPSIS KINESIN-LIKE PROTEIN 1 (ATKP1) (AtKIN14h)KINESIN-LIKE PROTEIN 1 (KP1)
AT3G44735	AT3G44735.1	Phytosulfokine 3 precursor, coding for a unique plant peptide growth factor.	protein_coding	PHYTOSULFOKINE 3 PRECURSOR (PSK3)	PHYTOSULFOKINE 3 PRECURSOR (PSK3) (ATPSK3) (PSK1)
AT3G44750	AT3G44750.1	Encodes a histone deacetylase. Controls the development of adaxial/abaxial leaf polarity. Two lines with RNAi-directed against this gene show reduced Agrobacterium-mediated DNA transformation of the roots.	protein_coding	HISTONE DEACETYLASE 3 (HDA3)	HISTONE DEACETYLASE 2A (HD2A) (HDT1) HISTONE DEACETYLASE 3 (HDA3)
AT3G44770	AT3G44770.1	transmembrane protein, putative (DUF626);(source:Araport11)	protein_coding
AT3G44820	AT3G44820.1	Phototropic-responsive NPH3 family protein;(source:Araport11)	protein_coding
AT3G44830	AT3G44830.1	Lecithin:cholesterol acyltransferase family protein;(source:Araport11)	protein_coding
AT3G44850	AT3G44850.1	Protein kinase superfamily protein;(source:Araport11)	protein_coding
AT3G44880	AT3G44880.1	Encodes a pheide a oxygenase (PAO). Accelerated cell death (acd1) mutants show rapid, spreading necrotic responses to both virulent and avirulent Pseudomonas syringae pv. maculicola or pv. tomato pathogens and to ethylene.	protein_coding	ACCELERATED CELL DEATH 1 (ACD1)	ACCELERATED CELL DEATH 1 (ACD1) PHEOPHORBIDE A OXYGENASE (PAO) LETHAL LEAF-SPOT 1 HOMOLOG (LLS1)
AT3G44890	AT3G44890.1	Plastid ribosomal protein CL9 The mRNA is cell-to-cell mobile.	protein_coding	RIBOSOMAL PROTEIN L9 (RPL9)	RIBOSOMAL PROTEIN L9 (RPL9)
AT3G44900	AT3G44900.1	member of Putative Na+/H+ antiporter family	protein_coding	CATION/H+ EXCHANGER 4 (CHX4)	CATION/H+ EXCHANGER 4 (CHX4) CATION/H+ EXCHANGER 4 (ATCHX4)
AT3G44940	AT3G44940.1	enabled-like protein (DUF1635);(source:Araport11)	protein_coding
AT3G45010	AT3G45010.1	serine carboxypeptidase-like 48;(source:Araport11)	protein_coding	SERINE CARBOXYPEPTIDASE-LIKE 48 (scpl48)	SERINE CARBOXYPEPTIDASE-LIKE 48 (scpl48)
AT3G45020	AT3G45020.1	Ribosomal L18p/L5e family protein;(source:Araport11)	protein_coding
AT3G45030	AT3G45030.1	Ribosomal protein S10p/S20e family protein;(source:Araport11)	protein_coding
AT3G45040	AT3G45040.1	Encodes a putative dolichol kinase that is localized to the endoplasmic reticulum and involved in pollen tube reception in the female gametophyte.	protein_coding	DOLICHOL KINASE 1 (DOK1)	DOLICHOL KINASE 1 (DOK1) EVAN (EVN) (ATDOK1)
AT3G45050	AT3G45050.2	transmembrane protein;(source:Araport11)	protein_coding
AT3G45060	AT3G45060.1	member of High affinity nitrate transporter family	protein_coding	HIGH AFFINITY NITRATE TRANSPORTER 2.6 (NRT2.6)	HIGH AFFINITY NITRATE TRANSPORTER 2.6 (NRT2.6)
AT3G45090	AT3G45090.1	P-loop containing nucleoside triphosphate hydrolases superfamily protein;(source:Araport11)	protein_coding
AT3G45095	AT3G45095.1	transposable_element_gene;(source:Araport11);copia-like retrotransposon family, has a 2.4e-140 P-value blast match to dbj|BAA78426.1| polyprotein (AtRE2-1) (Arabidopsis thaliana) (Ty1_Copia-element);(source:TAIR10)	transposable_element_gene
AT3G45100	AT3G45100.1	encodes Arabidopsis homolog of a conserved protein involved in the first step of the GPI biosynthetic pathway.	protein_coding	(SETH2)	(SETH2)
AT3G45190	AT3G45190.1	SIT4 phosphatase-associated family protein;(source:Araport11)	protein_coding
AT3G45210	AT3G45210.1	transcription initiation factor TFIID subunit (Protein of unknown function, DUF584);(source:Araport11)	protein_coding
AT3G45230	AT3G45230.1	Encodes the arabinogalactan protein core of plant cell wall proteoglycan that contains arabinogalactan and cell wall matrix glycan pectin and/or xylan domains.	protein_coding	ARABINOXYLAN PECTIN ARABINOGALACTAN PROTEIN 1 (APAP1)	ARABINOXYLAN PECTIN ARABINOGALACTAN PROTEIN 1 (APAP1)
AT3G45240	AT3G45240.1	Encodes a geminivirus Rep interacting kinase (GRIK; GRIK1/AT3G45240, GRIK2/AT5G60550). GRIKs are SnRK1 (SNF1-related kinases) activating kinases. Both GRIKs specifically bind to the SnRK1 catalytic subunit and phosphorylate the equivalent threonine residue in its activation loop in vitro.	protein_coding	GEMINIVIRUS REP INTERACTING KINASE 1 (GRIK1)	(ATSNAK2)GEMINIVIRUS REP INTERACTING KINASE 1 (GRIK1)
AT3G45260	AT3G45260.1	BIB is a member of the BIRD family of zinc finger proteins that includes JKD. BIB functions redundantly with JKD to retain SHR in the nucleus and thereby restrict SHR movement in root tissues.	protein_coding	BALDIBIS (BIB)	BALDIBIS (BIB)
AT3G45300	AT3G45300.1	Encodes isovaleryl-coenzyme a dehydrogenase. Mutants have increases in 12 seed free amino acids, accumulation of seed homomethionine and 3-isovaleroyloxypropyl-glucosinolate, with a concomitant decrease in seed 3-benzoyloxypropyl-glucosinolate. The mRNA is cell-to-cell mobile.	protein_coding	ISOVALERYL-COA-DEHYDROGENASE (IVD)	ISOVALERYL-COA-DEHYDROGENASE (IVD) (IVDH) (ATIVD)
AT3G45310	AT3G45310.1	Cysteine proteinases superfamily protein;(source:Araport11)	protein_coding
AT3G45390	AT3G45390.1	LOW protein: L-type lectin-domain receptor kinase-like protein;(source:Araport11)	protein_coding	L-TYPE LECTIN RECEPTOR KINASE I.2 (LECRK-I.2)	L-TYPE LECTIN RECEPTOR KINASE I.2 (LECRK-I.2)
AT3G45400	AT3G45400.1	exostosin family protein;(source:Araport11)	protein_coding
AT3G45410	AT3G45410.1	encodes a receptor-like kinase that has serine/threonine kinase activity whose expression is induced by high salt stress. This induction is inhibited by tobacco ethylene receptor.	protein_coding	L-TYPE LECTIN RECEPTOR KINASE I.3 (LECRK-I.3)	L-TYPE LECTIN RECEPTOR KINASE I.3 (LECRK-I.3)
AT3G45420	AT3G45420.1	Concanavalin A-like lectin protein kinase family protein;(source:Araport11)	protein_coding	L-TYPE LECTIN RECEPTOR KINASE I.4 (LECRK-I.4)	L-TYPE LECTIN RECEPTOR KINASE I.4 (LECRK-I.4)
AT3G45430	AT3G45430.1	Concanavalin A-like lectin protein kinase family protein;(source:Araport11)	protein_coding	L-TYPE LECTIN RECEPTOR KINASE I.5 (LECRK-I.5)	L-TYPE LECTIN RECEPTOR KINASE I.5 (LECRK-I.5)
AT3G45440	AT3G45440.1	Concanavalin A-like lectin protein kinase family protein;(source:Araport11)	protein_coding	L-TYPE LECTIN RECEPTOR KINASE I.6 (LECRK-I.6)	L-TYPE LECTIN RECEPTOR KINASE I.6 (LECRK-I.6)
AT3G45443	AT3G45443.1	hypothetical protein;(source:Araport11)	protein_coding
AT3G45590	AT3G45590.1	Encodes a catalytic subunit of tRNA splicing endonuclease.	protein_coding	SPLICING ENDONUCLEASE 1 (SEN1)	SPLICING ENDONUCLEASE 1 (SEN1) (ATSEN1)
AT3G45600	AT3G45600.1	Member of TETRASPANIN family	protein_coding	TETRASPANIN3 (TET3)	TETRASPANIN3 (TET3)
AT3G45620	AT3G45620.2	This gene is predicted to encode a protein with a DWD motif. It can bind to DDB1a in Y2H assays, and DDB1b in co-IP assays, and may be involved in the formation of a CUL4-based E3 ubiquitin ligase	protein_coding
AT3G45630	AT3G45630.1	RNA binding (RRM/RBD/RNP motifs) family protein;(source:Araport11)	protein_coding
AT3G45638	AT3G45638.1	other_RNA;(source:Araport11)	other_rna
AT3G45640	AT3G45640.1	Encodes a mitogen-activated kinase whose mRNA levels increase in response to touch, cold, salinity stress and chitin oligomers.Also functions in ovule development. Heterozygous MPK3 mutants in a homozygous MPK6 background are female sterile due to defects in integument development. MPK3 can be dephosphorylated by MKP2 in vitro. The mRNA is cell-to-cell mobile.	protein_coding	MITOGEN-ACTIVATED PROTEIN KINASE 3 (MPK3)	MITOGEN-ACTIVATED PROTEIN KINASE 3 (ATMPK3) MITOGEN-ACTIVATED PROTEIN KINASE 3 (MPK3)
AT3G45650	AT3G45650.1	Encodes a nitrate efflux transporter NAXT1 (for NITRATE EXCRETION TRANSPORTER1). Localized to the plasma membrane. NAXT1 belongs to a subclass of seven NAXT members from the large NITRATE TRANSPORTER1/PEPTIDE TRANSPORTER family and is mainly expressed in the cortex of mature roots.	protein_coding	NRT1/ PTR FAMILY 2.7 (NPF2.7)	NITRATE EXCRETION TRANSPORTER1 (NAXT1) NRT1/ PTR FAMILY 2.7 (NPF2.7)
AT3G45660	AT3G45660.1	Encodes a member of the NAXT NPF subfamily.	protein_coding

## Sheet: SET5
Locus Identifier	Representative Gene Model Name	Gene Description	Gene Model Type	Primary Gene Symbol	All Gene Symbols
AT2G27150	AT2G27150.1	Encodes the aldehyde oxidase delta isoform catalyzing the final step in abscisic acid biosynthesis.	protein_coding	ABSCISIC ALDEHYDE OXIDASE 3 (AAO3)	AT2G27150+36:4836:5236:4936:4836:4736:44
AT2G27170	AT2G27170.1	Encodes a member of the Arabidopsis cohesin complex that is essential for viability and sister chromatid alignment.	protein_coding	TITAN7 (TTN7)	TITAN7 (TTN7) STRUCTURAL MAINTENANCE OF CHROMOSOMES 3 (SMC3)
AT2G27190	AT2G27190.1	Encodes a root-secreted purple acid phosphatase involved in extracellular phosphate-scavenging.	protein_coding	PURPLE ACID PHOSPHATASE 12 (PAP12)	PURPLE ACID PHOSPHATASE 1 (PAP1) (ATPAP1) PURPLE ACID PHOSPHATASE 12 (PAP12) (ATPAP12)
AT2G27200	AT2G27200.1	Encodes a cytosolic protein that shares 77.3% identity with AtLSG1-2 at the protein sequence level. The mRNA is cell-to-cell mobile.	protein_coding	YEAST LSG1 ORTHOLOGUE 1 (LSG1-1)	YEAST LSG1 ORTHOLOGUE 1 (LSG1-1)
AT2G27210	AT2G27210.1	BRI1 suppressor 1 (BSU1)-like 3;(source:Araport11)	protein_coding	BRI1 SUPPRESSOR 1 (BSU1)-LIKE 3 (BSL3)	BRI1 SUPPRESSOR 1 (BSU1)-LIKE 3 (BSL3)
AT2G27230	AT2G27230.1	Encodes a nuclear-localized transcriptional activator with weak sequence similarity to basic helix-loop-helix(bHLH)-domain proteins. It promotes the production of stele cells in root meristems and is required to establish and maintain the normal vascular cell number and pattern in primary and lateral roots.	protein_coding	LONESOME HIGHWAY (LHW)	LONESOME HIGHWAY (LHW)
AT2G27260	AT2G27260.1	Late embryogenesis abundant (LEA) hydroxyproline-rich glycoprotein family;(source:Araport11)	protein_coding
AT2G27285	AT2G27285.1	nuclear speckle splicing regulatory-like protein (DUF2040);(source:Araport11)	protein_coding
AT2G27290	AT2G27290.1	FAM210B-like protein, putative (DUF1279);(source:Araport11)	protein_coding
AT2G27300	AT2G27300.1	NTL8 is a membrane-associated NAC transcription factor that binds both TRY and TCL1. Overexpression results in fewer trichomes.	protein_coding	NTM1-LIKE 8 (NTL8)	NTM1-LIKE 8 (NTL8) ARABIDOPSIS NAC DOMAIN CONTAINING PROTEIN 40 (ANAC040)
AT2G27310	AT2G27310.1	F-box family protein;(source:Araport11)	protein_coding
AT2G27330	AT2G27330.1	RNA-binding (RRM/RBD/RNP motifs) family protein;(source:Araport11)	protein_coding
AT2G27340	AT2G27340.2	N-acetylglucosaminylphosphatidylinositol de-N-acetylase family protein;(source:Araport11)	protein_coding
AT2G27350	AT2G27350.5	Encodes an otubain-like histone deubiquitinase involved in chromatin modification and regulation of plant gene expression.	protein_coding	OTUBAIN-LIKE DEUBIQUITINASE 1 (OTLD1)	OTUBAIN-LIKE DEUBIQUITINASE 1 (OTLD1)
AT2G27360	AT2G27360.1	GDSL-motif esterase/acyltransferase/lipase. Enzyme group with broad substrate specificity that may catalyze acyltransfer or hydrolase reactions with lipid and non-lipid substrates.	protein_coding
AT2G27400	AT2G27400.1	Trans-acting siRNA1a primary transcript (TAS1a). Regulated by miR173.	other_rna	TRANS-ACTING SIRNA1A (TAS1A)	TRANS-ACTING SIRNA1A (TAS1A)
AT2G27450	AT2G27450.2	Encodes N-carbamoylputrescine amidohydrolase that is involved in putrescine and polyamine biosynthesis.	protein_coding	NITRILASE-LIKE PROTEIN 1 (NLP1)	NITRILASE-LIKE PROTEIN 1 (NLP1) (ATNLP1) (CPA)
AT2G27460	AT2G27460.1	Sec23 homolog , forms a distinct clade with SEC23A.Mutants have defects in pollen exine patterning, tapetal development and pollen intine formation.	protein_coding	(ATSEC23D)	(ATSEC23D)
AT2G27470	AT2G27470.1	nuclear factor Y, subunit B11;(source:Araport11)	protein_coding	"NUCLEAR FACTOR Y, SUBUNIT B11" (NF-YB11)	"NUCLEAR FACTOR Y, SUBUNIT B11" (NF-YB11)
AT2G27480	AT2G27480.1	Calcium-binding EF-hand family protein;(source:Araport11)	protein_coding
AT2G27490	AT2G27490.1	AT2G27490 encodes dephospho-CoA kinase. The molecular function was shown to phosphorylate the ribosyl moiety forming CoA.	protein_coding	(ATCOAE)	(ATCOAE)
AT2G27500	AT2G27500.1	Glycosyl hydrolase superfamily protein;(source:Araport11)	protein_coding
AT2G27510	AT2G27510.1	ferredoxin 3;(source:Araport11)	protein_coding	FERREDOXIN 3 (FD3)	FERREDOXIN 3 (FD3) (ATFD3)
AT2G27530	AT2G27530.1	Encodes ribosomal protein L10aP. Identified in a screen for enhancers of as1. as1/pgy double mutants show defects in leaf vascular patterning and adaxial cell fate. Double mutant analysis indicates pgy genes function in the same pathway as REV, KAN1 and KAN2.	protein_coding	PIGGYBACK1 (PGY1)	PIGGYBACK1 (PGY1)
AT2G27580	AT2G27580.1	A20/AN1-like zinc finger family protein;(source:Araport11)	protein_coding	STRESS ASSOCIATED PROTEIN3 (SAP3)	STRESS ASSOCIATED PROTEIN3 (SAP3)
AT2G27590	AT2G27590.1	S-adenosyl-L-methionine-dependent methyltransferases superfamily protein;(source:Araport11)	protein_coding
AT2G27600	AT2G27600.1	Encodes a SKD1 (Suppressor of K+ Transport Growth Defect1) homolog. Localized to the cytoplasm and to multivesicular endosomes. Involved in multivesicular endosome function. The mRNA is cell-to-cell mobile.	protein_coding	SUPPRESSOR OF K+ TRANSPORT GROWTH DEFECT1 (SKD1)	SUPPRESSOR OF K+ TRANSPORT GROWTH DEFECT1 (SKD1) (ATSKD1) VACUOLAR PROTEIN SORTING 4 (VPS4)
AT2G27610	AT2G27610.1	Tetratricopeptide repeat (TPR)-like superfamily protein;(source:Araport11)	protein_coding
AT2G27650	AT2G27650.1	Ubiquitin carboxyl-terminal hydrolase-related protein;(source:Araport11)	protein_coding
AT2G27680	AT2G27680.1	NAD(P)-linked oxidoreductase superfamily protein;(source:Araport11)	protein_coding
AT2G27690	AT2G27690.1	Encodes a CYP94C1. Has highest omega-hydroxylase activity with 9,10-epoxystearic acid, while also metabolized lauric acid (C12:0) and C18 unsaturated fatty acids. Gene expression is induced in response to wounding and jasmonic acid treatment.	protein_coding	"CYTOCHROME P450, FAMILY 94, SUBFAMILY C, POLYPEPTIDE 1" (CYP94C1)	"CYTOCHROME P450, FAMILY 94, SUBFAMILY C, POLYPEPTIDE 1" (CYP94C1)
AT2G27710	AT2G27710.1	60S acidic ribosomal protein family;(source:Araport11)	protein_coding
AT2G27720	AT2G27720.2	60S acidic ribosomal protein family;(source:Araport11)	protein_coding
AT2G27730	AT2G27730.1	copper ion binding protein;(source:Araport11)	protein_coding
AT2G27760	AT2G27760.1	Encodes tRNA isopentenyltransferase, similar to yeast MOD5.	protein_coding	TRNAISOPENTENYLTRANSFERASE 2 (IPT2)	TRNAISOPENTENYLTRANSFERASE 2 (ATIPT2) TRNAISOPENTENYLTRANSFERASE 2 (IPT2) (IPPT)
AT2G27770	AT2G27770.1	DUF868 family protein (DUF868);(source:Araport11)	protein_coding
AT2G27775	AT2G27775.2	PPR containing protein;(source:Araport11)	protein_coding
AT2G27790	AT2G27790.1	RNA-binding (RRM/RBD/RNP motifs) family protein;(source:Araport11)	protein_coding
AT2G27800	AT2G27800.1	Tetratricopeptide repeat (TPR)-like superfamily protein;(source:Araport11)	protein_coding
AT2G27810	AT2G27810.1	Encodes a plasma-membrane localized nucleobase transporter capable of transporting adenine, guanine, uracil and hypoxanthine. Likely to be a proton-nucleobase symporter.	protein_coding	NUCLEOBASE-ASCORBATE TRANSPORTER 12 (NAT12)	NUCLEOBASE-ASCORBATE TRANSPORTER 12 (NAT12) (ATNAT12)
AT2G27820	AT2G27820.1	Encodes a plastid-localized arogenate dehydratase involved in phenylalanine biosynthesis. Not less than six genes encoding ADT were identiﬁed in the Arabidopsis genome: ADT1 [At1g11790]; ADT2 [At3g07630]; ADT3 [At2g27820]; ADT4 [At3g44720]; ADT5 [At5g22630]; and ADT6 [At1g08250].	protein_coding	PREPHENATE DEHYDRATASE 1 (PD1)	AROGENATE DEHYDRATASE 3 (ADT3) PREPHENATE DEHYDRATASE 1 (PD1)
AT2G27830	AT2G27830.1	hypothetical protein;(source:Araport11)	protein_coding
AT2G27840	AT2G27840.1	Belongs to the plant specific HD2 type proteins; similar to nucleolar Zea mays histone deacetylase; HD2-p39	protein_coding	(HDT4)	(HDT4) HISTONE DEACETYLASE 2D (HD2D) (HDT04) HISTONE DEACETYLASE 13 (HDA13)
AT2G27860	AT2G27860.1	Encodes UDP-d-apiose/UDP-d-xylose synthase that requires NAD+ for enzymatic activity and is strongly inhibited by UDP-d-galacturonate.	protein_coding	UDP-D-APIOSE/UDP-D-XYLOSE SYNTHASE 1 (AXS1)	UDP-D-APIOSE/UDP-D-XYLOSE SYNTHASE 1 (AXS1)
AT2G27900	AT2G27900.1	coiled-coil protein;(source:Araport11)	protein_coding
AT2G27940	AT2G27940.1	RING/U-box superfamily protein;(source:Araport11)	protein_coding
AT2G27950	AT2G27950.1	Ring/U-Box superfamily protein;(source:Araport11)	protein_coding
AT2G27970	AT2G27970.1	CDK-subunit 2;(source:Araport11)	protein_coding	CDK-SUBUNIT 2 (CKS2)	CDK-SUBUNIT 2 (CKS2)
AT2G27980	AT2G27980.1	Acyl-CoA N-acyltransferase with RING/FYVE/PHD-type zinc finger domain-containing protein;(source:Araport11)	protein_coding
AT2G27990	AT2G27990.1	Encodes a BEL1-like homeobox gene that functions together with PNY in meristem maintenance by regulating the allocation process during vegetative and reproductive development. Both gene products are required for the competence of the SAM to respond properly to floral inductive signals.	protein_coding	BEL1-LIKE HOMEODOMAIN 8 (BLH8)	POUND-FOOLISH (PNF) BEL1-LIKE HOMEODOMAIN 8 (BLH8)
AT2G28000	AT2G28000.1	Encodes chaperonin-60 alpha, a molecular chaperone involved in Rubisco folding. Mutants display aberrant chloroplast and embryo development. The mRNA is cell-to-cell mobile.	protein_coding	CHAPERONIN-60ALPHA (CPN60A)	CHAPERONIN-60ALPHA (CPN60A) CHLOROPLAST CHAPERONIN 60ALPHA (CH-CPN60A) (CPNA1) CHAPERONIN-60ALPHA1 (CPN60ALPHA1) SCHLEPPERLESS (SLP)
AT2G28060	AT2G28060.1	Component of the regulatory subunit of SNF1-related protein kinase. As part of the regulatory complex it binds maltose which promotes kinase activity.	protein_coding	(KINβ3)	(KINβ3)
AT2G28070	AT2G28070.1	ABC-2 type transporter family protein;(source:Araport11)	protein_coding	ATP-BINDING CASSETTE G3 (ABCG3)	ATP-BINDING CASSETTE G3 (ABCG3)
AT2G28100	AT2G28100.1	Encodes a protein with α-fucosidase activity. The activity was assessed on 2'-fucosyl-lactitol. AtFUC1 was not able to act on XXFG substrates, at least when heterologously expressed in Pichia pastoris. The enzyme has been postulated to act on fucosylated substrates other than xyloglucan oligosaccharides. was shown (Pichia pastoris) to hydrolyze fucose in 3- and 4-linkage , hence was characterized…	protein_coding	ALPHA-L-FUCOSIDASE 1 (FUC1)	ALPHA-L-FUCOSIDASE 1 (FUC1) (ATFUC1)
AT2G28105	AT2G28105.1	replication factor-A carboxy-terminal domain protein;(source:Araport11)	protein_coding
AT2G28120	AT2G28120.1	Major facilitator superfamily protein;(source:Araport11)	protein_coding	OVARIAN TUMOR DOMAIN (OTU)-CONTAINING DUB (DEUBIQUITILATING ENZYME) 1 (OTU1)	OVARIAN TUMOR DOMAIN (OTU)-CONTAINING DUB (DEUBIQUITILATING ENZYME) 1 (OTU1)
AT2G28130	AT2G28130.1	NSE5 subunit of the SMC5/6 complex.	protein_coding	ARABIDOPSIS SNI1 ASSOCIATED PROTEIN 1 (ASAP1)	ARABIDOPSIS SNI1 ASSOCIATED PROTEIN 1 (ASAP1)
AT2G28150	AT2G28150.1	DUF966 domain containing protein, expressed during embryogenesis.	protein_coding	SOSEKI3 (SOK3)	SOSEKI3 (SOK3)
AT2G28190	AT2G28190.1	Encodes a chloroplastic copper/zinc superoxide dismutase CSD2 that can detoxify superoxide radicals. Its expression is affected by miR398-directed mRNA cleavage. Activation depends totally on CCS. Overexpression of a miR398-resistant form of CSD2 leads to more dramatic improvements in stress (hight light, Cu2+ and methyl viologen) tolerance than overexpression of wild-type CSD2. The mRNA is cell-…	protein_coding	COPPER/ZINC SUPEROXIDE DISMUTASE 2 (CSD2)	COPPER/ZINC SUPEROXIDE DISMUTASE 2 (CSD2) (ATSOD2) SUPEROXIDE DISMUTASE 2 (SOD2) COPPER/ZINC SUPEROXIDE DISMUTASE 2 (CZSOD2)
AT2G28230	AT2G28230.1	Encodes one of the subunits of the head domain of the MEDIATOR complex. The complex conveys transcriptional signals by acting as an intermediary between transcription factors and RNA polymerase II. Together with MED18, MED20 is proposed to control the balance of salicylic acid and jasmonate associated defense pathways. It is involved in miRNA biogenesis by recruiting Pol II to promoters of miRNA …	protein_coding	MEDIATOR 20A (MED20A)	MEDIATOR 20A (MED20A) MEDIATOR 20 (MED20)
AT2G28240	AT2G28240.1	ATP-dependent helicase family protein;(source:Araport11)	protein_coding
AT2G28250	AT2G28250.1	Protein kinase superfamily protein;(source:Araport11)	protein_coding	(NCRK)	(NCRK)
AT2G28260	AT2G28260.1	member of Cyclic nucleotide gated channel family	protein_coding	CYCLIC NUCLEOTIDE-GATED CHANNEL 15 (CNGC15)	CYCLIC NUCLEOTIDE-GATED CHANNEL 15 (CNGC15) (ATCNGC15)
AT2G28290	AT2G28290.1	Encodes a SWI2/SNF2-like protein in the SNF2 subclass. Homozygous plants with null mutations exhibit premature termination of the meristem and carpelloid structures from the inflorescence meristem. Co-activator of floral homeotic gene expression. Acts with LFY to regulate shoot apical meristem identity. Required for meristem maintenance. Regulates flowering under a non-inductive photoperiod. It p…	protein_coding	SPLAYED (SYD)	SPLAYED (SYD) CHROMATIN REMODELING COMPLEX SUBUNIT R 3 (CHR3)
