# Supplementary material for: Trait analysis reveals DOG1 determines initial depth of seed dormancy, but not changes during dormancy cycling that result in seedling emergence timing
Source: New Phytol. 2019 Sep 18;225(5):2035–47. doi: 10.1111/nph.16081 (PMC7027856; doi:10.1111/nph.16081)
Supplement: Supplementary file 5 — Table S4 GO analysis of genes in SET quantitative trait loci. [file NPH-225-2035-s005.xlsx]

## Sheet: Title Sheet
New Phytologist Supporting Information
Article title: Trait analysis reveals DOG1 determines initial depth of seed dormancy, but not changes during dormancy cycling that result in seedling emergence timing
Steven Footitt, Peter G. Walley, James R. Lynn, Angela J. Hambidge, Steven Penfield and William E. Finch-Savage
Article acceptance date: 20 July 2019
Table S4: GO analysis of genes in SET QTL

## Sheet: Table GO term genes in QTLs 
	Genes within QTLs that also occur in Response to ABA and Seed related GO term catagories.
	* Denotes genes in the specified QTL interval that are members of a relevant GO category but are not represented in the Cvi and Bur RNAseq data for dormancy cycling in field soils.
	QTL	Gene Id	Annotation	Associated GO categories
	SET 1	AT5G51110	SDIR1-INTERACTING PROTEIN1 (SDIRIP1)	Response to ABA (GO:0009737)
		AT5G51300	ARABIDOPSIS SF1 HOMOLOG (ATSF1)	Response to ABA (GO:0009737)
		AT5G51340	SCC4	Embryo development ending in seed dormancy (GO:0009793); Seed development (GO:0048316)
		AT5G51430	EMBRYO YELLOW (EYE)	Embryo development ending in seed dormancy (GO:0009793); Embryo development ending in seed dormancy (GO:0009793); Seed development (GO:0048316)
		AT5G51760	ABA-HYPERSENSITIVE GERMINATION 1 (AHG1)	Protein dephosphorylation (GO:0006470); Response to ABA (GO:0009737)
		AT5G51990*	DEHYDRATION-RESPONSIVE ELEMENT-BINDING PROTEIN 1D (DREB1D)	Response to ABA (GO:0009737)
		AT5G52050*	AtDTX50	Response to ABA (GO:0009737)
		AT5G52200*	INHIBITOR-2 (ATI-2)	Protein dephosphorylation (GO:0006470)
		AT5G52300	RESPONSIVE TO DESICCATION 29B (RD29B)	Response to ABA (GO:0009737)
		AT5G52310	COLD REGULATED 78 (COR78)	Response to ABA (GO:0009737)
	SET 2	AT3G05580	TYPE ONE PROTEIN PHOSPHATASE 9 (TOPP9)	Protein dephosphorylation (GO:0006470)
		AT3G05640	E GROWTH-REGULATING 1 (EGR1)	Protein dephosphorylation (GO:0006470)
		AT3G05680	EMBRYO DEFECTIVE 2016 (EMB2016); VIRILIZER (VIR)	Embryo development ending in seed dormancy (GO:0009793); Seed development (GO:0048316)
		AT3G05700	DROUGHT-INDUCED PROTEIN19 (DIL9-3)	Response to ABA (GO:0009737)
		AT3G05880	RARE-COLD-INDUCIBLE 2A (RCI2A)	Response to ABA (GO:0009737)
		AT3G06110	MAPK PHOSPHATASE 2 (MKP2)	Protein dephosphorylation (GO:0006470)
	SET 3	AT3G25800	PDF1 ;PROTEIN PHOSPHATASE 2A SUBUNIT A2 (PP2AA2)	Protein dephosphorylation (GO:0006470)
	SET 4	AT3G44460	BASIC LEUCINE ZIPPER TRANSCRIPTION FACTOR 67 (AtbZIP67)	Response to ABA (GO:0009737)
		AT3G44680	HISTONE DEACETYLASE 9 (HDA9)	Regulation of seedling development (GO:1900140); Seedling development (GO:0090351); Negative regulation of seed germination (GO:0010187); Regulation of seed germination (GO:0010029); Seed germination (GO:0009845)
		AT3G44730	ARABIDOPSIS KINESIN-LIKE PROTEIN 1 (ATKP1)	Seedling development (GO:0090351); Seed germination (GO:0009845)
		AT3G44750	HISTONE DEACETYLASE 3 (HDA3)	Seed maturation (GO:0010431); Seed development (GO:0048316);Regulation of seed dormancy process (GO:2000033); Seed development (GO:0048316)
		AT2G44950*	HISTONE MONO-UBIQUITINATION 1 (HUB1)	Regulation of seed dormancy process (GO:2000033)
		AT3G45590	SPLICING ENDONUCLEASE 1 (ATSEN1)	Seed development (GO:0048316)
		AT3G45640	MITOGEN-ACTIVATED PROTEIN KINASE 3 (ATMAPK3)	Response to ABA (GO:0009737)
	SET 5	AT2G27190	PURPLE ACID PHOSPHATASE 12 (ATPAP12)	Protein dephosphorylation (GO:0006470)
		AT2G27210	BRI1 SUPPRESSOR 1 (BSU1)-like 3	Protein dephosphorylation (GO:0006470)
		AT2G27300	NTM1-LIKE 8 (NTL8);ARABIDOPSIS NAC DOMAIN CONTAINING PROTEIN 40 (ANAC040)	Seedling development (GO:0090351); Seed germination (GO:0009845)
		AT2G27380*	EXTENSIN PROLINE-RICH 1 (ATEPR1)	Seedling development (GO:0090351); Seed germination (GO:0009845)
		AT2G27840	HISTONE DEACETYLASE 13 (HDA13)	Regulation of seed dormancy process (GO:2000033); Seed maturation (GO:0010431); Seed development (GO:0048316)
		AT2G28000	CHAPERONIN-60ALPHA (CPN60A)	Embryo development ending in seed dormancy (GO:0009793); Seed development (GO:0048316)

## Sheet: QTL vs GO analysis table
	Genes annotated with GO_biological processes related to seeds, response to ABA, and protein dephosphorylation.
	GO categories		SET 1	SET 2	SET 3	SET 4	SET 5
	Protein dephosphorylation	[GO:0006470]	2	3	1	0	2
	Response to ABA	[GO:0009737]	7	2	0	2	0
	Regulation of seedling development	[GO:1900140]	0	0	0	1	0
	Seedling development	[GO:0090351]	0	0	0	4	2
	Negative regulation of seed germination	[GO:0010187]	0	0	0	1	0
	Regulation of seed germination	[GO:0010029]	0	0	0	1	0
	Seed germination	[GO:0009845]	0	0	0	2	2
	Positive regulation of seed dormancy process	[GO:1902040]	0	0	0	0	0
	Regulation of seed dormancy process	[GO:2000033]	0	0	0	2	1
	Embryo development ending in seed dormancy	[GO:0009793]	2	1	0	0	1
	Seed oil body biogenesis	[GO:0010344]	0	0	0	0	0
	Positive regulation of seed maturation	[GO:2000693]	0	0	0	0	0
	Regulation of seed maturation	[GO:2000034]	0	0	0	0	0
	Seed maturation	[GO:0010431]	0	0	0	1	1
	Regulation of seed development	[GO:0080050]	0	0	0	0	0
	Seed development	[GO:0048316]	2	1	0	2	2
